# Supplementary material for: GFI1B and LSD1 repress myeloid traits during megakaryocyte differentiation
Source: Commun Biol. 2024 Mar 28;7:374. doi: 10.1038/s42003-024-06090-z (PMC10978956; doi:10.1038/s42003-024-06090-z)
Supplement: Supplementary file 4 — Supplementary Data 1 [file 42003_2024_6090_MOESM4_ESM.xlsx]

## Sheet: Module 1
ensembl ID	Gene Name
ENSG00000004897	CDC27
ENSG00000005175	RPAP3
ENSG00000005700	IBTK
ENSG00000005893	LAMP2
ENSG00000008282	SYPL1
ENSG00000009413	REV3L
ENSG00000012983	MAP4K5
ENSG00000014123	UFL1
ENSG00000023287	RB1CC1
ENSG00000023516	AKAP11
ENSG00000024526	DEPDC1
ENSG00000028116	VRK2
ENSG00000028839	TBPL1
ENSG00000029363	BCLAF1
ENSG00000033178	UBA6
ENSG00000033867	SLC4A7
ENSG00000039123	SKIV2L2
ENSG00000039319	ZFYVE16
ENSG00000050130	JKAMP
ENSG00000052802	MSMO1
ENSG00000055208	TAB2
ENSG00000055332	EIF2AK2
ENSG00000058063	ATP11B
ENSG00000061676	NCKAP1
ENSG00000065548	ZC3H15
ENSG00000066279	ASPM
ENSG00000066557	LRRC40
ENSG00000067167	TRAM1
ENSG00000069956	MAPK6
ENSG00000070081	NUCB2
ENSG00000070367	EXOC5
ENSG00000071794	HLTF
ENSG00000072571	HMMR
ENSG00000073921	PICALM
ENSG00000075089	ACTR6
ENSG00000075539	FRYL
ENSG00000075790	BCAP29
ENSG00000075884	ARHGAP15
ENSG00000076043	REXO2
ENSG00000077097	TOP2B
ENSG00000077147	TM9SF3
ENSG00000077232	DNAJC10
ENSG00000077254	USP33
ENSG00000080345	RIF1
ENSG00000080822	CLDND1
ENSG00000080986	NDC80
ENSG00000082898	XPO1
ENSG00000083312	TNPO1
ENSG00000084073	ZMPSTE24
ENSG00000085224	ATRX
ENSG00000087470	DNM1L
ENSG00000090060	PAPOLA
ENSG00000092140	G2E3
ENSG00000096968	JAK2
ENSG00000099246	RAB18
ENSG00000100796	PPP4R3A
ENSG00000100815	TRIP11
ENSG00000100852	ARHGAP5
ENSG00000101132	PFDN4
ENSG00000101557	USP14
ENSG00000101558	VAPA
ENSG00000101596	SMCHD1
ENSG00000101745	ANKRD12
ENSG00000101843	PSMD10
ENSG00000101972	STAG2
ENSG00000104047	DTWD1
ENSG00000104131	EIF3J
ENSG00000104320	NBN
ENSG00000104408	EIF3E
ENSG00000105810	CDK6
ENSG00000106052	TAX1BP1
ENSG00000106080	FKBP14
ENSG00000106723	SPIN1
ENSG00000107036	RIC1
ENSG00000107290	SETX
ENSG00000107789	MINPP1
ENSG00000108064	TFAM
ENSG00000109332	UBE2D3
ENSG00000109805	NCAPG
ENSG00000110700	RPS13
ENSG00000110958	PTGES3
ENSG00000111229	ARPC3
ENSG00000111647	UHRF1BP1L
ENSG00000111666	CHPT1
ENSG00000111711	GOLT1B
ENSG00000111875	ASF1A
ENSG00000111897	SERINC1
ENSG00000112200	ZNF451
ENSG00000112249	ASCC3
ENSG00000112335	SNX3
ENSG00000112419	PHACTR2
ENSG00000112697	TMEM30A
ENSG00000112701	SENP6
ENSG00000112742	TTK
ENSG00000112851	ERBIN
ENSG00000112996	MRPS30
ENSG00000113328	CCNG1
ENSG00000113387	SUB1
ENSG00000113441	LNPEP
ENSG00000113575	PPP2CA
ENSG00000113810	SMC4
ENSG00000114107	CEP70
ENSG00000114120	SLC25A36
ENSG00000114127	XRN1
ENSG00000114209	PDCD10
ENSG00000114978	MOB1A
ENSG00000115232	ITGA4
ENSG00000115310	RTN4
ENSG00000115419	GLS
ENSG00000115541	HSPE1
ENSG00000116489	CAPZA1
ENSG00000116678	LEPR
ENSG00000116750	UCHL5
ENSG00000116954	RRAGC
ENSG00000117000	RLF
ENSG00000117133	RPF1
ENSG00000117155	SSX2IP
ENSG00000117500	TMED5
ENSG00000118193	KIF14
ENSG00000118246	FASTKD2
ENSG00000118412	CASP8AP2
ENSG00000118482	PHF3
ENSG00000119314	PTBP3
ENSG00000120137	PANK3
ENSG00000120686	UFM1
ENSG00000120694	HSPH1
ENSG00000120742	SERP1
ENSG00000120833	SOCS2
ENSG00000121741	ZMYM2
ENSG00000121879	PIK3CA
ENSG00000121892	PDS5A
ENSG00000121931	LRIF1
ENSG00000122257	RBBP6
ENSG00000122482	ZNF644
ENSG00000122958	VPS26A
ENSG00000123505	AMD1
ENSG00000123609	NMI
ENSG00000124207	CSE1L
ENSG00000124795	DEK
ENSG00000124802	EEF1E1
ENSG00000126777	KTN1
ENSG00000127314	RAP1B
ENSG00000127914	AKAP9
ENSG00000128708	HAT1
ENSG00000128881	TTBK2
ENSG00000128989	ARPP19
ENSG00000129003	VPS13C
ENSG00000129128	SPCS3
ENSG00000129534	MIS18BP1
ENSG00000131747	TOP2A
ENSG00000132294	EFR3A
ENSG00000132475	H3F3B
ENSG00000132963	POMP
ENSG00000133657	ATP13A3
ENSG00000134294	SLC38A2
ENSG00000134602	STK26
ENSG00000134717	BTF3L4
ENSG00000134758	RNF138
ENSG00000134900	TPP2
ENSG00000134987	WDR36
ENSG00000135316	SYNCRIP
ENSG00000135317	SNX14
ENSG00000135336	ORC3
ENSG00000135535	CD164
ENSG00000136014	USP44
ENSG00000136021	SCYL2
ENSG00000136108	CKAP2
ENSG00000136156	ITM2B
ENSG00000136381	IREB2
ENSG00000136536	MARCHF7
ENSG00000137812	KNL1
ENSG00000137941	TTLL7
ENSG00000138081	FBXO11
ENSG00000138095	LRPPRC
ENSG00000138346	DNA2
ENSG00000138385	SSB
ENSG00000138756	BMP2K
ENSG00000138768	USO1
ENSG00000138778	CENPE
ENSG00000138821	SLC39A8
ENSG00000139921	TMX1
ENSG00000140450	ARRDC4
ENSG00000141446	ESCO1
ENSG00000142166	IFNAR1
ENSG00000142731	PLK4
ENSG00000142875	PRKACB
ENSG00000143155	TIPRL
ENSG00000143797	MBOAT2
ENSG00000143933	CALM2
ENSG00000144320	LNPK
ENSG00000144674	GOLGA4
ENSG00000144895	EIF2A
ENSG00000145495	MARCHF6
ENSG00000145725	PPIP5K2
ENSG00000146247	PHIP
ENSG00000146263	MMS22L
ENSG00000146757	ZNF92
ENSG00000147202	DIAPH2
ENSG00000147853	AK3
ENSG00000147874	HAUS6
ENSG00000148488	ST8SIA6
ENSG00000148688	RPP30
ENSG00000149212	SESN3
ENSG00000149231	CCDC82
ENSG00000151414	NEK7
ENSG00000151835	SACS
ENSG00000152193	RNF219
ENSG00000152332	UHMK1
ENSG00000152484	USP12
ENSG00000152558	TMEM123
ENSG00000153140	CETN3
ENSG00000153201	RANBP2
ENSG00000153339	TRAPPC8
ENSG00000153936	HS2ST1
ENSG00000153975	ZUFSP
ENSG00000154001	PPP2R5E
ENSG00000155096	AZIN1
ENSG00000155307	SAMSN1
ENSG00000155438	NIFK
ENSG00000155508	CNOT8
ENSG00000156136	DCK
ENSG00000156256	USP16
ENSG00000156261	CCT8
ENSG00000156876	SASS6
ENSG00000158290	CUL4B
ENSG00000158985	CDC42SE2
ENSG00000159459	UBR1
ENSG00000159593	NAE1
ENSG00000162368	CMPK1
ENSG00000162607	USP1
ENSG00000162851	TFB2M
ENSG00000163104	SMARCAD1
ENSG00000163297	ANTXR2
ENSG00000163412	EIF4E3
ENSG00000163512	AZI2
ENSG00000163527	STT3B
ENSG00000163565	IFI16
ENSG00000163714	U2SURP
ENSG00000163946	FAM208A
ENSG00000164070	HSPA4L
ENSG00000164120	HPGD
ENSG00000164134	NAA15
ENSG00000164163	ABCE1
ENSG00000164190	NIPBL
ENSG00000164209	SLC25A46
ENSG00000164329	PAPD4
ENSG00000164332	UBLCP1
ENSG00000164597	COG5
ENSG00000164815	ORC5
ENSG00000164941	INTS8
ENSG00000165156	ZHX1
ENSG00000165392	WRN
ENSG00000165646	SLC18A2
ENSG00000165997	ARL5B
ENSG00000166130	IKBIP
ENSG00000166200	COPS2
ENSG00000166479	TMX3
ENSG00000166598	HSP90B1
ENSG00000166669	ATF7IP2
ENSG00000167635	ZNF146
ENSG00000168216	LMBRD1
ENSG00000168283	BMI1
ENSG00000168288	MMADHC
ENSG00000168374	ARF4
ENSG00000168522	FNTA
ENSG00000168807	SNTB2
ENSG00000168876	ANKRD49
ENSG00000169504	CLIC4
ENSG00000169550	MUC15
ENSG00000170248	PDCD6IP
ENSG00000170540	ARL6IP1
ENSG00000170571	EMB
ENSG00000170802	FOXN2
ENSG00000170881	RNF139
ENSG00000171492	LRRC8D
ENSG00000171509	RXFP1
ENSG00000171848	RRM2
ENSG00000171988	JMJD1C
ENSG00000172380	GNG12
ENSG00000172795	DCP2
ENSG00000173226	IQCB1
ENSG00000173542	MOB1B
ENSG00000173744	AGFG1
ENSG00000173915	USMG5
ENSG00000174842	GLMN
ENSG00000175087	PDIK1L
ENSG00000175105	ZNF654
ENSG00000176208	ATAD5
ENSG00000176731	C8orf59
ENSG00000176853	FAM91A1
ENSG00000177189	RPS6KA3
ENSG00000177853	ZNF518A
ENSG00000177879	AP3S1
ENSG00000177888	ZBTB41
ENSG00000177889	UBE2N
ENSG00000178691	SUZ12
ENSG00000180008	SOCS4
ENSG00000180336	MEIOC
ENSG00000180917	CMTR2
ENSG00000181544	FANCB
ENSG00000182670	TTC3
ENSG00000184564	SLITRK6
ENSG00000184575	XPOT
ENSG00000185009	AP3M1
ENSG00000185658	BRWD1
ENSG00000186908	ZDHHC17
ENSG00000187109	NAP1L1
ENSG00000187522	HSPA14
ENSG00000187735	TCEA1
ENSG00000189403	HMGB1
ENSG00000196565	HBG2
ENSG00000196776	CD47
ENSG00000197020	ZNF100
ENSG00000197045	GMFB
ENSG00000197056	ZMYM1
ENSG00000197170	PSMD12
ENSG00000197372	ZNF675
ENSG00000197579	TOPORS
ENSG00000197603	C5orf42
ENSG00000198146	ZNF770
ENSG00000198160	MIER1
ENSG00000198482	ZNF808
ENSG00000198538	ZNF28
ENSG00000198677	TTC37
ENSG00000198791	CNOT7
ENSG00000198826	ARHGAP11A
ENSG00000198839	ZNF277
ENSG00000198862	LTN1
ENSG00000198918	RPL39
ENSG00000198924	DCLRE1A
ENSG00000199568	RNU5A-1
ENSG00000200169	RNU5D-1
ENSG00000204604	ZNF468
ENSG00000205339	IPO7
ENSG00000205413	SAMD9
ENSG00000206530	CFAP44
ENSG00000213096	ZNF254
ENSG00000213639	PPP1CB
ENSG00000215114	UBXN2B
ENSG00000221914	PPP2R2A
ENSG00000226887	ERVMER34-1
ENSG00000228253	MT-ATP8
ENSG00000229644	NAMPTP1
ENSG00000245910	SNHG6
ENSG00000247556	OIP5-AS1
ENSG00000272398	CD24
ENSG00000273841	TAF9
ENSG00000275052	PPP4R3B
ENSG00000279207	RP11-159D12.8

## Sheet: Module 2
ensembl ID	Gene Name
ENSG00000012660	ELOVL5
ENSG00000036257	CUL3
ENSG00000057608	GDI2
ENSG00000060982	BCAT1
ENSG00000065150	IPO5
ENSG00000071537	SEL1L
ENSG00000072274	TFRC
ENSG00000074695	LMAN1
ENSG00000080824	HSP90AA1
ENSG00000085365	SCAMP1
ENSG00000085832	EPS15
ENSG00000094916	CBX5
ENSG00000100528	CNIH1
ENSG00000101752	MIB1
ENSG00000102753	KPNA3
ENSG00000108510	MED13
ENSG00000110367	DDX6
ENSG00000114480	GBE1
ENSG00000114850	SSR3
ENSG00000117724	CENPF
ENSG00000120438	TCP1
ENSG00000124486	USP9X
ENSG00000124767	GLO1
ENSG00000125484	GTF3C4
ENSG00000131238	PPT1
ENSG00000133318	RTN3
ENSG00000134308	YWHAQ
ENSG00000135679	MDM2
ENSG00000136929	HEMGN
ENSG00000138430	OLA1
ENSG00000138757	G3BP2
ENSG00000140941	MAP1LC3B
ENSG00000141367	CLTC
ENSG00000142864	SERBP1
ENSG00000143067	ZNF697
ENSG00000143401	ANP32E
ENSG00000144381	HSPD1
ENSG00000146463	ZMYM4
ENSG00000146731	CCT6A
ENSG00000147324	MFHAS1
ENSG00000147677	EIF3H
ENSG00000155008	APOOL
ENSG00000155189	AGPAT5
ENSG00000162402	USP24
ENSG00000165934	CPSF2
ENSG00000167004	PDIA3
ENSG00000169018	FEM1B
ENSG00000169855	ROBO1
ENSG00000170348	TMED10
ENSG00000170385	SLC30A1
ENSG00000170606	HSPA4
ENSG00000174780	SRP72
ENSG00000175073	VCPIP1
ENSG00000179119	SPTY2D1
ENSG00000180530	NRIP1
ENSG00000187555	USP7
ENSG00000197860	SGTB
ENSG00000198589	LRBA
ENSG00000213281	NRAS
ENSG00000213585	VDAC1

## Sheet: Module 3
ensembl ID	Gene Name
ENSG00000060749	QSER1
ENSG00000123213	NLN
ENSG00000165650	PDZD8
ENSG00000196531	NACA
ENSG00000198712	MT-CO2
ENSG00000198727	MT-CYB
ENSG00000198763	MT-ND2
ENSG00000198786	MT-ND5
ENSG00000198804	MT-CO1
ENSG00000198840	MT-ND3
ENSG00000198886	MT-ND4
ENSG00000198888	MT-ND1
ENSG00000198899	MT-ATP6
ENSG00000198938	MT-CO3
ENSG00000211460	TSN
ENSG00000212907	MT-ND4L
ENSG00000225630	MTND2P28
ENSG00000225972	MTND1P23
ENSG00000247627	MTND4P12
ENSG00000248527	MTATP6P1
ENSG00000255529	POLR2M
ENSG00000259623	RP11-156E6.1

## Sheet: Module 4
ensembl ID	Gene Name
ENSG00000008083	JARID2
ENSG00000044115	CTNNA1
ENSG00000065060	UHRF1BP1
ENSG00000070182	SPTB
ENSG00000079459	FDFT1
ENSG00000081913	PHLPP1
ENSG00000087274	ADD1
ENSG00000090013	BLVRB
ENSG00000092068	SLC7A8
ENSG00000100342	APOL1
ENSG00000101439	CST3
ENSG00000102265	TIMP1
ENSG00000103811	CTSH
ENSG00000104419	NDRG1
ENSG00000105610	KLF1
ENSG00000106366	SERPINE1
ENSG00000108679	LGALS3BP
ENSG00000109107	ALDOC
ENSG00000115183	TANC1
ENSG00000115306	SPTBN1
ENSG00000115461	IGFBP5
ENSG00000115896	PLCL1
ENSG00000116761	CTH
ENSG00000117394	SLC2A1
ENSG00000120129	DUSP1
ENSG00000123240	OPTN
ENSG00000126767	ELK1
ENSG00000130164	LDLR
ENSG00000130340	SNX9
ENSG00000130513	GDF15
ENSG00000131016	AKAP12
ENSG00000136068	FLNB
ENSG00000136826	KLF4
ENSG00000137193	PIM1
ENSG00000138674	SEC31A
ENSG00000139289	PHLDA1
ENSG00000139644	TMBIM6
ENSG00000142949	PTPRF
ENSG00000158578	ALAS2
ENSG00000158856	DMTN
ENSG00000159167	STC1
ENSG00000162367	TAL1
ENSG00000162434	JAK1
ENSG00000163697	APBB2
ENSG00000164733	CTSB
ENSG00000166173	LARP6
ENSG00000168209	DDIT4
ENSG00000169136	ATF5
ENSG00000176871	WSB2
ENSG00000177000	MTHFR
ENSG00000177963	RIC8A
ENSG00000178209	PLEC
ENSG00000182718	ANXA2
ENSG00000189056	RELN
ENSG00000196526	AFAP1
ENSG00000196914	ARHGEF12
ENSG00000197694	SPTAN1
ENSG00000198795	ZNF521
ENSG00000198911	SREBF2
ENSG00000198959	TGM2

## Sheet: Module 5
ensembl ID	Gene Name
ENSG00000004939	SLC4A1
ENSG00000011198	ABHD5
ENSG00000016490	CLCA1
ENSG00000023909	GCLM
ENSG00000035928	RFC1
ENSG00000044574	HSPA5
ENSG00000049249	TNFRSF9
ENSG00000049860	HEXB
ENSG00000059804	SLC2A3
ENSG00000067208	EVI5
ENSG00000068137	PLEKHH3
ENSG00000069702	TGFBR3
ENSG00000072682	P4HA2
ENSG00000074181	NOTCH3
ENSG00000076864	RAP1GAP
ENSG00000080031	PTPRH
ENSG00000081181	ARG2
ENSG00000085563	ABCB1
ENSG00000091136	LAMB1
ENSG00000096717	SIRT1
ENSG00000099194	SCD
ENSG00000099204	ABLIM1
ENSG00000100644	HIF1A
ENSG00000101782	RIOK3
ENSG00000101871	MID1
ENSG00000102531	FNDC3A
ENSG00000104267	CA2
ENSG00000104327	CALB1
ENSG00000104497	SNX16
ENSG00000104549	SQLE
ENSG00000104765	BNIP3L
ENSG00000106034	CPED1
ENSG00000106799	TGFBR1
ENSG00000108176	DNAJC12
ENSG00000109572	CLCN3
ENSG00000110422	HIPK3
ENSG00000111885	MAN1A1
ENSG00000112077	RHAG
ENSG00000112893	MAN2A1
ENSG00000112972	HMGCS1
ENSG00000113300	CNOT6
ENSG00000113369	ARRDC3
ENSG00000116044	NFE2L2
ENSG00000116991	SIPA1L2
ENSG00000117322	CR2
ENSG00000117595	IRF6
ENSG00000118217	ATF6
ENSG00000121210	KIAA0922
ENSG00000122644	ARL4A
ENSG00000124789	NUP153
ENSG00000128335	APOL2
ENSG00000129521	EGLN3
ENSG00000130768	SMPDL3B
ENSG00000130775	THEMIS2
ENSG00000131263	RLIM
ENSG00000131724	IL13RA1
ENSG00000133800	LYVE1
ENSG00000134352	IL6ST
ENSG00000134827	TCN1
ENSG00000134954	ETS1
ENSG00000135046	ANXA1
ENSG00000135047	CTSL
ENSG00000135218	CD36
ENSG00000136040	PLXNC1
ENSG00000136160	EDNRB
ENSG00000136541	ERMN
ENSG00000136542	GALNT5
ENSG00000137266	SLC22A23
ENSG00000137460	FHDC1
ENSG00000137575	SDCBP
ENSG00000137845	ADAM10
ENSG00000138449	SLC40A1
ENSG00000138750	NUP54
ENSG00000139211	AMIGO2
ENSG00000139793	MBNL2
ENSG00000143162	CREG1
ENSG00000143324	XPR1
ENSG00000144730	IL17RD
ENSG00000145375	SPATA5
ENSG00000145632	PLK2
ENSG00000146278	PNRC1
ENSG00000150347	ARID5B
ENSG00000154451	GBP5
ENSG00000154839	SKA1
ENSG00000155304	HSPA13
ENSG00000155380	SLC16A1
ENSG00000155962	CLIC2
ENSG00000156273	BACH1
ENSG00000156675	RAB11FIP1
ENSG00000159023	EPB41
ENSG00000160746	ANO10
ENSG00000162645	GBP2
ENSG00000162981	FAM84A
ENSG00000163216	SPRR2D
ENSG00000163736	PPBP
ENSG00000164010	ERMAP
ENSG00000164023	SGMS2
ENSG00000164292	RHOBTB3
ENSG00000164305	CASP3
ENSG00000164754	RAD21
ENSG00000164924	YWHAZ
ENSG00000165092	ALDH1A1
ENSG00000168615	ADAM9
ENSG00000170962	PDGFD
ENSG00000171617	ENC1
ENSG00000171867	PRNP
ENSG00000173598	NUDT4
ENSG00000175274	TP53I11
ENSG00000181826	RELL1
ENSG00000182118	FAM89A
ENSG00000182585	EPGN
ENSG00000186432	KPNA4
ENSG00000186480	INSIG1
ENSG00000196139	AKR1C3
ENSG00000198087	CD2AP
ENSG00000198380	GFPT1
ENSG00000198898	CAPZA2
ENSG00000229932	YWHAZP3
ENSG00000240694	PNMA2
ENSG00000265808	SEC22B
ENSG00000265972	TXNIP

## Sheet: Module 6
ensembl ID	Gene Name
ENSG00000122026	RPL21
ENSG00000124172	ATP5E
ENSG00000134419	RPS15A
ENSG00000135486	HNRNPA1
ENSG00000145494	NDUFS6
ENSG00000145592	RPL37
ENSG00000147604	RPL7
ENSG00000161970	RPL26
ENSG00000163682	RPL9
ENSG00000169020	ATP5I
ENSG00000171863	RPS7
ENSG00000175061	LRRC75A-AS1
ENSG00000176340	COX8A
ENSG00000177954	RPS27
ENSG00000197149	RP11-452G18.2
ENSG00000197728	RPS26
ENSG00000201592	snoU2_19
ENSG00000204439	C6orf47
ENSG00000210195	MT-TT
ENSG00000213741	RPS29
ENSG00000260747	RP11-421N8.1
ENSG00000270647	TAF15
ENSG00000273149	RP11-290D2.6

## Sheet: Module 7
ensembl ID	Gene Name
ENSG00000002586	CD99
ENSG00000002834	LASP1
ENSG00000004142	POLDIP2
ENSG00000004478	FKBP4
ENSG00000005022	SLC25A5
ENSG00000005339	CREBBP
ENSG00000006125	AP2B1
ENSG00000006712	PAF1
ENSG00000008441	NFIX
ENSG00000009307	CSDE1
ENSG00000009954	BAZ1B
ENSG00000010256	UQCRC1
ENSG00000010292	NCAPD2
ENSG00000010810	FYN
ENSG00000010818	HIVEP2
ENSG00000011304	PTBP1
ENSG00000012061	ERCC1
ENSG00000012232	EXTL3
ENSG00000013275	PSMC4
ENSG00000014164	ZC3H3
ENSG00000014216	CAPN1
ENSG00000015676	NUDCD3
ENSG00000020633	RUNX3
ENSG00000022840	RNF10
ENSG00000023228	NDUFS1
ENSG00000025293	PHF20
ENSG00000026025	VIM
ENSG00000029534	ANK1
ENSG00000030582	GRN
ENSG00000031698	SARS
ENSG00000032444	PNPLA6
ENSG00000033327	GAB2
ENSG00000034152	MAP2K3
ENSG00000040633	PHF23
ENSG00000042753	AP2S1
ENSG00000047849	MAP4
ENSG00000049323	LTBP1
ENSG00000049618	ARID1B
ENSG00000051523	CYBA
ENSG00000052749	RRP12
ENSG00000053372	MRTO4
ENSG00000054118	THRAP3
ENSG00000054523	KIF1B
ENSG00000054654	SYNE2
ENSG00000055070	SZRD1
ENSG00000055118	KCNH2
ENSG00000055163	CYFIP2
ENSG00000059573	ALDH18A1
ENSG00000060138	YBX3
ENSG00000060237	WNK1
ENSG00000062282	DGAT2
ENSG00000062485	CS
ENSG00000063046	EIF4B
ENSG00000063177	RPL18
ENSG00000063245	EPN1
ENSG00000064393	HIPK2
ENSG00000064666	CNN2
ENSG00000065000	AP3D1
ENSG00000065268	WDR18
ENSG00000065427	KARS
ENSG00000065526	SPEN
ENSG00000065882	TBC1D1
ENSG00000065978	YBX1
ENSG00000066117	SMARCD1
ENSG00000066135	KDM4A
ENSG00000066322	ELOVL1
ENSG00000067141	NEO1
ENSG00000067225	PKM
ENSG00000067560	RHOA
ENSG00000067596	DHX8
ENSG00000068120	COASY
ENSG00000068654	POLR1A
ENSG00000069011	PITX1
ENSG00000069020	MAST4
ENSG00000070756	PABPC1
ENSG00000071054	MAP4K4
ENSG00000071127	WDR1
ENSG00000071553	ATP6AP1
ENSG00000071894	CPSF1
ENSG00000072110	ACTN1
ENSG00000072501	SMC1A
ENSG00000072506	HSD17B10
ENSG00000072736	NFATC3
ENSG00000073111	MCM2
ENSG00000074071	MRPS34
ENSG00000074800	ENO1
ENSG00000075340	ADD2
ENSG00000075415	SLC25A3
ENSG00000075426	FOSL2
ENSG00000075624	ACTB
ENSG00000077235	GTF3C1
ENSG00000077549	CAPZB
ENSG00000078369	GNB1
ENSG00000078804	TP53INP2
ENSG00000079246	XRCC5
ENSG00000079432	CIC
ENSG00000079805	DNM2
ENSG00000081985	IL12RB2
ENSG00000082516	GEMIN5
ENSG00000082641	NFE2L1
ENSG00000082805	ERC1
ENSG00000083168	KAT6A
ENSG00000083444	PLOD1
ENSG00000083845	RPS5
ENSG00000083857	FAT1
ENSG00000084070	SMAP2
ENSG00000084234	APLP2
ENSG00000084623	EIF3I
ENSG00000084754	HADHA
ENSG00000085185	BCORL1
ENSG00000085872	CHERP
ENSG00000086015	MAST2
ENSG00000086062	B4GALT1
ENSG00000086758	HUWE1
ENSG00000087074	PPP1R15A
ENSG00000087086	FTL
ENSG00000087152	ATXN7L3
ENSG00000087258	GNAO1
ENSG00000087365	SF3B2
ENSG00000087460	GNAS
ENSG00000087589	CASS4
ENSG00000088247	KHSRP
ENSG00000088325	TPX2
ENSG00000089154	GCN1
ENSG00000089157	RPLP0
ENSG00000089327	FXYD5
ENSG00000089597	GANAB
ENSG00000089737	DDX24
ENSG00000090273	NUDC
ENSG00000090382	LYZ
ENSG00000090621	PABPC4
ENSG00000090857	PDPR
ENSG00000090861	AARS
ENSG00000090863	GLG1
ENSG00000090889	KIF4A
ENSG00000092010	PSME1
ENSG00000092621	PHGDH
ENSG00000092820	EZR
ENSG00000096384	HSP90AB1
ENSG00000097007	ABL1
ENSG00000099341	PSMD8
ENSG00000099364	FBXL19
ENSG00000099783	HNRNPM
ENSG00000099995	SF3A1
ENSG00000100029	PES1
ENSG00000100030	MAPK1
ENSG00000100104	SRRD
ENSG00000100129	EIF3L
ENSG00000100138	SNU13
ENSG00000100139	MICALL1
ENSG00000100207	TCF20
ENSG00000100219	XBP1
ENSG00000100241	SBF1
ENSG00000100280	AP1B1
ENSG00000100296	THOC5
ENSG00000100300	TSPO
ENSG00000100304	TTLL12
ENSG00000100316	RPL3
ENSG00000100345	MYH9
ENSG00000100348	TXN2
ENSG00000100353	EIF3D
ENSG00000100354	TNRC6B
ENSG00000100380	ST13
ENSG00000100393	EP300
ENSG00000100401	RANGAP1
ENSG00000100412	ACO2
ENSG00000100599	RIN3
ENSG00000100714	MTHFD1
ENSG00000100811	YY1
ENSG00000100888	CHD8
ENSG00000100889	PCK2
ENSG00000100908	EMC9
ENSG00000100994	PYGB
ENSG00000101057	MYBL2
ENSG00000101161	PRPF6
ENSG00000101236	RNF24
ENSG00000101255	TRIB3
ENSG00000101294	HM13
ENSG00000101444	AHCY
ENSG00000101445	PPP1R16B
ENSG00000101849	TBL1X
ENSG00000102007	PLP2
ENSG00000102034	ELF4
ENSG00000102103	PQBP1
ENSG00000102109	PCSK1N
ENSG00000102144	PGK1
ENSG00000102181	CD99L2
ENSG00000102221	JADE3
ENSG00000102225	CDK16
ENSG00000102226	USP11
ENSG00000102858	MGRN1
ENSG00000102870	ZNF629
ENSG00000103047	TANGO6
ENSG00000103126	AXIN1
ENSG00000103148	NPRL3
ENSG00000103187	COTL1
ENSG00000103194	USP10
ENSG00000103222	ABCC1
ENSG00000103257	SLC7A5
ENSG00000103363	TCEB2
ENSG00000103653	CSK
ENSG00000103855	CD276
ENSG00000104299	INTS9
ENSG00000104324	CPQ
ENSG00000104341	LAPTM4B
ENSG00000104805	NUCB1
ENSG00000104853	CLPTM1
ENSG00000104897	SF3A2
ENSG00000104903	LYL1
ENSG00000104964	AES
ENSG00000104969	SGTA
ENSG00000105011	ASF1B
ENSG00000105063	PPP6R1
ENSG00000105193	RPS16
ENSG00000105202	FBL
ENSG00000105220	GPI
ENSG00000105223	PLD3
ENSG00000105254	TBCB
ENSG00000105281	SLC1A5
ENSG00000105323	HNRNPUL1
ENSG00000105327	BBC3
ENSG00000105329	TGFB1
ENSG00000105373	GLTSCR2
ENSG00000105426	PTPRS
ENSG00000105438	KDELR1
ENSG00000105447	GRWD1
ENSG00000105552	BCAT2
ENSG00000105568	PPP2R1A
ENSG00000105671	DDX49
ENSG00000105677	TMEM147
ENSG00000105701	FKBP8
ENSG00000105722	ERF
ENSG00000105732	ZNF574
ENSG00000105738	SIPA1L3
ENSG00000105887	MTPN
ENSG00000105953	OGDH
ENSG00000106105	GARS
ENSG00000106263	EIF3B
ENSG00000106397	PLOD3
ENSG00000106554	CHCHD3
ENSG00000106624	AEBP1
ENSG00000106628	POLD2
ENSG00000106991	ENG
ENSG00000107263	RAPGEF1
ENSG00000107581	EIF3A
ENSG00000107862	GBF1
ENSG00000107863	ARHGAP21
ENSG00000108106	UBE2S
ENSG00000108424	KPNB1
ENSG00000108518	PFN1
ENSG00000108557	RAI1
ENSG00000108561	C1QBP
ENSG00000108582	CPD
ENSG00000108592	FTSJ3
ENSG00000108604	SMARCD2
ENSG00000108639	SYNGR2
ENSG00000108819	PPP1R9B
ENSG00000108828	VAT1
ENSG00000108829	LRRC59
ENSG00000108883	EFTUD2
ENSG00000109066	TMEM104
ENSG00000109111	SUPT6H
ENSG00000109685	WHSC1
ENSG00000109906	ZBTB16
ENSG00000109917	ZPR1
ENSG00000109919	MTCH2
ENSG00000109971	HSPA8
ENSG00000110047	EHD1
ENSG00000110048	OSBP
ENSG00000110090	CPT1A
ENSG00000110107	PRPF19
ENSG00000110108	TMEM109
ENSG00000110321	EIF4G2
ENSG00000110497	AMBRA1
ENSG00000110514	MADD
ENSG00000110651	CD81
ENSG00000110723	EXPH5
ENSG00000110880	CORO1C
ENSG00000110917	MLEC
ENSG00000110955	ATP5B
ENSG00000111057	KRT18
ENSG00000111640	GAPDH
ENSG00000111667	USP5
ENSG00000111676	ATN1
ENSG00000111786	SRSF9
ENSG00000112378	PERP
ENSG00000112514	CUTA
ENSG00000112578	BYSL
ENSG00000112640	PPP2R5D
ENSG00000112984	KIF20A
ENSG00000113368	LMNB1
ENSG00000113758	DBN1
ENSG00000114353	GNAI2
ENSG00000114650	SCAP
ENSG00000114737	CISH
ENSG00000114867	EIF4G1
ENSG00000115053	NCL
ENSG00000115241	PPM1G
ENSG00000115457	IGFBP2
ENSG00000115677	HDLBP
ENSG00000115758	ODC1
ENSG00000115902	SLC1A4
ENSG00000116016	EPAS1
ENSG00000116133	DHCR24
ENSG00000116183	PAPPA2
ENSG00000116221	MRPL37
ENSG00000116459	ATP5F1
ENSG00000116514	RNF19B
ENSG00000116584	ARHGEF2
ENSG00000116649	SRM
ENSG00000116688	MFN2
ENSG00000116852	KIF21B
ENSG00000116871	MAP7D1
ENSG00000117298	ECE1
ENSG00000117362	APH1A
ENSG00000117411	B4GALT2
ENSG00000117450	PRDX1
ENSG00000117592	PRDX6
ENSG00000117676	RPS6KA1
ENSG00000117713	ARID1A
ENSG00000118046	STK11
ENSG00000118058	KMT2A
ENSG00000118181	RPS25
ENSG00000118689	FOXO3
ENSG00000118705	RPN2
ENSG00000118816	CCNI
ENSG00000118971	CCND2
ENSG00000119335	SET
ENSG00000119522	DENND1A
ENSG00000119669	IRF2BPL
ENSG00000120162	MOB3B
ENSG00000120254	MTHFD1L
ENSG00000120949	TNFRSF8
ENSG00000121039	RDH10
ENSG00000121089	NACA3P
ENSG00000121104	FAM117A
ENSG00000121691	CAT
ENSG00000122140	MRPS2
ENSG00000122218	COPA
ENSG00000122378	FAM213A
ENSG00000122406	RPL5
ENSG00000122862	SRGN
ENSG00000123066	MED13L
ENSG00000123091	RNF11
ENSG00000123143	PKN1
ENSG00000123144	C19orf43
ENSG00000123338	NCKAP1L
ENSG00000123405	NFE2
ENSG00000123416	TUBA1B
ENSG00000123908	AGO2
ENSG00000123989	CHPF
ENSG00000124155	PIGT
ENSG00000124201	ZNFX1
ENSG00000124575	HIST1H1D
ENSG00000124782	RREB1
ENSG00000124831	LRRFIP1
ENSG00000124942	AHNAK
ENSG00000125107	CNOT1
ENSG00000125166	GOT2
ENSG00000125356	NDUFA1
ENSG00000125505	MBOAT7
ENSG00000125534	PPDPF
ENSG00000125651	GTF2F1
ENSG00000125656	CLPP
ENSG00000125741	OPA3
ENSG00000125753	VASP
ENSG00000125817	CENPB
ENSG00000125818	PSMF1
ENSG00000125834	STK35
ENSG00000125835	SNRPB
ENSG00000125844	RRBP1
ENSG00000125970	RALY
ENSG00000125991	ERGIC3
ENSG00000126012	KDM5C
ENSG00000126067	PSMB2
ENSG00000126243	LRFN3
ENSG00000126247	CAPNS1
ENSG00000126267	COX6B1
ENSG00000126457	PRMT1
ENSG00000126461	SCAF1
ENSG00000126561	STAT5A
ENSG00000126602	TRAP1
ENSG00000126756	UXT
ENSG00000126934	MAP2K2
ENSG00000127022	CANX
ENSG00000127481	UBR4
ENSG00000127526	SLC35E1
ENSG00000127616	SMARCA4
ENSG00000128011	LRFN1
ENSG00000128272	ATF4
ENSG00000128283	CDC42EP1
ENSG00000128731	HERC2
ENSG00000128965	CHAC1
ENSG00000129250	KIF1C
ENSG00000129351	ILF3
ENSG00000129824	RPS4Y1
ENSG00000129911	KLF16
ENSG00000130119	GNL3L
ENSG00000130202	NECTIN2
ENSG00000130203	APOE
ENSG00000130204	TOMM40
ENSG00000130402	ACTN4
ENSG00000130479	MAP1S
ENSG00000130522	JUND
ENSG00000130706	ADRM1
ENSG00000130707	ASS1
ENSG00000130723	PRRC2B
ENSG00000130726	TRIM28
ENSG00000130766	SESN2
ENSG00000130811	EIF3G
ENSG00000130816	DNMT1
ENSG00000130985	UBA1
ENSG00000131143	COX4I1
ENSG00000131446	MGAT1
ENSG00000131473	ACLY
ENSG00000131504	DIAPH1
ENSG00000131711	MAP1B
ENSG00000131759	RARA
ENSG00000132002	DNAJB1
ENSG00000132153	DHX30
ENSG00000132182	NUP210
ENSG00000132361	CLUH
ENSG00000132382	MYBBP1A
ENSG00000132471	WBP2
ENSG00000132507	EIF5A
ENSG00000132510	KDM6B
ENSG00000132589	FLOT2
ENSG00000132591	ERAL1
ENSG00000132792	CTNNBL1
ENSG00000133026	MYH10
ENSG00000133112	TPT1
ENSG00000133265	HSPBP1
ENSG00000133619	KRBA1
ENSG00000133742	CA1
ENSG00000134014	ELP3
ENSG00000134107	BHLHE40
ENSG00000134243	SORT1
ENSG00000134250	NOTCH2
ENSG00000134333	LDHA
ENSG00000134684	YARS
ENSG00000134824	FADS2
ENSG00000134910	STT3A
ENSG00000135002	RFK
ENSG00000135372	NAT10
ENSG00000135387	CAPRIN1
ENSG00000135624	CCT7
ENSG00000135763	URB2
ENSG00000135821	GLUL
ENSG00000135842	FAM129A
ENSG00000135862	LAMC1
ENSG00000135912	TTLL4
ENSG00000135926	TMBIM1
ENSG00000135956	TMEM127
ENSG00000136026	CKAP4
ENSG00000136167	LCP1
ENSG00000136238	RAC1
ENSG00000136247	ZDHHC4
ENSG00000136270	TBRG4
ENSG00000136448	NMT1
ENSG00000136485	DCAF7
ENSG00000136628	EPRS
ENSG00000136699	SMPD4
ENSG00000136715	SAP130
ENSG00000136718	IMP4
ENSG00000136731	UGGT1
ENSG00000136830	FAM129B
ENSG00000136938	ANP32B
ENSG00000136997	MYC
ENSG00000137054	POLR1E
ENSG00000137076	TLN1
ENSG00000137154	RPS6
ENSG00000137198	GMPR
ENSG00000137207	YIPF3
ENSG00000137309	HMGA1
ENSG00000137312	FLOT1
ENSG00000138363	ATIC
ENSG00000138629	UBL7
ENSG00000138759	FRAS1
ENSG00000139174	PRICKLE1
ENSG00000139514	SLC7A1
ENSG00000139641	ESYT1
ENSG00000140022	STON2
ENSG00000140105	WARS
ENSG00000140332	TLE3
ENSG00000140406	MESDC1
ENSG00000140464	PML
ENSG00000140564	FURIN
ENSG00000140575	IQGAP1
ENSG00000140829	DHX38
ENSG00000140854	KATNB1
ENSG00000140937	CDH11
ENSG00000140988	RPS2
ENSG00000141027	NCOR1
ENSG00000141298	SSH2
ENSG00000141456	PELP1
ENSG00000141458	NPC1
ENSG00000141510	TP53
ENSG00000141522	ARHGDIA
ENSG00000141556	TBCD
ENSG00000141564	RPTOR
ENSG00000141582	CBX4
ENSG00000141699	FAM134C
ENSG00000141753	IGFBP4
ENSG00000141858	SAMD1
ENSG00000141867	BRD4
ENSG00000141965	FEM1A
ENSG00000142168	SOD1
ENSG00000142192	APP
ENSG00000142227	EMP3
ENSG00000142230	SAE1
ENSG00000142327	RNPEPL1
ENSG00000142453	CARM1
ENSG00000142507	PSMB6
ENSG00000142534	RPS11
ENSG00000142599	RERE
ENSG00000142657	PGD
ENSG00000142669	SH3BGRL3
ENSG00000142784	WDTC1
ENSG00000142798	HSPG2
ENSG00000143222	UFC1
ENSG00000143321	HDGF
ENSG00000143418	CERS2
ENSG00000143569	UBAP2L
ENSG00000143575	HAX1
ENSG00000143612	C1orf43
ENSG00000143614	GATAD2B
ENSG00000143621	ILF2
ENSG00000143641	GALNT2
ENSG00000143761	ARF1
ENSG00000143799	PARP1
ENSG00000143851	PTPN7
ENSG00000144028	SNRNP200
ENSG00000144231	POLR2D
ENSG00000144455	SUMF1
ENSG00000145555	MYO10
ENSG00000145901	TNIP1
ENSG00000146007	ZMAT2
ENSG00000146112	PPP1R18
ENSG00000146701	MDH2
ENSG00000146834	MEPCE
ENSG00000147065	MSN
ENSG00000147684	NDUFB9
ENSG00000147689	FAM83A
ENSG00000147872	PLIN2
ENSG00000147889	CDKN2A
ENSG00000148300	REXO4
ENSG00000148303	RPL7A
ENSG00000148396	SEC16A
ENSG00000148400	NOTCH1
ENSG00000148773	MKI67
ENSG00000148843	PDCD11
ENSG00000149136	SSRP1
ENSG00000149257	SERPINH1
ENSG00000149428	HYOU1
ENSG00000149480	MTA2
ENSG00000149503	INCENP
ENSG00000149823	VPS51
ENSG00000149923	PPP4C
ENSG00000150753	CCT5
ENSG00000150867	PIP4K2A
ENSG00000150991	UBC
ENSG00000151276	MAGI1
ENSG00000151348	EXT2
ENSG00000151779	NBAS
ENSG00000152082	MZT2B
ENSG00000152234	ATP5A1
ENSG00000152684	PELO
ENSG00000153046	CDYL
ENSG00000153815	CMIP
ENSG00000153827	TRIP12
ENSG00000154229	PRKCA
ENSG00000155366	RHOC
ENSG00000155506	LARP1
ENSG00000155849	ELMO1
ENSG00000156030	ELMSAN1
ENSG00000156508	EEF1A1
ENSG00000156515	HK1
ENSG00000156639	ZFAND3
ENSG00000156709	AIFM1
ENSG00000157350	ST3GAL2
ENSG00000157600	TMEM164
ENSG00000157657	ZNF618
ENSG00000157933	SKI
ENSG00000158195	WASF2
ENSG00000158710	TAGLN2
ENSG00000158859	ADAMTS4
ENSG00000158869	FCER1G
ENSG00000159111	MRPL10
ENSG00000159335	PTMS
ENSG00000159346	ADIPOR1
ENSG00000159399	HK2
ENSG00000159461	AMFR
ENSG00000159840	ZYX
ENSG00000160007	ARHGAP35
ENSG00000160014	CALM3
ENSG00000160208	RRP1B
ENSG00000160211	G6PD
ENSG00000160695	VPS11
ENSG00000160710	ADAR
ENSG00000160789	LMNA
ENSG00000160877	NACC1
ENSG00000160932	LY6E
ENSG00000161013	MGAT4B
ENSG00000161016	RPL8
ENSG00000161179	YDJC
ENSG00000161638	ITGA5
ENSG00000161791	FMNL3
ENSG00000161847	RAVER1
ENSG00000162063	CCNF
ENSG00000162129	CLPB
ENSG00000162244	RPL29
ENSG00000162337	LRP5
ENSG00000162377	COA7
ENSG00000162511	LAPTM5
ENSG00000162522	KIAA1522
ENSG00000162889	MAPKAPK2
ENSG00000163110	PDLIM5
ENSG00000163382	NAXE
ENSG00000163399	ATP1A1
ENSG00000163468	CCT3
ENSG00000163479	SSR2
ENSG00000163902	RPN1
ENSG00000163931	TKT
ENSG00000163932	PRKCD
ENSG00000163961	RNF168
ENSG00000163993	S100P
ENSG00000164054	SHISA5
ENSG00000164062	APEH
ENSG00000164091	WDR82
ENSG00000164587	RPS14
ENSG00000164649	CDCA7L
ENSG00000164741	DLC1
ENSG00000164880	INTS1
ENSG00000164889	SLC4A2
ENSG00000164902	PHAX
ENSG00000164916	FOXK1
ENSG00000165280	VCP
ENSG00000165283	STOML2
ENSG00000165671	NSD1
ENSG00000165702	GFI1B
ENSG00000165916	PSMC3
ENSG00000166025	AMOTL1
ENSG00000166147	FBN1
ENSG00000166197	NOLC1
ENSG00000166501	PRKCB
ENSG00000166508	MCM7
ENSG00000166557	TMED3
ENSG00000166794	PPIB
ENSG00000166847	DCTN5
ENSG00000166851	PLK1
ENSG00000166949	SMAD3
ENSG00000166974	MAPRE2
ENSG00000167085	PHB
ENSG00000167088	SNRPD1
ENSG00000167173	C15orf39
ENSG00000167258	CDK12
ENSG00000167291	TBC1D16
ENSG00000167468	GPX4
ENSG00000167491	GATAD2A
ENSG00000167513	CDT1
ENSG00000167526	RPL13
ENSG00000167548	KMT2D
ENSG00000167553	TUBA1C
ENSG00000167632	TRAPPC9
ENSG00000167658	EEF2
ENSG00000167881	SRP68
ENSG00000167965	MLST8
ENSG00000167978	SRRM2
ENSG00000167986	DDB1
ENSG00000167995	BEST1
ENSG00000167996	FTH1
ENSG00000168003	SLC3A2
ENSG00000168028	RPSA
ENSG00000168036	CTNNB1
ENSG00000168090	COPS6
ENSG00000168159	RNF187
ENSG00000168439	STIP1
ENSG00000168488	ATXN2L
ENSG00000168496	FEN1
ENSG00000168610	STAT3
ENSG00000168672	FAM84B
ENSG00000168924	LETM1
ENSG00000169021	UQCRFS1
ENSG00000169093	ASMTL
ENSG00000169100	SLC25A6
ENSG00000169189	NSMCE1
ENSG00000169230	PRELID1
ENSG00000169375	SIN3A
ENSG00000169564	PCBP1
ENSG00000169612	FAM103A1
ENSG00000169641	LUZP1
ENSG00000169710	FASN
ENSG00000169905	TOR1AIP2
ENSG00000169926	KLF13
ENSG00000170004	CHD3
ENSG00000170265	ZNF282
ENSG00000170315	UBB
ENSG00000170604	IRF2BP1
ENSG00000170776	AKAP13
ENSG00000170873	MTSS1
ENSG00000170921	TANC2
ENSG00000171105	INSR
ENSG00000171161	ZNF672
ENSG00000171206	TRIM8
ENSG00000171223	JUNB
ENSG00000171310	CHST11
ENSG00000171316	CHD7
ENSG00000171425	ZNF581
ENSG00000171456	ASXL1
ENSG00000171467	ZNF318
ENSG00000171475	WIPF2
ENSG00000171552	BCL2L1
ENSG00000171574	ZNF584
ENSG00000171603	CLSTN1
ENSG00000172081	MOB3A
ENSG00000172354	GNB2
ENSG00000172500	FIBP
ENSG00000172531	PPP1CA
ENSG00000172534	HCFC1
ENSG00000172757	CFL1
ENSG00000172893	DHCR7
ENSG00000173207	CKS1B
ENSG00000173273	TNKS
ENSG00000173473	SMARCC1
ENSG00000173621	LRFN4
ENSG00000173786	CNP
ENSG00000173801	JUP
ENSG00000173812	EIF1
ENSG00000173821	RNF213
ENSG00000174004	NRROS
ENSG00000174231	PRPF8
ENSG00000174444	RPL4
ENSG00000174607	UGT8
ENSG00000174748	RPL15
ENSG00000174903	RAB1B
ENSG00000175130	MARCKSL1
ENSG00000175166	PSMD2
ENSG00000175203	DCTN2
ENSG00000175216	CKAP5
ENSG00000175220	ARHGAP1
ENSG00000175221	MED16
ENSG00000175224	ATG13
ENSG00000175334	BANF1
ENSG00000175390	EIF3F
ENSG00000175567	UCP2
ENSG00000176046	NUPR1
ENSG00000176087	SLC35A4
ENSG00000176095	IP6K1
ENSG00000176438	SYNE3
ENSG00000177105	RHOG
ENSG00000177156	TALDO1
ENSG00000177469	PTRF
ENSG00000177732	SOX12
ENSG00000178035	IMPDH2
ENSG00000178718	RPP25
ENSG00000178719	GRINA
ENSG00000178741	COX5A
ENSG00000178952	TUFM
ENSG00000178982	EIF3K
ENSG00000179091	CYC1
ENSG00000179218	CALR
ENSG00000179241	LDLRAD3
ENSG00000179262	RAD23A
ENSG00000179295	PTPN11
ENSG00000179588	ZFPM1
ENSG00000179604	CDC42EP4
ENSG00000179632	MAF1
ENSG00000179820	MYADM
ENSG00000179886	TIGD5
ENSG00000179950	PUF60
ENSG00000180357	ZNF609
ENSG00000180573	HIST1H2AC
ENSG00000180596	HIST1H2BC
ENSG00000180921	FAM83H
ENSG00000181163	NPM1
ENSG00000181222	POLR2A
ENSG00000181284	TMEM102
ENSG00000181830	SLC35C1
ENSG00000182054	IDH2
ENSG00000182095	TNRC18
ENSG00000182481	KPNA2
ENSG00000183207	RUVBL2
ENSG00000183337	BCOR
ENSG00000183475	ASB7
ENSG00000183508	FAM46C
ENSG00000183598	HIST2H3D
ENSG00000183684	ALYREF
ENSG00000183741	CBX6
ENSG00000183751	TBL3
ENSG00000184007	PTP4A2
ENSG00000184009	ACTG1
ENSG00000184216	IRAK1
ENSG00000184260	HIST2H2AC
ENSG00000184371	CSF1
ENSG00000184481	FOXO4
ENSG00000184574	LPAR5
ENSG00000184634	MED12
ENSG00000184640	SEPTIN9
ENSG00000184897	H1FX
ENSG00000185090	MANEAL
ENSG00000185122	HSF1
ENSG00000185164	NOMO2
ENSG00000185442	FAM174B
ENSG00000185551	NR2F2
ENSG00000185591	SP1
ENSG00000185624	P4HB
ENSG00000185627	PSMD13
ENSG00000185818	NAT8L
ENSG00000185825	BCAP31
ENSG00000185896	LAMP1
ENSG00000186468	RPS23
ENSG00000186564	FOXD2
ENSG00000186575	NF2
ENSG00000186716	BCR
ENSG00000187446	CHP1
ENSG00000187605	TET3
ENSG00000187837	HIST1H1C
ENSG00000187840	EIF4EBP1
ENSG00000188215	DCUN1D3
ENSG00000188229	TUBB4B
ENSG00000188486	H2AFX
ENSG00000188846	RPL14
ENSG00000188976	NOC2L
ENSG00000189091	SF3B3
ENSG00000189221	MAOA
ENSG00000189343	RPS2P46
ENSG00000196182	STK40
ENSG00000196205	EEF1A1P5
ENSG00000196230	TUBB
ENSG00000196235	SUPT5H
ENSG00000196305	IARS
ENSG00000196365	LONP1
ENSG00000196367	TRRAP
ENSG00000196411	EPHB4
ENSG00000196419	XRCC6
ENSG00000196453	ZNF777
ENSG00000196498	NCOR2
ENSG00000196747	HIST1H2AI
ENSG00000196821	C6orf106
ENSG00000196924	FLNA
ENSG00000196961	AP2A1
ENSG00000197043	ANXA6
ENSG00000197081	IGF2R
ENSG00000197102	DYNC1H1
ENSG00000197153	HIST1H3J
ENSG00000197157	SND1
ENSG00000197226	TBC1D9B
ENSG00000197238	HIST1H4J
ENSG00000197324	LRP10
ENSG00000197451	HNRNPAB
ENSG00000197471	SPN
ENSG00000197724	PHF2
ENSG00000197746	PSAP
ENSG00000197858	GPAA1
ENSG00000197958	RPL12
ENSG00000198034	RPS4X
ENSG00000198055	GRK6
ENSG00000198373	WWP2
ENSG00000198624	CCDC69
ENSG00000198730	CTR9
ENSG00000198756	COLGALT2
ENSG00000198793	MTOR
ENSG00000198816	ZNF358
ENSG00000198876	DCAF12
ENSG00000198900	TOP1
ENSG00000198925	ATG9A
ENSG00000200913	SNORD46
ENSG00000204217	BMPR2
ENSG00000204253	HNRNPCP2
ENSG00000204310	AGPAT1
ENSG00000204394	VARS
ENSG00000204463	BAG6
ENSG00000204469	PRRC2A
ENSG00000204525	HLA-C
ENSG00000204568	MRPS18B
ENSG00000204574	ABCF1
ENSG00000204628	RACK1
ENSG00000205155	PSENEN
ENSG00000205189	ZBTB10
ENSG00000206503	HLA-A
ENSG00000206527	HACD2
ENSG00000206838	SNORA5A
ENSG00000210082	MT-RNR2
ENSG00000211459	MT-RNR1
ENSG00000211584	SLC48A1
ENSG00000213523	SRA1
ENSG00000213553	RPLP0P6
ENSG00000213654	GPSM3
ENSG00000213699	SLC35F6
ENSG00000213719	CLIC1
ENSG00000213965	NUDT19
ENSG00000214022	REPIN1
ENSG00000214717	ZBED1
ENSG00000215021	PHB2
ENSG00000225663	MCRIP1
ENSG00000225721	RP11-269F19.2
ENSG00000225778	PROSER2-AS1
ENSG00000227057	WDR46
ENSG00000228502	EEF1A1P11
ENSG00000229117	RPL41
ENSG00000229344	MTCO2P12
ENSG00000229638	RPL4P4
ENSG00000230207	RPL4P5
ENSG00000230409	TCEA1P2
ENSG00000233276	GPX1
ENSG00000233476	EEF1A1P6
ENSG00000233913	RPL10P9
ENSG00000235173	HGH1
ENSG00000237973	MTCO1P12
ENSG00000238227	C9orf69
ENSG00000240342	RPS2P5
ENSG00000243746	EEF1A1P10
ENSG00000244038	DDOST
ENSG00000244405	ETV5
ENSG00000245205	EEF1A1P4
ENSG00000249264	EEF1A1P9
ENSG00000249855	EEF1A1P19
ENSG00000250182	EEF1A1P13
ENSG00000252010	SCARNA5
ENSG00000253341	RP11-730G20.2
ENSG00000253729	PRKDC
ENSG00000254087	LYN
ENSG00000257923	CUX1
ENSG00000259956	RBM15B
ENSG00000261236	BOP1
ENSG00000261557	EEF1A1P38
ENSG00000264063	MIR3687-2
ENSG00000264462	MIR3648-2
ENSG00000265185	SNORD3B-1
ENSG00000265401	RP11-138I1.4
ENSG00000270022	RNU12
ENSG00000272391	POM121C
ENSG00000273542	HIST1H4K
ENSG00000273983	HIST1H3G
ENSG00000274267	HIST1H3B
ENSG00000274997	HIST1H2AH
ENSG00000275221	HIST1H2AK
ENSG00000275379	HIST1H3I
ENSG00000275700	AATF
ENSG00000275714	HIST1H3A
ENSG00000276410	HIST1H2BB
ENSG00000276903	HIST1H2AL
ENSG00000277437	MIR3687-1
ENSG00000277775	HIST1H3F
ENSG00000278189	RNA5-8S5
ENSG00000278272	HIST1H3C
ENSG00000283041	RP11-371A22.1
ENSG00000283907

## Sheet: Module 8
ensembl ID	Gene Name
ENSG00000008988	RPS20
ENSG00000034510	TMSB10
ENSG00000070814	TCOF1
ENSG00000071082	RPL31
ENSG00000084774	CAD
ENSG00000087191	PSMC5
ENSG00000089009	RPL6
ENSG00000091542	ALKBH5
ENSG00000092841	MYL6
ENSG00000100097	LGALS1
ENSG00000101421	CHMP4B
ENSG00000103495	MAZ
ENSG00000104529	EEF1D
ENSG00000104904	OAZ1
ENSG00000105372	RPS19
ENSG00000105640	RPL18A
ENSG00000106244	PDAP1
ENSG00000107223	EDF1
ENSG00000108107	RPL28
ENSG00000108298	RPL19
ENSG00000109475	RPL34
ENSG00000110400	NECTIN1
ENSG00000111669	TPI1
ENSG00000112306	RPS12
ENSG00000114391	RPL24
ENSG00000114942	EEF1B2
ENSG00000115268	RPS15
ENSG00000116586	LAMTOR2
ENSG00000124635	HIST1H2BJ
ENSG00000125691	RPL23
ENSG00000125743	SNRPD2
ENSG00000126432	PRDX5
ENSG00000130165	ELOF1
ENSG00000130175	PRKCSH
ENSG00000130208	APOC1
ENSG00000130255	RPL36
ENSG00000130725	UBE2M
ENSG00000131469	RPL27
ENSG00000135390	ATP5G2
ENSG00000135404	CD63
ENSG00000135940	COX5B
ENSG00000136942	RPL35
ENSG00000137818	RPLP1
ENSG00000140264	SERF2
ENSG00000142541	RPL13A
ENSG00000142676	RPL11
ENSG00000142937	RPS8
ENSG00000143947	RPS27A
ENSG00000144713	RPL32
ENSG00000145425	RPS3A
ENSG00000145741	BTF3
ENSG00000147403	RPL10
ENSG00000149273	RPS3
ENSG00000149806	FAU
ENSG00000156482	RPL30
ENSG00000158373	HIST1H2BD
ENSG00000158406	HIST1H4H
ENSG00000160213	CSTB
ENSG00000165949	IFI27
ENSG00000166441	RPL27A
ENSG00000168298	HIST1H1E
ENSG00000169223	LMAN2
ENSG00000170889	RPS9
ENSG00000170906	NDUFA3
ENSG00000171858	RPS21
ENSG00000172809	RPL38
ENSG00000177600	RPLP2
ENSG00000177733	HNRNPA0
ENSG00000179051	RCC2
ENSG00000182199	SHMT2
ENSG00000182512	GLRX5
ENSG00000182899	RPL35A
ENSG00000184357	HIST1H1B
ENSG00000184678	HIST2H2BE
ENSG00000184840	TMED9
ENSG00000185130	HIST1H2BL
ENSG00000185885	IFITM1
ENSG00000187514	PTMA
ENSG00000189159	HN1
ENSG00000196787	HIST1H2AG
ENSG00000197061	HIST1H4C
ENSG00000197756	RPL37A
ENSG00000197903	HIST1H2BK
ENSG00000197956	S100A6
ENSG00000198242	RPL23A
ENSG00000198755	RPL10A
ENSG00000200087	SNORA73B
ENSG00000201428	RN7SKP71
ENSG00000201793	RN7SKP9
ENSG00000201901	RN7SKP48
ENSG00000202058	RN7SKP80
ENSG00000203814	HIST2H2BF
ENSG00000206652	RNU1-1
ENSG00000221983	UBA52
ENSG00000222744	RN7SKP166
ENSG00000230076	RPL10P6
ENSG00000231500	RPS18
ENSG00000233822	HIST1H2BN
ENSG00000233927	RPS28
ENSG00000236552	RPL13AP5
ENSG00000242372	EIF6
ENSG00000243199	RP11-408P14.1
ENSG00000244642	RN7SL396P
ENSG00000252481	SCARNA13
ENSG00000252835	SCARNA21
ENSG00000263426	RN7SL471P
ENSG00000263740	RN7SL4P
ENSG00000263934	SNORD3A
ENSG00000264229	RNU4ATAC
ENSG00000265735	RN7SL5P
ENSG00000269968	RP5-940J5.9
ENSG00000273802	HIST1H2BG
ENSG00000274012	RN7SL2
ENSG00000274641	HIST1H2BO
ENSG00000275126	HIST1H4L
ENSG00000275713	HIST1H2BH
ENSG00000276180	HIST1H4I
ENSG00000276966	HIST1H4E
ENSG00000277075	HIST1H2AE
ENSG00000277157	HIST1H4D
ENSG00000277224	HIST1H2BF
ENSG00000278588	HIST1H2BI
ENSG00000278637	HIST1H4A
ENSG00000278705	HIST1H4B
ENSG00000278771	Metazoa_SRP
ENSG00000278828	HIST1H3H

## Sheet: Module 9
ensembl ID	Gene Name
ENSG00000000419	DPM1
ENSG00000000971	CFH
ENSG00000003402	CFLAR
ENSG00000003509	NDUFAF7
ENSG00000003756	RBM5
ENSG00000004534	RBM6
ENSG00000004700	RECQL
ENSG00000005206	SPPL2B
ENSG00000005801	ZNF195
ENSG00000005961	ITGA2B
ENSG00000006025	OSBPL7
ENSG00000006282	SPATA20
ENSG00000007392	LUC7L
ENSG00000008710	PKD1
ENSG00000009694	TENM1
ENSG00000009790	TRAF3IP3
ENSG00000010327	STAB1
ENSG00000011258	MBTD1
ENSG00000011275	RNF216
ENSG00000011295	TTC19
ENSG00000011566	MAP4K3
ENSG00000012817	KDM5D
ENSG00000012822	CALCOCO1
ENSG00000013441	CLK1
ENSG00000013573	DDX11
ENSG00000023041	ZDHHC6
ENSG00000031003	FAM13B
ENSG00000034677	RNF19A
ENSG00000034693	PEX3
ENSG00000035115	SH3YL1
ENSG00000037042	TUBG2
ENSG00000042062	FAM65C
ENSG00000044446	PHKA2
ENSG00000046651	OFD1
ENSG00000052841	TTC17
ENSG00000053747	LAMA3
ENSG00000054967	RELT
ENSG00000059145	UNKL
ENSG00000059378	PARP12
ENSG00000059588	TARBP1
ENSG00000060140	STYK1
ENSG00000061987	MON2
ENSG00000062716	VMP1
ENSG00000063244	U2AF2
ENSG00000064607	SUGP2
ENSG00000064933	PMS1
ENSG00000065029	ZNF76
ENSG00000065243	PKN2
ENSG00000066427	ATXN3
ENSG00000066651	TRMT11
ENSG00000066739	ATG2B
ENSG00000067048	DDX3Y
ENSG00000068028	RASSF1
ENSG00000068400	GRIPAP1
ENSG00000068745	IP6K2
ENSG00000068885	IFT80
ENSG00000070087	PFN2
ENSG00000071626	DAZAP1
ENSG00000072694	FCGR2B
ENSG00000072756	TRNT1
ENSG00000072778	ACADVL
ENSG00000073605	GSDMB
ENSG00000074935	TUBE1
ENSG00000075292	ZNF638
ENSG00000075702	WDR62
ENSG00000075826	SEC31B
ENSG00000076685	NT5C2
ENSG00000076928	ARHGEF1
ENSG00000076944	STXBP2
ENSG00000077157	PPP1R12B
ENSG00000078399	HOXA9
ENSG00000079134	THOC1
ENSG00000079337	RAPGEF3
ENSG00000081791	KIAA0141
ENSG00000082269	FAM135A
ENSG00000082512	TRAF5
ENSG00000083520	DIS3
ENSG00000085733	CTTN
ENSG00000085978	ATG16L1
ENSG00000087157	PGS1
ENSG00000087266	SH3BP2
ENSG00000088035	ALG6
ENSG00000088448	ANKRD10
ENSG00000088538	DOCK3
ENSG00000088766	CRLS1
ENSG00000088854	C20orf194
ENSG00000089006	SNX5
ENSG00000089053	ANAPC5
ENSG00000089280	FUS
ENSG00000089335	ZNF302
ENSG00000089682	RBM41
ENSG00000089820	ARHGAP4
ENSG00000089916	GPATCH2L
ENSG00000090686	USP48
ENSG00000091651	ORC6
ENSG00000092439	TRPM7
ENSG00000095059	DHPS
ENSG00000095564	BTAF1
ENSG00000099326	MZF1
ENSG00000099622	CIRBP
ENSG00000099725	PRKY
ENSG00000099899	TRMT2A
ENSG00000100038	TOP3B
ENSG00000100058	CRYBB2P1
ENSG00000100099	HPS4
ENSG00000100201	DDX17
ENSG00000100346	CACNA1I
ENSG00000100365	NCF4
ENSG00000100376	FAM118A
ENSG00000100416	TRMU
ENSG00000100445	SDR39U1
ENSG00000100479	POLE2
ENSG00000100523	DDHD1
ENSG00000100650	SRSF5
ENSG00000100664	EIF5
ENSG00000100697	DICER1
ENSG00000100711	ZFYVE21
ENSG00000100731	PCNX1
ENSG00000100813	ACIN1
ENSG00000100836	PABPN1
ENSG00000100918	REC8
ENSG00000100941	PNN
ENSG00000101104	PABPC1L
ENSG00000101194	SLC17A9
ENSG00000101199	ARFGAP1
ENSG00000101639	CEP192
ENSG00000101751	POLI
ENSG00000101901	ALG13
ENSG00000102057	KCND1
ENSG00000102287	GABRE
ENSG00000102317	RBM3
ENSG00000102595	UGGT2
ENSG00000102878	HSF4
ENSG00000102901	CENPT
ENSG00000102908	NFAT5
ENSG00000103091	WDR59
ENSG00000103168	TAF1C
ENSG00000103245	NARFL
ENSG00000103248	MTHFSD
ENSG00000103249	CLCN7
ENSG00000103335	PIEZO1
ENSG00000103479	RBL2
ENSG00000103995	CEP152
ENSG00000104133	SPG11
ENSG00000104218	CSPP1
ENSG00000104365	IKBKB
ENSG00000104412	EMC2
ENSG00000104518	GSDMD
ENSG00000104852	SNRNP70
ENSG00000104859	CLASRP
ENSG00000104907	TRMT1
ENSG00000104936	DMPK
ENSG00000104957	CCDC130
ENSG00000104983	CCDC61
ENSG00000105136	ZNF419
ENSG00000105339	DENND3
ENSG00000105376	ICAM5
ENSG00000105383	CD33
ENSG00000105397	TYK2
ENSG00000105443	CYTH2
ENSG00000105483	CARD8
ENSG00000105576	TNPO2
ENSG00000105771	SMG9
ENSG00000105821	DNAJC2
ENSG00000106089	STX1A
ENSG00000106133	NSUN5P2
ENSG00000106404	CLDN15
ENSG00000106591	MRPL32
ENSG00000107281	NPDC1
ENSG00000107890	ANKRD26
ENSG00000108021	FAM208B
ENSG00000108256	NUFIP2
ENSG00000108395	TRIM37
ENSG00000108405	P2RX1
ENSG00000108465	CDK5RAP3
ENSG00000108469	RECQL5
ENSG00000108474	PIGL
ENSG00000108599	AKAP10
ENSG00000108654	DDX5
ENSG00000108773	KAT2A
ENSG00000108799	EZH1
ENSG00000108848	LUC7L3
ENSG00000109046	WSB1
ENSG00000109065	NAT9
ENSG00000109180	OCIAD1
ENSG00000109184	DCUN1D4
ENSG00000109576	AADAT
ENSG00000109920	FNBP4
ENSG00000110025	SNX15
ENSG00000110074	FOXRED1
ENSG00000110171	TRIM3
ENSG00000110318	CEP126
ENSG00000110455	ACCS
ENSG00000110583	NAA40
ENSG00000110844	PRPF40B
ENSG00000110848	CD69
ENSG00000111364	DDX55
ENSG00000111450	STX2
ENSG00000111581	NUP107
ENSG00000111671	SPSB2
ENSG00000111788	RP11-22B23.1
ENSG00000111790	FGFR1OP2
ENSG00000112081	SRSF3
ENSG00000112511	PHF1
ENSG00000112659	CUL9
ENSG00000112715	VEGFA
ENSG00000112739	PRPF4B
ENSG00000113108	APBB3
ENSG00000113119	TMCO6
ENSG00000113240	CLK4
ENSG00000113593	PPWD1
ENSG00000113649	TCERG1
ENSG00000113739	STC2
ENSG00000113971	NPHP3
ENSG00000114374	USP9Y
ENSG00000114503	NCBP2
ENSG00000114735	HEMK1
ENSG00000114770	ABCC5
ENSG00000114841	DNAH1
ENSG00000114857	NKTR
ENSG00000115204	MPV17
ENSG00000115282	TTC31
ENSG00000115368	WDR75
ENSG00000115392	FANCL
ENSG00000115459	ELMOD3
ENSG00000115524	SF3B1
ENSG00000115875	SRSF7
ENSG00000115904	SOS1
ENSG00000116001	TIA1
ENSG00000116254	CHD5
ENSG00000116266	STXBP3
ENSG00000116497	S100PBP
ENSG00000116679	IVNS1ABP
ENSG00000116691	MIIP
ENSG00000116754	SRSF11
ENSG00000116830	TTF2
ENSG00000117335	CD46
ENSG00000117569	PTBP2
ENSG00000117616	RSRP1
ENSG00000118495	PLAGL1
ENSG00000118564	FBXL5
ENSG00000118762	PKD2
ENSG00000118965	WDR35
ENSG00000119638	NEK9
ENSG00000119640	ACYP1
ENSG00000119684	MLH3
ENSG00000119688	ABCD4
ENSG00000119707	RBM25
ENSG00000119760	SUPT7L
ENSG00000120093	HOXB3
ENSG00000120458	MSANTD2
ENSG00000120798	NR2C1
ENSG00000120868	APAF1
ENSG00000120899	PTK2B
ENSG00000120963	ZNF706
ENSG00000121022	COPS5
ENSG00000121310	ECHDC2
ENSG00000121594	CD80
ENSG00000122299	ZC3H7A
ENSG00000122417	ODF2L
ENSG00000122435	TRMT13
ENSG00000122483	CCDC18
ENSG00000122515	ZMIZ2
ENSG00000122566	HNRNPA2B1
ENSG00000122591	FAM126A
ENSG00000123219	CENPK
ENSG00000123329	ARHGAP9
ENSG00000123360	PDE1B
ENSG00000123552	USP45
ENSG00000123575	FAM199X
ENSG00000123636	BAZ2B
ENSG00000124193	SRSF6
ENSG00000124532	MRS2
ENSG00000124574	ABCC10
ENSG00000124882	EREG
ENSG00000125351	UPF3B
ENSG00000125375	ATP5S
ENSG00000125450	NUP85
ENSG00000125676	THOC2
ENSG00000125703	ATG4C
ENSG00000125740	FOSB
ENSG00000125746	EML2
ENSG00000125772	GPCPD1
ENSG00000125814	NAPB
ENSG00000126214	KLC1
ENSG00000126226	PCID2
ENSG00000126790	L3HYPDH
ENSG00000126804	ZBTB1
ENSG00000127483	HP1BP3
ENSG00000127507	ADGRE2
ENSG00000127586	CHTF18
ENSG00000127980	PEX1
ENSG00000128000	ZNF780B
ENSG00000128159	TUBGCP6
ENSG00000128342	LIF
ENSG00000128534	LSM8
ENSG00000128578	STRIP2
ENSG00000128699	ORMDL1
ENSG00000128915	ICE2
ENSG00000129197	RPAIN
ENSG00000129292	PHF20L1
ENSG00000129317	PUS7L
ENSG00000129675	ARHGEF6
ENSG00000130024	PHF10
ENSG00000130177	CDC16
ENSG00000130254	SAFB2
ENSG00000130477	UNC13A
ENSG00000130529	TRPM4
ENSG00000130649	CYP2E1
ENSG00000130714	POMT1
ENSG00000130844	ZNF331
ENSG00000131002	TXLNGY
ENSG00000131051	RBM39
ENSG00000131368	MRPS25
ENSG00000131480	AOC2
ENSG00000131584	ACAP3
ENSG00000131791	PRKAB2
ENSG00000131797	CLUHP3
ENSG00000132199	ENOSF1
ENSG00000132286	TIMM10B
ENSG00000132300	PTCD3
ENSG00000132323	ILKAP
ENSG00000132424	PNISR
ENSG00000132485	ZRANB2
ENSG00000132535	DLG4
ENSG00000132635	PCED1A
ENSG00000132680	KIAA0907
ENSG00000132694	ARHGEF11
ENSG00000132716	DCAF8
ENSG00000132780	NASP
ENSG00000133114	GPALPP1
ENSG00000133138	TBC1D8B
ENSG00000133624	ZNF767P
ENSG00000133858	ZFC3H1
ENSG00000134152	KATNBL1
ENSG00000134186	PRPF38B
ENSG00000134262	AP4B1
ENSG00000134285	FKBP11
ENSG00000134597	RBMX2
ENSG00000134709	HOOK1
ENSG00000134744	ZCCHC11
ENSG00000134759	ELP2
ENSG00000134830	C5AR2
ENSG00000134851	TMEM165
ENSG00000134884	ARGLU1
ENSG00000135164	DMTF1
ENSG00000135407	AVIL
ENSG00000135473	PAN2
ENSG00000135720	DYNC1LI2
ENSG00000135722	FBXL8
ENSG00000135945	REV1
ENSG00000135968	GCC2
ENSG00000135976	ANKRD36
ENSG00000136152	COG3
ENSG00000136169	SETDB2
ENSG00000136243	NUPL2
ENSG00000136444	RSAD1
ENSG00000136490	LIMD2
ENSG00000136527	TRA2B
ENSG00000137040	RANBP6
ENSG00000137221	TJAP1
ENSG00000137411	VARS2
ENSG00000137496	IL18BP
ENSG00000137504	CREBZF
ENSG00000137558	PI15
ENSG00000137700	SLC37A4
ENSG00000137817	PARP6
ENSG00000137841	PLCB2
ENSG00000137944	KYAT3
ENSG00000137955	RABGGTB
ENSG00000137965	IFI44
ENSG00000138035	PNPT1
ENSG00000138316	ADAMTS14
ENSG00000138399	FASTKD1
ENSG00000138413	IDH1
ENSG00000138434	SSFA2
ENSG00000138448	ITGAV
ENSG00000138468	SENP7
ENSG00000138658	ZGRF1
ENSG00000138834	MAPK8IP3
ENSG00000139190	VAMP1
ENSG00000139597	N4BP2L1
ENSG00000139624	CERS5
ENSG00000139631	CSAD
ENSG00000139668	WDFY2
ENSG00000140287	HDC
ENSG00000140398	NEIL1
ENSG00000140400	MAN2C1
ENSG00000140403	DNAJA4
ENSG00000140451	PIF1
ENSG00000140471	LINS1
ENSG00000140678	ITGAX
ENSG00000140983	RHOT2
ENSG00000141258	SGSM2
ENSG00000141295	SCRN2
ENSG00000141503	MINK1
ENSG00000141644	MBD1
ENSG00000141756	FKBP10
ENSG00000142046	TMEM91
ENSG00000142102	PGGHG
ENSG00000142188	TMEM50B
ENSG00000142330	CAPN10
ENSG00000142396	ERVK3-1
ENSG00000142408	CACNG8
ENSG00000142765	SYTL1
ENSG00000142856	ITGB3BP
ENSG00000143119	CD53
ENSG00000143228	NUF2
ENSG00000143315	PIGM
ENSG00000143353	LYPLAL1
ENSG00000143669	LYST
ENSG00000143742	SRP9
ENSG00000143811	PYCR2
ENSG00000144026	ZNF514
ENSG00000144136	SLC20A1
ENSG00000144224	UBXN4
ENSG00000144395	CCDC150
ENSG00000144407	PTH2R
ENSG00000144504	ANKMY1
ENSG00000144554	FANCD2
ENSG00000144802	NFKBIZ
ENSG00000144821	MYH15
ENSG00000145191	EIF2B5
ENSG00000145241	CENPC
ENSG00000146414	SHPRH
ENSG00000146416	AIG1
ENSG00000146530	VWDE
ENSG00000146676	PURB
ENSG00000146828	SLC12A9
ENSG00000146830	GIGYF1
ENSG00000147162	OGT
ENSG00000147174	ACRC
ENSG00000147180	ZNF711
ENSG00000147206	NXF3
ENSG00000147274	RBMX
ENSG00000147421	HMBOX1
ENSG00000147437	GNRH1
ENSG00000147454	SLC25A37
ENSG00000147535	PLPP5
ENSG00000147687	TATDN1
ENSG00000147894	C9orf72
ENSG00000148019	CEP78
ENSG00000148343	MIGA2
ENSG00000148362	C9orf142
ENSG00000148399	DPH7
ENSG00000148634	HERC4
ENSG00000149311	ATM
ENSG00000149499	EML3
ENSG00000149716	ORAOV1
ENSG00000150401	DCUN1D2
ENSG00000150681	RGS18
ENSG00000151012	SLC7A11
ENSG00000151693	ASAP2
ENSG00000151725	CENPU
ENSG00000151881	TMEM267
ENSG00000152291	TGOLN2
ENSG00000152760	TCTEX1D1
ENSG00000152795	HNRNPDL
ENSG00000152926	ZNF117
ENSG00000152942	RAD17
ENSG00000153037	SRP19
ENSG00000153291	SLC25A27
ENSG00000153914	SREK1
ENSG00000153933	DGKE
ENSG00000154144	TBRG1
ENSG00000154269	ENPP3
ENSG00000154920	EME1
ENSG00000155256	ZFYVE27
ENSG00000155749	ALS2CR12
ENSG00000155868	MED7
ENSG00000156042	CFAP70
ENSG00000156162	DPY19L4
ENSG00000156171	DRAM2
ENSG00000156206	CFAP161
ENSG00000156531	PHF6
ENSG00000156787	TBC1D31
ENSG00000156873	PHKG2
ENSG00000156976	EIF4A2
ENSG00000157106	SMG1
ENSG00000157181	C1orf27
ENSG00000157193	LRP8
ENSG00000157259	GATAD1
ENSG00000157353	FUK
ENSG00000157379	DHRS1
ENSG00000157796	WDR19
ENSG00000157827	FMNL2
ENSG00000158023	WDR66
ENSG00000158411	MITD1
ENSG00000158805	ZNF276
ENSG00000158863	FAM160B2
ENSG00000159086	PAXBP1
ENSG00000159899	NPR2
ENSG00000160117	ANKLE1
ENSG00000160229	ZNF66
ENSG00000160285	LSS
ENSG00000160305	DIP2A
ENSG00000160352	ZNF714
ENSG00000160796	NBEAL2
ENSG00000160957	RECQL4
ENSG00000160959	LRRC14
ENSG00000161010	C5orf45
ENSG00000161547	SRSF2
ENSG00000161647	MPP3
ENSG00000161692	DBF4B
ENSG00000161960	EIF4A1
ENSG00000161996	WDR90
ENSG00000162004	CCDC78
ENSG00000162066	AMDHD2
ENSG00000162086	ZNF75A
ENSG00000162194	LBHD1
ENSG00000162341	TPCN2
ENSG00000162601	MYSM1
ENSG00000162613	FUBP1
ENSG00000162650	ATXN7L2
ENSG00000162664	ZNF326
ENSG00000162733	DDR2
ENSG00000162769	FLVCR1
ENSG00000162909	CAPN2
ENSG00000163029	SMC6
ENSG00000163393	SLC22A15
ENSG00000163482	STK36
ENSG00000163516	ANKZF1
ENSG00000163535	SGO2
ENSG00000163660	CCNL1
ENSG00000163728	TTC14
ENSG00000163781	TOPBP1
ENSG00000164048	ZNF589
ENSG00000164073	MFSD8
ENSG00000164180	TMEM161B
ENSG00000164211	STARD4
ENSG00000164306	PRIMPOL
ENSG00000164308	ERAP2
ENSG00000164309	CMYA5
ENSG00000164327	RICTOR
ENSG00000164331	ANKRA2
ENSG00000164362	TERT
ENSG00000164548	TRA2A
ENSG00000164620	RELL2
ENSG00000164828	SUN1
ENSG00000164877	MICALL2
ENSG00000164938	TP53INP1
ENSG00000165028	NIPSNAP3B
ENSG00000165359	INTS6L
ENSG00000165458	INPPL1
ENSG00000165490	DDIAS
ENSG00000165494	PCF11
ENSG00000165689	SDCCAG3
ENSG00000165792	METTL17
ENSG00000165810	BTNL9
ENSG00000165819	METTL3
ENSG00000166004	CEP295
ENSG00000166012	TAF1D
ENSG00000166436	TRIM66
ENSG00000166532	RIMKLB
ENSG00000166579	NDEL1
ENSG00000166965	RCCD1
ENSG00000167272	POP5
ENSG00000167280	ENGASE
ENSG00000167302	TEPSIN
ENSG00000167380	ZNF226
ENSG00000167393	PPP2R3B
ENSG00000167524	SGK494
ENSG00000167555	ZNF528
ENSG00000167615	LENG8
ENSG00000167702	KIFC2
ENSG00000167766	ZNF83
ENSG00000167785	ZNF558
ENSG00000168010	ATG16L2
ENSG00000168297	PXK
ENSG00000168300	PCMTD1
ENSG00000168395	ING5
ENSG00000168397	ATG4B
ENSG00000168906	MAT2A
ENSG00000168961	LGALS9
ENSG00000169045	HNRNPH1
ENSG00000169062	UPF3A
ENSG00000169131	ZNF354A
ENSG00000169231	THBS3
ENSG00000169372	CRADD
ENSG00000169683	LRRC45
ENSG00000169860	P2RY1
ENSG00000169914	OTUD3
ENSG00000170144	HNRNPA3
ENSG00000170500	LONRF2
ENSG00000170581	STAT2
ENSG00000171121	KCNMB3
ENSG00000171163	ZNF692
ENSG00000171291	ZNF439
ENSG00000171448	ZBTB26
ENSG00000171703	TCEA2
ENSG00000172167	MTBP
ENSG00000172432	GTPBP2
ENSG00000172461	FUT9
ENSG00000172732	MUS81
ENSG00000172869	DMXL1
ENSG00000172888	ZNF621
ENSG00000172890	NADSYN1
ENSG00000173064	HECTD4
ENSG00000173110	HSPA6
ENSG00000173200	PARP15
ENSG00000173209	AHSA2
ENSG00000173214	MFSD4B
ENSG00000173295	FAM86B3P
ENSG00000173540	GMPPB
ENSG00000173559	NABP1
ENSG00000173933	RBM4
ENSG00000174227	PIGG
ENSG00000174233	ADCY6
ENSG00000174405	LIG4
ENSG00000174501	ANKRD36C
ENSG00000174606	ANGEL2
ENSG00000174652	ZNF266
ENSG00000174695	TMEM167A
ENSG00000174718	KIAA1551
ENSG00000175054	ATR
ENSG00000175164	ABO
ENSG00000175265	GOLGA8A
ENSG00000175309	PHYKPL
ENSG00000175354	PTPN2
ENSG00000175455	CCDC14
ENSG00000175463	TBC1D10C
ENSG00000176102	CSTF3
ENSG00000176155	CCDC57
ENSG00000176248	ANAPC2
ENSG00000176444	CLK2
ENSG00000176593	CTD-2368P22.1
ENSG00000176700	SCAND2P
ENSG00000176826	FKBP9P1
ENSG00000176953	NFATC2IP
ENSG00000177034	MTX3
ENSG00000177082	WDR73
ENSG00000177225	PDDC1
ENSG00000177595	PIDD1
ENSG00000177990	DPY19L2
ENSG00000178188	SH2B1
ENSG00000178252	WDR6
ENSG00000178295	GEN1
ENSG00000178338	ZNF354B
ENSG00000178567	EPM2AIP1
ENSG00000178752	ERFE
ENSG00000178761	FAM219B
ENSG00000178773	CPNE7
ENSG00000178913	TAF7
ENSG00000179406	LINC00174
ENSG00000179532	DNHD1
ENSG00000179912	R3HDM2
ENSG00000179941	BBS10
ENSG00000180229	HERC2P3
ENSG00000180747	SMG1P3
ENSG00000180822	PSMG4
ENSG00000181264	TMEM136
ENSG00000181381	DDX60L
ENSG00000181392	SYNE4
ENSG00000181904	C5orf24
ENSG00000182087	TMEM259
ENSG00000182264	IZUMO1
ENSG00000182400	TRAPPC6B
ENSG00000182405	PGBD4
ENSG00000182796	TMEM198B
ENSG00000183091	NEB
ENSG00000183323	CCDC125
ENSG00000183340	JRKL
ENSG00000183426	NPIPA1
ENSG00000183458	RP11-958N24.1
ENSG00000183513	COA5
ENSG00000183718	TRIM52
ENSG00000183793	NPIPA5
ENSG00000183808	RBM12B
ENSG00000183856	IQGAP3
ENSG00000183878	UTY
ENSG00000184307	ZDHHC23
ENSG00000184402	SS18L1
ENSG00000184445	KNTC1
ENSG00000184465	WDR27
ENSG00000184787	UBE2G2
ENSG00000185163	DDX51
ENSG00000185189	NRBP2
ENSG00000185246	PRPF39
ENSG00000185278	ZBTB37
ENSG00000185324	CDK10
ENSG00000185359	HGS
ENSG00000185495	RP11-504P24.3
ENSG00000185513	L3MBTL1
ENSG00000185684	EP400NL
ENSG00000185686	PRAME
ENSG00000185716	C16orf52
ENSG00000185917	SETD4
ENSG00000185946	RNPC3
ENSG00000186020	ZNF529
ENSG00000186104	CYP2R1
ENSG00000186166	CCDC84
ENSG00000186439	TRDN
ENSG00000186481	ANKRD20A5P
ENSG00000186567	CEACAM19
ENSG00000186635	ARAP1
ENSG00000186767	SPIN4
ENSG00000186814	ZSCAN30
ENSG00000186815	TPCN1
ENSG00000187172	BAGE2
ENSG00000187189	TSPYL4
ENSG00000187741	FANCA
ENSG00000187742	SECISBP2
ENSG00000187954	CYHR1
ENSG00000187961	KLHL17
ENSG00000188130	MAPK12
ENSG00000188153	COL4A5
ENSG00000188321	ZNF559
ENSG00000188529	SRSF10
ENSG00000188566	NDOR1
ENSG00000188599	NPIPP1
ENSG00000188647	PTAR1
ENSG00000189007	ADAT2
ENSG00000189045	ANKDD1B
ENSG00000189195	BTBD8
ENSG00000189212	DPY19L2P1
ENSG00000196074	SYCP2
ENSG00000196083	IL1RAP
ENSG00000196123	KIAA0895L
ENSG00000196155	PLEKHG4
ENSG00000196187	TMEM63A
ENSG00000196199	MPHOSPH8
ENSG00000196247	ZNF107
ENSG00000196263	ZNF471
ENSG00000196268	ZNF493
ENSG00000196295	AC005154.6
ENSG00000196312	MFSD14C
ENSG00000196476	C20orf96
ENSG00000196547	MAN2A2
ENSG00000196584	XRCC2
ENSG00000196700	ZNF512B
ENSG00000196705	ZNF431
ENSG00000196756	SNHG17
ENSG00000196981	WDR5B
ENSG00000197062	ZSCAN26
ENSG00000197114	ZGPAT
ENSG00000197119	SLC25A29
ENSG00000197134	ZNF257
ENSG00000197217	ENTPD4
ENSG00000197283	SYNGAP1
ENSG00000197343	ZNF655
ENSG00000197530	MIB2
ENSG00000197558	SSPO
ENSG00000197601	FAR1
ENSG00000197608	ZNF841
ENSG00000197721	CR1L
ENSG00000197774	EME2
ENSG00000197912	SPG7
ENSG00000197948	FCHSD1
ENSG00000197961	ZNF121
ENSG00000197969	VPS13A
ENSG00000197976	AKAP17A
ENSG00000198088	NUP62CL
ENSG00000198089	SFI1
ENSG00000198105	ZNF248
ENSG00000198198	SZT2
ENSG00000198231	DDX42
ENSG00000198276	UCKL1
ENSG00000198315	ZKSCAN8
ENSG00000198393	ZNF26
ENSG00000198400	NTRK1
ENSG00000198408	MGEA5
ENSG00000198466	ZNF587
ENSG00000198467	TPM2
ENSG00000198556	ZNF789
ENSG00000198563	DDX39B
ENSG00000198625	MDM4
ENSG00000198642	KLHL9
ENSG00000198690	FAN1
ENSG00000198695	MT-ND6
ENSG00000198743	SLC5A3
ENSG00000198753	PLXNB3
ENSG00000198783	ZNF830
ENSG00000198829	SUCNR1
ENSG00000198838	RYR3
ENSG00000198860	TSEN15
ENSG00000198917	SPOUT1
ENSG00000198952	SMG5
ENSG00000203761	MSTO2P
ENSG00000204084	INPP5B
ENSG00000204130	RUFY2
ENSG00000204161	C10orf128
ENSG00000204186	ZDBF2
ENSG00000204237	OXLD1
ENSG00000204248	COL11A2
ENSG00000204271	SPIN3
ENSG00000204305	AGER
ENSG00000204410	MSH5
ENSG00000204420	C6orf25
ENSG00000204427	ABHD16A
ENSG00000204435	CSNK2B
ENSG00000204623	ZNRD1ASP
ENSG00000204681	GABBR1
ENSG00000204839	MROH6
ENSG00000204946	ZNF783
ENSG00000205534	SMG1P2
ENSG00000205571	SMN2
ENSG00000205581	HMGN1
ENSG00000205746	RP11-1212A22.1
ENSG00000205885	C1RL-AS1
ENSG00000205937	RNPS1
ENSG00000206149	HERC2P9
ENSG00000206573	THUMPD3-AS1
ENSG00000211689	TRGC1
ENSG00000212195	U3
ENSG00000212694	LINC01089
ENSG00000212916	MAP10
ENSG00000213071	LPAL2
ENSG00000213339	QTRT1
ENSG00000213462	ERV3-1
ENSG00000213625	LEPROT
ENSG00000213658	LAT
ENSG00000213676	ATF6B
ENSG00000213801	ZNF321P
ENSG00000213865	C8orf44
ENSG00000213903	LTB4R
ENSG00000213918	DNASE1
ENSG00000213923	CSNK1E
ENSG00000213928	IRF9
ENSG00000213930	GALT
ENSG00000213983	AP1G2
ENSG00000213988	ZNF90
ENSG00000214021	TTLL3
ENSG00000214029	ZNF891
ENSG00000214078	CPNE1
ENSG00000214135	AC024560.3
ENSG00000214174	AMZ2P1
ENSG00000214176	PLEKHM1P1
ENSG00000214193	SH3D21
ENSG00000214293	APTR
ENSG00000214367	HAUS3
ENSG00000214548	MEG3
ENSG00000214787	MS4A4E
ENSG00000214826	DDX12P
ENSG00000215022	RP1-257A7.4
ENSG00000215039	CD27-AS1
ENSG00000215190	LINC00680
ENSG00000215252	GOLGA8B
ENSG00000215559	ANKRD20A11P
ENSG00000215788	TNFRSF25
ENSG00000215908	CROCCP2
ENSG00000219481	NBPF1
ENSG00000220323	HIST2H2BD
ENSG00000221944	TIGD1
ENSG00000221978	CCNL2
ENSG00000222724	RNU2-63P
ENSG00000223705	NSUN5P1
ENSG00000223745	CCDC18-AS1
ENSG00000223773	CD99P1
ENSG00000223959	AFG3L1P
ENSG00000223960	AC009948.5
ENSG00000224078	SNHG14
ENSG00000224420	ADM5
ENSG00000225217	HSPA7
ENSG00000225697	SLC26A6
ENSG00000225783	MIAT
ENSG00000226268	RP11-61N20.3
ENSG00000226314	ZNF192P1
ENSG00000226751	AF127936.5
ENSG00000227372	TP73-AS1
ENSG00000227502	LINC01268
ENSG00000227671	RP11-488L18.4
ENSG00000227706	RP11-301G19.1
ENSG00000227815	RP11-195C7.3
ENSG00000228024	CYP1D1P
ENSG00000228727	SAPCD1
ENSG00000229153	EPHA1-AS1
ENSG00000229855	CTC-546K23.1
ENSG00000230267	HERC2P4
ENSG00000230387	RP4-737E23.2
ENSG00000230551	CTB-89H12.4
ENSG00000230590	FTX
ENSG00000230732	AC127904.2
ENSG00000231113	RP3-475N16.1
ENSG00000232884	AF127936.3
ENSG00000232956	SNHG15
ENSG00000233355	CHRM3-AS2
ENSG00000233379	RP11-318G21.4
ENSG00000233937	CTC-338M12.4
ENSG00000234420	ZNF37BP
ENSG00000234444	ZNF736
ENSG00000234912	SNHG20
ENSG00000235408	SNORA71B
ENSG00000235530	AC087294.2
ENSG00000236017	ASMTL-AS1
ENSG00000236144	TMEM147-AS1
ENSG00000236194	AC003104.1
ENSG00000236255	AC009404.2
ENSG00000236287	ZBED5
ENSG00000236871	LINC00106
ENSG00000237298	TTN-AS1
ENSG00000237441	RGL2
ENSG00000238113	LINC01410
ENSG00000239779	WBP1
ENSG00000239857	GET4
ENSG00000240038	AMY2B
ENSG00000241343	RPL36A
ENSG00000241634	RP11-381E24.1
ENSG00000242125	SNHG3
ENSG00000242588	RP11-274B21.14
ENSG00000242861	RP11-285F7.2
ENSG00000243302	RP11-274B21.2
ENSG00000243323	PTPRVP
ENSG00000244682	FCGR2C
ENSG00000244754	N4BP2L2
ENSG00000244879	GABPB1-AS1
ENSG00000245149	RNF139-AS1
ENSG00000245532	NEAT1
ENSG00000245694	CRNDE
ENSG00000245958	RP11-33B1.1
ENSG00000246363	RP11-13A1.1
ENSG00000246922	UBAP1L
ENSG00000247626	MARS2
ENSG00000247828	TMEM161B-AS1
ENSG00000248124	RRN3P1
ENSG00000248596	RP11-844P9.5
ENSG00000249115	HAUS5
ENSG00000249915	PDCD6
ENSG00000250067	YJEFN3
ENSG00000250251	PKD1P6
ENSG00000250337	LINC01021
ENSG00000250571	GLI4
ENSG00000251022	THAP9-AS1
ENSG00000251369	ZNF550
ENSG00000251474	RPL32P3
ENSG00000251562	MALAT1
ENSG00000252498	RNU6-1016P
ENSG00000253320	AZIN1-AS1
ENSG00000253352	TUG1
ENSG00000253710	ALG11
ENSG00000253719	ATXN7L3B
ENSG00000254226	CTB-12O2.1
ENSG00000255112	CHMP1B
ENSG00000255491	RP11-1082L8.3
ENSG00000255717	SNHG1
ENSG00000256525	POLG2
ENSG00000257151	PWAR6
ENSG00000257354	RP11-631N16.2
ENSG00000257475	RP11-983P16.2
ENSG00000257621	PSMA3-AS1
ENSG00000257800	FNBP1P1
ENSG00000258331	RP11-118A3.1
ENSG00000258441	LINC00641
ENSG00000258472	RP11-192H23.4
ENSG00000258559	AC005519.4
ENSG00000258560	CTD-2376I20.1
ENSG00000258561	RP11-72M17.1
ENSG00000258590	NBEAP1
ENSG00000258890	CEP95
ENSG00000259429	UBE2Q2P2
ENSG00000259820	AC083843.1
ENSG00000259865	RP11-488L18.10
ENSG00000260062	GOLGA2P11
ENSG00000260261	RP11-480A16.1
ENSG00000260404	RP11-384K6.6
ENSG00000260855	RP11-439E19.10
ENSG00000260948	RP11-552M11.8
ENSG00000261326	LINC01355
ENSG00000261526	CTB-31O20.2
ENSG00000262766	RP11-196G11.4
ENSG00000263753	LINC00667
ENSG00000264112	RP11-159D12.2
ENSG00000264538	SUZ12P1
ENSG00000265206	MIR142
ENSG00000265369	PCAT18
ENSG00000266173	STRADA
ENSG00000266714	MYO15B
ENSG00000266976	AC079466.1
ENSG00000267002	RP11-242D8.1
ENSG00000267121	CTD-2020K17.1
ENSG00000267519	MIR24-2
ENSG00000267680	ZNF224
ENSG00000268555	RP11-678G14.3
ENSG00000268758	ADGRE4P
ENSG00000270015	RP11-540B6.6
ENSG00000270069	MIR222HG
ENSG00000270231	NBPF8
ENSG00000271533	RP3-368A4.6
ENSG00000272462	U91328.19
ENSG00000272645	GTF2IP20
ENSG00000272888	LINC01578
ENSG00000273015	RP11-352M15.2
ENSG00000273142	RP11-458F8.4
ENSG00000273373	RP5-1074L1.4
ENSG00000274471	RP11-228M15.1
ENSG00000274536	MIR223
ENSG00000275023	MLLT6
ENSG00000275131	CH17-472G23.4
ENSG00000276550	HERC2P2
ENSG00000278041	RP5-984P4.6
ENSG00000278829	RP11-358B23.7
ENSG00000278932	bP-21264C1.2
ENSG00000278963	RP11-294J22.7
ENSG00000279088	RP11-574K11.24
ENSG00000279089	RP11-481C4.2
ENSG00000279095	AC092066.1
ENSG00000279192	PWAR5
ENSG00000279407	AC007191.4
ENSG00000279759	CTC-425O23.5
ENSG00000280138	RP11-463O12.5
ENSG00000280347	AC000123.2
ENSG00000281398	SNHG4
ENSG00000282024	RP3-467D16.3
ENSG00000283023	FRG1GP
ENSG00000283125	RP11-299P2.2
ENSG00000283403	AC005307.5

## Sheet: Module 10
ensembl ID	Gene Name
ENSG00000004468	CD38
ENSG00000005844	ITGAL
ENSG00000011028	MRC2
ENSG00000021355	SERPINB1
ENSG00000058668	ATP2B4
ENSG00000066294	CD84
ENSG00000066336	SPI1
ENSG00000068831	RASGRP2
ENSG00000101265	RASSF2
ENSG00000104043	ATP8B4
ENSG00000105514	RAB3D
ENSG00000107738	C10orf54
ENSG00000115165	CYTIP
ENSG00000115956	PLEK
ENSG00000127838	PNKD
ENSG00000130755	GMFG
ENSG00000134516	DOCK2
ENSG00000141349	G6PC3
ENSG00000142347	MYO1F
ENSG00000155966	AFF2
ENSG00000159618	ADGRG5
ENSG00000160255	ITGB2
ENSG00000162676	GFI1
ENSG00000165168	CYBB
ENSG00000165323	FAT3
ENSG00000167613	LAIR1
ENSG00000167851	CD300A
ENSG00000167895	TMC8
ENSG00000172794	RAB37
ENSG00000182885	ADGRG3
ENSG00000186074	CD300LF
ENSG00000196415	PRTN3
ENSG00000196684	HSH2D
ENSG00000227191	TRGC2
ENSG00000245848	CEBPA
ENSG00000254521	SIGLEC12
ENSG00000261371	PECAM1
ENSG00000267453	AC004791.2
ENSG00000276231	PIK3R6

[truncated: 2 more sheets: Module 11, Module 12]
