# Supplementary material for: GFI1B and LSD1 repress myeloid traits during megakaryocyte differentiation
Source: Commun Biol. 2024 Mar 28;7:374. doi: 10.1038/s42003-024-06090-z (PMC10978956; doi:10.1038/s42003-024-06090-z)
Supplement: Supplementary file 5 — Supplementary Data 2 [file 42003_2024_6090_MOESM5_ESM.xlsx]

## Sheet: Description
Supplementary Data 2: g:Profiler REACTOME enrichment
Each tab contains the REACTOME enrichment terms for that gene module. The column REACTOME term and Term ID describes the reactome term and the associated term ID; the column Term size describes how many genes are in a REACTOME term according to the REACTOME database. The effective term size . The adjusted P-value describes the adjusted p-value that is associated with the REACTOME enrichment. Only…

## Sheet: Module 1
REACTOME term	Term ID	Term size	Effective domain size	Adjusted p-value	Query size	Intersection size
Mitotic Prometaphase	REAC:R-HSA-68877	192	20191	0.00011845	349	16
REACTOME root term	REAC:0000000	7975	20191	2.6e-18	349	224
Metabolism of proteins	REAC:R-HSA-392499	1623	20191	0.00250096	349	53
Immune System	REAC:R-HSA-168256	1541	20191	0.0119369	349	49
M Phase	REAC:R-HSA-68886	386	20191	8.44795e-06	349	25
Cell Cycle Checkpoints	REAC:R-HSA-69620	281	20191	0.0161331	349	16
Signaling by Rho GTPases	REAC:R-HSA-194315	647	20191	0.00149038	349	29
Signaling by Rho GTPases, Miro GTPases and RHOBTB3	REAC:R-HSA-9716542	662	20191	0.00232356	349	29
Cell Cycle, Mitotic	REAC:R-HSA-69278	526	20191	4.82e-09	349	35
Cell Cycle	REAC:R-HSA-1640170	644	20191	1.27e-09	349	40
Adaptive Immune System	REAC:R-HSA-1280218	628	20191	0.0498292	349	25
Separation of Sister Chromatids	REAC:R-HSA-2467813	179	20191	0.0332175	349	12
Mitotic Anaphase	REAC:R-HSA-68882	219	20191	0.0142068	349	14
Mitotic Metaphase and Anaphase	REAC:R-HSA-2555396	220	20191	0.0149392	349	14

## Sheet: Module 2
REACTOME term	Term ID	Term size	Effective domain size	Adjusted p-value	Query size	Intersection size
REACTOME root term	REAC:0000000	7975	20191	1.65e-11	60	52
Metabolism of proteins	REAC:R-HSA-392499	1623	20191	6.94345e-06	60	20
Disease	REAC:R-HSA-1643685	1447	20191	0.0225773	60	14
Post-translational protein modification	REAC:R-HSA-597592	1181	20191	0.000434339	60	15
Signaling by Rho GTPases	REAC:R-HSA-194315	647	20191	0.0388077	60	9
Signaling by Rho GTPases, Miro GTPases and RHOBTB3	REAC:R-HSA-9716542	662	20191	0.0461365	60	9
Deubiquitination	REAC:R-HSA-5688426	258	20191	0.0387207	60	6
Vesicle-mediated transport	REAC:R-HSA-5653656	592	20191	0.00294049	60	10
Membrane Trafficking	REAC:R-HSA-199991	570	20191	0.0147012	60	9
vRNP Assembly	REAC:R-HSA-192905	2	20191	0.00291402	60	2
RHOBTB2 GTPase cycle	REAC:R-HSA-9013418	23	20191	0.0142112	60	3
Cargo concentration in the ER	REAC:R-HSA-5694530	29	20191	0.0289513	60	3

## Sheet: Module 3
REACTOME term	Term ID	Term size	Effective domain size	Adjusted p-value	Query size	Intersection size
Metabolism	REAC:R-HSA-1430728	1665	20191	0.00106828	22	10
Respiratory electron transport, ATP synthesis by chemiosmotic coupling, and heat production by uncoupling proteins.	REAC:R-HSA-163200	125	20191	1.02e-14	22	10
Respiratory electron transport	REAC:R-HSA-611105	102	20191	2.07e-13	22	9
The citric acid (TCA) cycle and respiratory electron transport	REAC:R-HSA-1428517	170	20191	2.39e-13	22	10
Complex I biogenesis	REAC:R-HSA-6799198	57	20191	1.11865e-06	22	5
Cytoprotection by HMOX1	REAC:R-HSA-9707564	58	20191	0.00980078	22	3
TP53 Regulates Metabolic Genes	REAC:R-HSA-5628897	79	20191	0.0247483	22	3

## Sheet: Module 4
REACTOME term	Term ID	Term size	Effective domain size	Adjusted p-value	Query size	Intersection size
REACTOME root term	REAC:0000000	7975	20191	5.45e-08	60	48
Caspase-mediated cleavage of cytoskeletal proteins	REAC:R-HSA-264870	12	20191	0.00180695	60	3
Regulation of Insulin-like Growth Factor (IGF) transport and uptake by Insulin-like Growth Factor Binding Proteins (IGFBPs)	REAC:R-HSA-381426	70	20191	0.0187212	60	4
Post-translational protein phosphorylation	REAC:R-HSA-8957275	63	20191	0.0123523	60	4
Interaction between L1 and Ankyrins	REAC:R-HSA-445095	23	20191	0.0142112	60	3
Cell-Cell communication	REAC:R-HSA-1500931	86	20191	0.0418506	60	4
Apoptotic cleavage of cellular proteins	REAC:R-HSA-111465	34	20191	0.0469139	60	3

## Sheet: Module 5
REACTOME term	Term ID	Term size	Effective domain size	Adjusted p-value	Query size	Intersection size
REACTOME root term	REAC:0000000	7975	20191	1.13e-11	121	89
Cellular responses to stress	REAC:R-HSA-2262752	715	20191	0.0106763	121	15
Cellular responses to stimuli	REAC:R-HSA-8953897	722	20191	0.0119473	121	15
Immune System	REAC:R-HSA-168256	1541	20191	2.42246e-06	121	30
Cytokine Signaling in Immune system	REAC:R-HSA-1280215	576	20191	0.000807062	121	15
SLC transporter disorders	REAC:R-HSA-5619102	65	20191	0.00109066	121	6
Erythrocytes take up oxygen and release carbon dioxide	REAC:R-HSA-1247673	8	20191	0.00495757	121	3
O2/CO2 exchange in erythrocytes	REAC:R-HSA-1480926	12	20191	0.0191375	121	3
Erythrocytes take up carbon dioxide and release oxygen	REAC:R-HSA-1237044	12	20191	0.0191375	121	3
Regulation of HSF1-mediated heat shock response	REAC:R-HSA-3371453	66	20191	0.0204604	121	5
Interferon Signaling	REAC:R-HSA-913531	162	20191	0.0237801	121	7

## Sheet: Module 6
REACTOME term	Term ID	Term size	Effective domain size	Adjusted p-value	Query size	Intersection size
Metabolism of RNA	REAC:R-HSA-8953854	648	20191	9.75e-09	23	11
Eukaryotic Translation Elongation	REAC:R-HSA-156842	91	20191	6.78e-16	23	10
Viral mRNA Translation	REAC:R-HSA-192823	88	20191	4.77e-16	23	10
Peptide chain elongation	REAC:R-HSA-156902	88	20191	4.77e-16	23	10
Selenocysteine synthesis	REAC:R-HSA-2408557	92	20191	7.6e-16	23	10
Eukaryotic Translation Termination	REAC:R-HSA-72764	92	20191	7.6e-16	23	10
Nonsense Mediated Decay (NMD) independent of the Exon Junction Complex (EJC)	REAC:R-HSA-975956	94	20191	9.52e-16	23	10
Formation of a pool of free 40S subunits	REAC:R-HSA-72689	100	20191	1.82e-15	23	10
Response of EIF2AK4 (GCN2) to amino acid deficiency	REAC:R-HSA-9633012	100	20191	1.82e-15	23	10
Cellular responses to stress	REAC:R-HSA-2262752	715	20191	2.79e-08	23	11
Cellular responses to stimuli	REAC:R-HSA-8953897	722	20191	3.1e-08	23	11
L13a-mediated translational silencing of Ceruloplasmin expression	REAC:R-HSA-156827	110	20191	4.89e-15	23	10
SRP-dependent cotranslational protein targeting to membrane	REAC:R-HSA-1799339	111	20191	5.37e-15	23	10
GTP hydrolysis and joining of the 60S ribosomal subunit	REAC:R-HSA-72706	111	20191	5.37e-15	23	10
Selenoamino acid metabolism	REAC:R-HSA-2408522	113	20191	6.47e-15	23	10
Nonsense Mediated Decay (NMD) enhanced by the Exon Junction Complex (EJC)	REAC:R-HSA-975957	114	20191	7.08e-15	23	10
Nonsense-Mediated Decay (NMD)	REAC:R-HSA-927802	114	20191	7.08e-15	23	10
Cap-dependent Translation Initiation	REAC:R-HSA-72737	118	20191	1.01e-14	23	10
Eukaryotic Translation Initiation	REAC:R-HSA-72613	118	20191	1.01e-14	23	10
Infectious disease	REAC:R-HSA-5663205	840	20191	1.55e-07	23	11
Influenza Viral RNA Transcription and Replication	REAC:R-HSA-168273	131	20191	2.97e-14	23	10
Cellular response to starvation	REAC:R-HSA-9711097	151	20191	1.28e-13	23	10
Developmental Biology	REAC:R-HSA-1266738	753	20191	1.08161e-06	23	10
Regulation of expression of SLITs and ROBOs	REAC:R-HSA-9010553	160	20191	2.3e-13	23	10
Influenza Infection	REAC:R-HSA-168255	149	20191	1.11e-13	23	10
Metabolism of proteins	REAC:R-HSA-392499	1623	20191	0.0014158	23	10
Major pathway of rRNA processing in the nucleolus and cytosol	REAC:R-HSA-6791226	180	20191	7.64e-13	23	10
Signaling by ROBO receptors	REAC:R-HSA-376176	199	20191	2.11e-12	23	10
rRNA processing in the nucleus and cytosol	REAC:R-HSA-8868773	190	20191	1.32e-12	23	10
rRNA processing	REAC:R-HSA-72312	200	20191	2.22e-12	23	10
Disease	REAC:R-HSA-1643685	1447	20191	4.46359e-05	23	11
Translation	REAC:R-HSA-72766	288	20191	8.68e-11	23	10
Metabolism of amino acids and derivatives	REAC:R-HSA-71291	308	20191	1.7e-10	23	10
Axon guidance	REAC:R-HSA-422475	467	20191	1.04e-08	23	10
Nervous system development	REAC:R-HSA-9675108	488	20191	1.6e-08	23	10
Metabolism	REAC:R-HSA-1430728	1665	20191	7.66e-08	23	14
SARS-CoV-2 modulates host translation machinery	REAC:R-HSA-9754678	51	20191	8.18e-07	23	5
Formation of the ternary complex, and subsequently, the 43S complex	REAC:R-HSA-72695	52	20191	9.05e-07	23	5
Respiratory electron transport, ATP synthesis by chemiosmotic coupling, and heat production by uncoupling proteins.	REAC:R-HSA-163200	125	20191	0.0033879	23	4
Translation initiation complex formation	REAC:R-HSA-72649	59	20191	1.73346e-06	23	5
Ribosomal scanning and start codon recognition	REAC:R-HSA-72702	59	20191	1.73346e-06	23	5
Activation of the mRNA upon binding of the cap-binding complex and eIFs, and subsequent binding to 43S	REAC:R-HSA-72662	60	20191	1.88964e-06	23	5
The citric acid (TCA) cycle and respiratory electron transport	REAC:R-HSA-1428517	170	20191	0.0113489	23	4
SARS-CoV Infections	REAC:R-HSA-9679506	330	20191	0.00894799	23	5
SARS-CoV-2-host interactions	REAC:R-HSA-9705683	174	20191	0.000398625	23	5
SARS-CoV-2 Infection	REAC:R-HSA-9694516	255	20191	0.00258405	23	5

## Sheet: Module 7
REACTOME term	Term ID	Term size	Effective domain size	Adjusted p-value	Query size	Intersection size
Processing of Capped Intron-Containing Pre-mRNA	REAC:R-HSA-72203	235	20191	9.74029e-05	945	31
mRNA Splicing	REAC:R-HSA-72172	187	20191	2.5722e-05	945	28
mRNA Splicing - Major Pathway	REAC:R-HSA-72163	179	20191	9.78135e-06	945	28
Metabolism of RNA	REAC:R-HSA-8953854	648	20191	5.22e-22	945	97
REACTOME root term	REAC:0000000	7975	20191	2.52e-96	945	686
Eukaryotic Translation Elongation	REAC:R-HSA-156842	91	20191	2.14e-11	945	26
Viral mRNA Translation	REAC:R-HSA-192823	88	20191	6.24e-10	945	24
Peptide chain elongation	REAC:R-HSA-156902	88	20191	8.79e-12	945	26
Selenocysteine synthesis	REAC:R-HSA-2408557	92	20191	2.32e-10	945	25
Eukaryotic Translation Termination	REAC:R-HSA-72764	92	20191	2.32e-10	945	25
Nonsense Mediated Decay (NMD) independent of the Exon Junction Complex (EJC)	REAC:R-HSA-975956	94	20191	5e-11	945	26
Formation of a pool of free 40S subunits	REAC:R-HSA-72689	100	20191	5.77e-16	945	32
Response of EIF2AK4 (GCN2) to amino acid deficiency	REAC:R-HSA-9633012	100	20191	3.2e-11	945	27
Cellular responses to stress	REAC:R-HSA-2262752	715	20191	5.82e-41	945	132
Cellular responses to stimuli	REAC:R-HSA-8953897	722	20191	1.79e-40	945	132
L13a-mediated translational silencing of Ceruloplasmin expression	REAC:R-HSA-156827	110	20191	1.69e-17	945	35
SRP-dependent cotranslational protein targeting to membrane	REAC:R-HSA-1799339	111	20191	9.67e-12	945	29
GTP hydrolysis and joining of the 60S ribosomal subunit	REAC:R-HSA-72706	111	20191	2.27e-16	945	34
Selenoamino acid metabolism	REAC:R-HSA-2408522	113	20191	1.6e-11	945	29
Nonsense Mediated Decay (NMD) enhanced by the Exon Junction Complex (EJC)	REAC:R-HSA-975957	114	20191	9.89e-10	945	27
Nonsense-Mediated Decay (NMD)	REAC:R-HSA-927802	114	20191	9.89e-10	945	27
Cap-dependent Translation Initiation	REAC:R-HSA-72737	118	20191	2.39e-17	945	36
Eukaryotic Translation Initiation	REAC:R-HSA-72613	118	20191	2.39e-17	945	36
Infectious disease	REAC:R-HSA-5663205	840	20191	1.04e-41	945	145
Influenza Viral RNA Transcription and Replication	REAC:R-HSA-168273	131	20191	9.36e-10	945	29
Cellular response to starvation	REAC:R-HSA-9711097	151	20191	2.4e-10	945	32
Developmental Biology	REAC:R-HSA-1266738	753	20191	1.01e-31	945	122
Regulation of expression of SLITs and ROBOs	REAC:R-HSA-9010553	160	20191	2.78e-14	945	38
Influenza Infection	REAC:R-HSA-168255	149	20191	4.42e-12	945	34
Metabolism of proteins	REAC:R-HSA-392499	1623	20191	2.3e-48	945	222
Major pathway of rRNA processing in the nucleolus and cytosol	REAC:R-HSA-6791226	180	20191	3.03e-13	945	39
Signaling by ROBO receptors	REAC:R-HSA-376176	199	20191	1.78e-15	945	44
rRNA processing in the nucleus and cytosol	REAC:R-HSA-8868773	190	20191	3.65e-13	945	40
rRNA processing	REAC:R-HSA-72312	200	20191	4.22e-13	945	41
Disease	REAC:R-HSA-1643685	1447	20191	1.34e-43	945	200
Translation	REAC:R-HSA-72766	288	20191	3.17e-20	945	60
Metabolism of amino acids and derivatives	REAC:R-HSA-71291	308	20191	1.42e-12	945	51
Axon guidance	REAC:R-HSA-422475	467	20191	5.84e-21	945	79
Signal Transduction	REAC:R-HSA-162582	1978	20191	9.57e-32	945	217
Nervous system development	REAC:R-HSA-9675108	488	20191	2.4e-20	945	80
RNA Polymerase I Promoter Opening	REAC:R-HSA-73728	52	20191	0.000279096	945	13
DNA methylation	REAC:R-HSA-5334118	53	20191	4.84036e-05	945	14
Activated PKN1 stimulates transcription of AR (androgen receptor) regulated genes KLK2 and KLK3	REAC:R-HSA-5625886	54	20191	6.25501e-05	945	14
SIRT1 negatively regulates rRNA expression	REAC:R-HSA-427359	57	20191	0.000865934	945	13
Assembly of the ORC complex at the origin of replication	REAC:R-HSA-68616	58	20191	0.000164147	945	14
HDACs deacetylate histones	REAC:R-HSA-3214815	84	20191	1.68e-09	945	23
Amyloid fiber formation	REAC:R-HSA-977225	84	20191	1.3e-08	945	22
Condensation of Prophase Chromosomes	REAC:R-HSA-2299718	61	20191	4.78693e-05	945	15
Defective pyroptosis	REAC:R-HSA-9710421	62	20191	0.000395199	945	14
PRC2 methylates histones and DNA	REAC:R-HSA-212300	62	20191	0.000395199	945	14
HCMV Late Events	REAC:R-HSA-9610379	103	20191	0.000637013	945	18
ERCC6 (CSB) and EHMT2 (G9a) positively regulate rRNA expression	REAC:R-HSA-427389	65	20191	2.43116e-06	945	17
RHO GTPases activate PKNs	REAC:R-HSA-5625740	80	20191	1.7733e-06	945	19
RUNX1 regulates transcription of genes involved in differentiation of HSCs	REAC:R-HSA-8939236	115	20191	7.88e-09	945	26
Recruitment and ATM-mediated phosphorylation of repair and signaling proteins at DNA double strand breaks	REAC:R-HSA-5693565	71	20191	0.0022099	945	14
Senescence-Associated Secretory Phenotype (SASP)	REAC:R-HSA-2559582	100	20191	1.61026e-05	945	20
Meiotic recombination	REAC:R-HSA-912446	72	20191	0.0130918	945	13
DNA Double Strand Break Response	REAC:R-HSA-5693606	72	20191	0.000484221	945	15
Formation of the beta-catenin:TCF transactivating complex	REAC:R-HSA-201722	76	20191	1.45e-09	945	22
Oxidative Stress Induced Senescence	REAC:R-HSA-2559580	109	20191	1.39e-08	945	25
Transcriptional regulation of granulopoiesis	REAC:R-HSA-9616222	78	20191	7.44142e-06	945	18
B-WICH complex positively regulates rRNA expression	REAC:R-HSA-5250924	79	20191	1.41348e-06	945	19
RNA Polymerase I Promoter Escape	REAC:R-HSA-73772	79	20191	0.00166354	945	15
Assembly of the pre-replicative complex	REAC:R-HSA-68867	132	20191	1.15e-09	945	29
Pre-NOTCH Transcription and Translation	REAC:R-HSA-1912408	82	20191	4.15e-07	945	20
HCMV Early Events	REAC:R-HSA-9609690	118	20191	2.37e-09	945	27
RUNX1 regulates genes involved in megakaryocyte differentiation and platelet function	REAC:R-HSA-8936459	85	20191	1.21e-07	945	21
HCMV Infection	REAC:R-HSA-9609646	142	20191	2.15e-07	945	27
Post-translational protein modification	REAC:R-HSA-597592	1181	20191	2.81e-25	945	146
Diseases of programmed cell death	REAC:R-HSA-9645723	89	20191	6.23e-09	945	23
Transcriptional regulation by small RNAs	REAC:R-HSA-5578749	92	20191	0.000557802	945	17
DNA Replication Pre-Initiation	REAC:R-HSA-69002	149	20191	2.7e-08	945	29
HATs acetylate histones	REAC:R-HSA-3214847	130	20191	4.57e-09	945	28
Positive epigenetic regulation of rRNA expression	REAC:R-HSA-5250913	94	20191	2.1e-08	945	23
NoRC negatively regulates rRNA expression	REAC:R-HSA-427413	94	20191	0.000155462	945	18
Meiosis	REAC:R-HSA-1500620	95	20191	0.00402345	945	16
Cellular Senescence	REAC:R-HSA-2559583	178	20191	1.04e-09	945	34
Negative epigenetic regulation of rRNA expression	REAC:R-HSA-5250941	97	20191	0.000253898	945	18
RNA Polymerase I Promoter Clearance	REAC:R-HSA-73854	98	20191	5.96826e-05	945	19
Pre-NOTCH Expression and Processing	REAC:R-HSA-1912422	98	20191	3.32e-07	945	22
RNA Polymerase I Transcription	REAC:R-HSA-73864	99	20191	1.34667e-05	945	20
Activation of HOX genes during differentiation	REAC:R-HSA-5619507	100	20191	1.61026e-05	945	20
Activation of anterior HOX genes in hindbrain development during early embryogenesis	REAC:R-HSA-5617472	100	20191	1.61026e-05	945	20
Immune System	REAC:R-HSA-168256	1541	20191	1.14e-23	945	169
Reproduction	REAC:R-HSA-1474165	107	20191	0.00475041	945	17
DNA Replication	REAC:R-HSA-69306	175	20191	7.23e-08	945	31
Gene Silencing by RNA	REAC:R-HSA-211000	116	20191	0.00367848	945	18
TCF dependent signaling in response to WNT	REAC:R-HSA-201681	191	20191	2.46e-12	945	39
Mitotic Prophase	REAC:R-HSA-68875	123	20191	1.16283e-06	945	24
Estrogen-dependent gene expression	REAC:R-HSA-9018519	131	20191	2.33e-11	945	31
Transcriptional regulation by RUNX1	REAC:R-HSA-8878171	207	20191	9.3e-19	945	49
Signaling by NOTCH	REAC:R-HSA-157118	208	20191	3.31e-13	945	42
Epigenetic regulation of gene expression	REAC:R-HSA-212165	134	20191	5.43e-08	945	27
G2/M Checkpoints	REAC:R-HSA-69481	160	20191	0.00287168	945	22
Metabolism	REAC:R-HSA-1430728	1665	20191	1.59e-19	945	168
DNA Double-Strand Break Repair	REAC:R-HSA-5693532	160	20191	0.000816654	945	23
Signaling by WNT	REAC:R-HSA-195721	270	20191	3.44e-17	945	54
Gene expression (Transcription)	REAC:R-HSA-74160	1334	20191	3.8e-18	945	142
ESR-mediated signaling	REAC:R-HSA-8939211	191	20191	3.52e-10	945	36
Chromatin modifying enzymes	REAC:R-HSA-3247509	253	20191	8.42e-18	945	53
Chromatin organization	REAC:R-HSA-4839726	253	20191	8.42e-18	945	53
SARS-CoV-2 modulates host translation machinery	REAC:R-HSA-9754678	51	20191	2.8407e-05	945	14
Diseases of signal transduction by growth factor receptors and second messengers	REAC:R-HSA-5663202	370	20191	3.59e-17	945	64
M Phase	REAC:R-HSA-68886	386	20191	3.27e-09	945	52
Cellular response to chemical stress	REAC:R-HSA-9711123	174	20191	4.71e-17	945	43
Cell Cycle Checkpoints	REAC:R-HSA-69620	281	20191	0.000592423	945	33
Signaling by Nuclear Receptors	REAC:R-HSA-9006931	247	20191	1.71e-12	945	45
RHO GTPase Effectors	REAC:R-HSA-195258	292	20191	1.48e-13	945	51
RNA Polymerase II Transcription	REAC:R-HSA-73857	1207	20191	2.17e-16	945	129
Signaling by Rho GTPases	REAC:R-HSA-194315	647	20191	6.85e-16	945	86
Signaling by Rho GTPases, Miro GTPases and RHOBTB3	REAC:R-HSA-9716542	662	20191	8.83e-16	945	87
DNA Repair	REAC:R-HSA-73894	316	20191	0.00111003	945	35
Formation of the ternary complex, and subsequently, the 43S complex	REAC:R-HSA-72695	52	20191	4.05e-10	945	19
Generic Transcription Pathway	REAC:R-HSA-212436	1088	20191	2.79e-15	945	118
Translation initiation complex formation	REAC:R-HSA-72649	59	20191	3.81e-12	945	22
Ribosomal scanning and start codon recognition	REAC:R-HSA-72702	59	20191	4.62e-11	945	21
Activation of the mRNA upon binding of the cap-binding complex and eIFs, and subsequent binding to 43S	REAC:R-HSA-72662	60	20191	4.54e-13	945	23
Innate Immune System	REAC:R-HSA-168249	801	20191	2.2e-14	945	95
Cell Cycle, Mitotic	REAC:R-HSA-69278	526	20191	1.31e-11	945	68
The citric acid (TCA) cycle and respiratory electron transport	REAC:R-HSA-1428517	170	20191	0.0239777	945	21
Ub-specific processing proteases	REAC:R-HSA-5689880	185	20191	3.04e-07	945	31
RMTs methylate histone arginines	REAC:R-HSA-3214858	68	20191	9.75e-13	945	24
Cytokine Signaling in Immune system	REAC:R-HSA-1280215	576	20191	1.24e-12	945	74
Signaling by Interleukins	REAC:R-HSA-449147	387	20191	1.74e-12	945	58
PIP3 activates AKT signaling	REAC:R-HSA-1257604	221	20191	3.11e-12	945	42
Neutrophil degranulation	REAC:R-HSA-6798695	404	20191	1.74e-09	945	54
Intracellular signaling by second messengers	REAC:R-HSA-9006925	255	20191	5.78e-12	945	45
SARS-CoV Infections	REAC:R-HSA-9679506	330	20191	6.1e-12	945	52
Cell Cycle	REAC:R-HSA-1640170	644	20191	4.83e-11	945	76
Signaling by Receptor Tyrosine Kinases	REAC:R-HSA-9006934	416	20191	4.35e-11	945	58
Host Interactions of HIV factors	REAC:R-HSA-162909	119	20191	6.83e-11	945	29
SARS-CoV-2-host interactions	REAC:R-HSA-9705683	174	20191	2.07746e-05	945	27
SARS-CoV-2 Infection	REAC:R-HSA-9694516	255	20191	8.39e-09	945	40
Hemostasis	REAC:R-HSA-109582	480	20191	1.96e-10	945	62
Deubiquitination	REAC:R-HSA-5688426	258	20191	3.05e-09	945	41
HIV Infection	REAC:R-HSA-162906	216	20191	7.56e-10	945	38
KEAP1-NFE2L2 pathway	REAC:R-HSA-9755511	97	20191	8.55e-10	945	25
Nuclear events mediated by NFE2L2	REAC:R-HSA-9759194	76	20191	1.45e-09	945	22
PTEN Regulation	REAC:R-HSA-6807070	134	20191	1.71e-09	945	29
HDMs demethylate histones	REAC:R-HSA-3214842	45	20191	0.000357833	945	12
UCH proteinases	REAC:R-HSA-5689603	95	20191	2.65e-08	945	23
RHO GTPase cycle	REAC:R-HSA-9012999	416	20191	5.47e-08	945	52
Beta-catenin independent WNT signaling	REAC:R-HSA-3858494	126	20191	6.91e-08	945	26
PKMTs methylate histone lysines	REAC:R-HSA-3214841	64	20191	0.0180027	945	12
Transcriptional regulation by RUNX3	REAC:R-HSA-8878159	92	20191	5.85e-07	945	21
Transcriptional Regulation by TP53	REAC:R-HSA-3700989	345	20191	8.06e-07	945	44
PCP/CE pathway	REAC:R-HSA-4086400	85	20191	8.21e-07	945	20
Recycling pathway of L1	REAC:R-HSA-437239	42	20191	1.72246e-06	945	14
Fcgamma receptor (FCGR) dependent phagocytosis	REAC:R-HSA-2029480	80	20191	1.7733e-06	945	19
SUMOylation	REAC:R-HSA-2990846	168	20191	2.3213e-06	945	28
RHOC GTPase cycle	REAC:R-HSA-9013106	73	20191	2.40196e-06	945	18
Regulation of mRNA stability by proteins that bind AU-rich elements	REAC:R-HSA-450531	84	20191	4.23222e-06	945	19
SUMO E3 ligases SUMOylate target proteins	REAC:R-HSA-3108232	162	20191	4.36529e-06	945	27
HSF1-dependent transactivation	REAC:R-HSA-3371571	21	20191	5.35168e-06	945	10
Apoptosis	REAC:R-HSA-109581	164	20191	5.72707e-06	945	27
Signaling by TGF-beta Receptor Complex	REAC:R-HSA-170834	86	20191	6.40259e-06	945	19
L1CAM interactions	REAC:R-HSA-373760	97	20191	9.34719e-06	945	20
The role of GTSE1 in G2/M progression after G2 checkpoint	REAC:R-HSA-8852276	71	20191	1.03434e-05	945	17
Programmed Cell Death	REAC:R-HSA-5357801	191	20191	1.08566e-05	945	29
Signaling by NOTCH4	REAC:R-HSA-9013694	80	20191	1.13821e-05	945	18
Adaptive Immune System	REAC:R-HSA-1280218	628	20191	1.21176e-05	945	62
Factors involved in megakaryocyte development and platelet production	REAC:R-HSA-983231	138	20191	1.24415e-05	945	24
Interleukin-12 family signaling	REAC:R-HSA-447115	49	20191	1.61951e-05	945	14
Transcriptional activity of SMAD2/SMAD3:SMAD4 heterotrimer	REAC:R-HSA-2173793	49	20191	1.61951e-05	945	14
VEGFA-VEGFR2 Pathway	REAC:R-HSA-4420097	91	20191	1.70508e-05	945	19
Regulation of actin dynamics for phagocytic cup formation	REAC:R-HSA-2029482	57	20191	1.78407e-05	945	15
Asparagine N-linked glycosylation	REAC:R-HSA-446203	281	20191	2.19061e-05	945	36
Signaling by TGFB family members	REAC:R-HSA-9006936	104	20191	3.21327e-05	945	20
AUF1 (hnRNP D0) binds and destabilizes mRNA	REAC:R-HSA-450408	52	20191	3.72095e-05	945	14
Signaling by NTRKs	REAC:R-HSA-166520	116	20191	4.51964e-05	945	21
Degradation of beta-catenin by the destruction complex	REAC:R-HSA-195253	79	20191	5.60757e-05	945	17
Regulation of RUNX3 expression and activity	REAC:R-HSA-8941858	54	20191	6.25501e-05	945	14
FCGR3A-mediated phagocytosis	REAC:R-HSA-9664422	54	20191	6.25501e-05	945	14
Parasite infection	REAC:R-HSA-9664407	54	20191	6.25501e-05	945	14
Leishmania phagocytosis	REAC:R-HSA-9664417	54	20191	6.25501e-05	945	14
Signaling by VEGF	REAC:R-HSA-194138	99	20191	7.06588e-05	945	19
Stabilization of p53	REAC:R-HSA-69541	55	20191	8.03206e-05	945	14
Defective Intrinsic Pathway for Apoptosis	REAC:R-HSA-9734009	21	20191	9.25827e-05	945	9
Cellular response to heat stress	REAC:R-HSA-3371556	83	20191	0.000119863	945	17
MAPK6/MAPK4 signaling	REAC:R-HSA-5687128	83	20191	0.000119863	945	17
Interleukin-12 signaling	REAC:R-HSA-9020591	42	20191	0.000156661	945	12
Autophagy	REAC:R-HSA-9612973	136	20191	0.000175896	945	22
Platelet activation, signaling and aggregation	REAC:R-HSA-76002	205	20191	0.000183433	945	28
Degradation of AXIN	REAC:R-HSA-4641257	52	20191	0.000279096	945	13
Interleukin-7 signaling	REAC:R-HSA-1266695	30	20191	0.000310109	945	10
Cellular response to hypoxia	REAC:R-HSA-1234174	70	20191	0.000330022	945	15
G2/M Transition	REAC:R-HSA-69275	187	20191	0.000336284	945	26
Cytosolic tRNA aminoacylation	REAC:R-HSA-379716	24	20191	0.000362647	945	9
Mitotic G2-G2/M phases	REAC:R-HSA-453274	189	20191	0.000413884	945	26
Vesicle-mediated transport	REAC:R-HSA-5653656	592	20191	0.00052936	945	55
Macroautophagy	REAC:R-HSA-1632852	123	20191	0.000546397	945	20
p53-Dependent G1 DNA Damage Response	REAC:R-HSA-69563	64	20191	0.000596045	945	14
p53-Dependent G1/S DNA damage checkpoint	REAC:R-HSA-69580	64	20191	0.000596045	945	14
Mitotic G1 phase and G1/S transition	REAC:R-HSA-453279	146	20191	0.000611763	945	22
Golgi-to-ER retrograde transport	REAC:R-HSA-8856688	124	20191	0.000623261	945	20
Attenuation phase	REAC:R-HSA-3371568	14	20191	0.000624629	945	7
MAPK family signaling cascades	REAC:R-HSA-5683057	259	20191	0.000828109	945	31
G1/S DNA Damage Checkpoints	REAC:R-HSA-69615	66	20191	0.000883668	945	14
HSP90 chaperone cycle for steroid hormone receptors (SHR) in the presence of ligand	REAC:R-HSA-3371497	49	20191	0.000965629	945	12
Regulation of PTEN gene transcription	REAC:R-HSA-8943724	58	20191	0.00106867	945	13
RUNX1 interacts with co-factors whose precise effect on RUNX1 targets is not known	REAC:R-HSA-8939243	34	20191	0.00114091	945	10
Gene and protein expression by JAK-STAT signaling after Interleukin-12 stimulation	REAC:R-HSA-8950505	34	20191	0.00114091	945	10
Autodegradation of the E3 ubiquitin ligase COP1	REAC:R-HSA-349425	50	20191	0.00121684	945	12
Hedgehog ligand biogenesis	REAC:R-HSA-5358346	59	20191	0.00131247	945	13
Vif-mediated degradation of APOBEC3G	REAC:R-HSA-180585	51	20191	0.00152398	945	12
SMAD2/SMAD3:SMAD4 heterotrimer regulates transcription	REAC:R-HSA-2173796	35	20191	0.00153057	945	10
Orc1 removal from chromatin	REAC:R-HSA-68949	69	20191	0.0015485	945	14
Separation of Sister Chromatids	REAC:R-HSA-2467813	179	20191	0.00171668	945	24
Membrane Trafficking	REAC:R-HSA-199991	570	20191	0.00177158	945	52
Regulation of Insulin-like Growth Factor (IGF) transport and uptake by Insulin-like Growth Factor Binding Proteins (IGFBPs)	REAC:R-HSA-381426	70	20191	0.00185311	945	14
Selective autophagy	REAC:R-HSA-9663891	70	20191	0.00185311	945	14
The role of Nef in HIV-1 replication and disease pathogenesis	REAC:R-HSA-164952	22	20191	0.0020077	945	8
Leishmania infection	REAC:R-HSA-9658195	157	20191	0.00209833	945	22
Mitotic Anaphase	REAC:R-HSA-68882	219	20191	0.00218973	945	27
Regulation of TP53 Activity through Acetylation	REAC:R-HSA-6804758	29	20191	0.00224793	945	9
Hh mutants are degraded by ERAD	REAC:R-HSA-5362768	53	20191	0.00234916	945	12
Mitotic Metaphase and Anaphase	REAC:R-HSA-2555396	220	20191	0.00238722	945	27
Signaling by NTRK1 (TRKA)	REAC:R-HSA-187037	103	20191	0.00280375	945	17
Oxygen-dependent proline hydroxylation of Hypoxia-inducible Factor Alpha	REAC:R-HSA-1234176	63	20191	0.00285392	945	13
Hh mutants abrogate ligand secretion	REAC:R-HSA-5387390	54	20191	0.00289278	945	12
EPH-ephrin mediated repulsion of cells	REAC:R-HSA-3928665	46	20191	0.00332383	945	11
Metabolism of carbohydrates	REAC:R-HSA-71387	238	20191	0.00362946	945	28
Protein folding	REAC:R-HSA-391251	84	20191	0.003673	945	15
C-type lectin receptors (CLRs)	REAC:R-HSA-5621481	116	20191	0.00367848	945	18
RHO GTPases Activate Formins	REAC:R-HSA-5663220	128	20191	0.00401799	945	19
RHOA GTPase cycle	REAC:R-HSA-8980692	140	20191	0.00422681	945	20
EPH-Ephrin signaling	REAC:R-HSA-2682334	85	20191	0.00426953	945	15
Translation of Structural Proteins	REAC:R-HSA-9694635	56	20191	0.00431994	945	12
Late SARS-CoV-2 Infection Events	REAC:R-HSA-9772573	56	20191	0.00431994	945	12
Regulation of PTEN stability and activity	REAC:R-HSA-8948751	66	20191	0.00489515	945	13
Chaperone Mediated Autophagy	REAC:R-HSA-9613829	18	20191	0.00491043	945	7
Regulation of activated PAK-2p34 by proteasome mediated degradation	REAC:R-HSA-211733	48	20191	0.00516686	945	11
Metalloprotease DUBs	REAC:R-HSA-5689901	32	20191	0.0055463	945	9
Integration of energy metabolism	REAC:R-HSA-163685	87	20191	0.00572658	945	15
Transport of small molecules	REAC:R-HSA-382551	503	20191	0.00604935	945	46
Cytoprotection by HMOX1	REAC:R-HSA-9707564	58	20191	0.00632944	945	12
Defective CFTR causes cystic fibrosis	REAC:R-HSA-5678895	58	20191	0.00632944	945	12
mRNA Splicing - Minor Pathway	REAC:R-HSA-72165	49	20191	0.006383	945	11
Regulation of TP53 Activity	REAC:R-HSA-5633007	156	20191	0.00648739	945	21
Synaptic adhesion-like molecules	REAC:R-HSA-8849932	13	20191	0.00675344	945	6
SCF(Skp2)-mediated degradation of p27/p21	REAC:R-HSA-187577	59	20191	0.00761037	945	12
Vpu mediated degradation of CD4	REAC:R-HSA-180534	50	20191	0.00784013	945	11
p53-Independent DNA Damage Response	REAC:R-HSA-69610	50	20191	0.00784013	945	11
Ubiquitin-dependent degradation of Cyclin D	REAC:R-HSA-75815	50	20191	0.00784013	945	11
Ubiquitin Mediated Degradation of Phosphorylated Cdc25A	REAC:R-HSA-69601	50	20191	0.00784013	945	11
p53-Independent G1/S DNA damage checkpoint	REAC:R-HSA-69613	50	20191	0.00784013	945	11
RHO GTPases activate IQGAPs	REAC:R-HSA-5626467	26	20191	0.00829879	945	8
Switching of origins to a post-replicative state	REAC:R-HSA-69052	90	20191	0.00874094	945	15
Asymmetric localization of PCP proteins	REAC:R-HSA-4608870	60	20191	0.00911188	945	12
RHOB GTPase cycle	REAC:R-HSA-9013026	70	20191	0.00955573	945	13
Signaling by ALK in cancer	REAC:R-HSA-9700206	51	20191	0.00957707	945	11
Signaling by ALK fusions and activated point mutants	REAC:R-HSA-9725370	51	20191	0.00957707	945	11
Regulation of Apoptosis	REAC:R-HSA-169911	51	20191	0.00957707	945	11
COPI-dependent Golgi-to-ER retrograde traffic	REAC:R-HSA-6811434	91	20191	0.0100196	945	15
MHC class II antigen presentation	REAC:R-HSA-2132295	102	20191	0.0101793	945	16
Detoxification of Reactive Oxygen Species	REAC:R-HSA-3299685	27	20191	0.011311	945	8
LRR FLII-interacting protein 1 (LRRFIP1) activates type I IFN production	REAC:R-HSA-3134973	5	20191	0.0115948	945	4
GSK3B and BTRC:CUL1-mediated-degradation of NFE2L2	REAC:R-HSA-9762114	52	20191	0.0116375	945	11
Fc epsilon receptor (FCERI) signaling	REAC:R-HSA-2454202	126	20191	0.0117891	945	18
N-glycan trimming in the ER and Calnexin/Calreticulin cycle	REAC:R-HSA-532668	35	20191	0.012302	945	9
RHO GTPases Activate WASPs and WAVEs	REAC:R-HSA-5663213	35	20191	0.012302	945	9
Post-translational protein phosphorylation	REAC:R-HSA-8957275	63	20191	0.0152702	945	12
APC/C:Cdh1 mediated degradation of Cdc20 and other APC/C:Cdh1 targeted proteins in late mitosis/early G1	REAC:R-HSA-174178	72	20191	0.0130918	945	13
Neddylation	REAC:R-HSA-8951664	215	20191	0.0134807	945	25
FBXL7 down-regulates AURKA during mitotic entry and in early mitosis	REAC:R-HSA-8854050	53	20191	0.0140701	945	11
Degradation of DVL	REAC:R-HSA-4641258	53	20191	0.0140701	945	11
SCF-beta-TrCP mediated degradation of Emi1	REAC:R-HSA-174113	53	20191	0.0140701	945	11
Negative regulation of NOTCH4 signaling	REAC:R-HSA-9604323	53	20191	0.0140701	945	11
Potential therapeutics for SARS	REAC:R-HSA-9679191	83	20191	0.0144091	945	14
Intra-Golgi and retrograde Golgi-to-ER traffic	REAC:R-HSA-6811442	190	20191	0.0147637	945	23
Glucose metabolism	REAC:R-HSA-70326	73	20191	0.0152542	945	13
Aggrephagy	REAC:R-HSA-9646399	36	20191	0.0157258	945	9
Maturation of spike protein	REAC:R-HSA-9694548	36	20191	0.0157258	945	9
Signaling by NOTCH1 HD+PEST Domain Mutants in Cancer	REAC:R-HSA-2894858	54	20191	0.0169294	945	11
Constitutive Signaling by NOTCH1 PEST Domain Mutants	REAC:R-HSA-2644606	54	20191	0.0169294	945	11
Signaling by NOTCH1 PEST Domain Mutants in Cancer	REAC:R-HSA-2644602	54	20191	0.0169294	945	11
Constitutive Signaling by NOTCH1 HD+PEST Domain Mutants	REAC:R-HSA-2894862	54	20191	0.0169294	945	11
Signaling by NOTCH1 in Cancer	REAC:R-HSA-2644603	54	20191	0.0169294	945	11
Autodegradation of Cdh1 by Cdh1:APC/C	REAC:R-HSA-174084	64	20191	0.0180027	945	12
FOXO-mediated transcription of cell death genes	REAC:R-HSA-9614657	15	20191	0.0181676	945	6
ER-Phagosome pathway	REAC:R-HSA-1236974	85	20191	0.0189791	945	14
Synthesis of DNA	REAC:R-HSA-69239	119	20191	0.0197126	945	17
NR1H2 and NR1H3-mediated signaling	REAC:R-HSA-9024446	37	20191	0.0199233	945	9
Signaling by CSF3 (G-CSF)	REAC:R-HSA-9674555	29	20191	0.0201182	945	8
Downregulation of SMAD2/3:SMAD4 transcriptional activity	REAC:R-HSA-2173795	29	20191	0.0201182	945	8
Activation of APC/C and APC/C:Cdc20 mediated degradation of mitotic proteins	REAC:R-HSA-176814	75	20191	0.0205314	945	13
Activation of NF-kappaB in B cells	REAC:R-HSA-1169091	65	20191	0.0211494	945	12
Transport to the Golgi and subsequent modification	REAC:R-HSA-948021	169	20191	0.0219645	945	21
Metabolism of polyamines	REAC:R-HSA-351202	56	20191	0.0241761	945	11
GLI3 is processed to GLI3R by the proteasome	REAC:R-HSA-5610785	56	20191	0.0241761	945	11
Interleukin-1 family signaling	REAC:R-HSA-446652	133	20191	0.0246131	945	18
TP53 Regulates Metabolic Genes	REAC:R-HSA-5628897	79	20191	0.0360116	945	13
APC/C:Cdc20 mediated degradation of Securin	REAC:R-HSA-174154	66	20191	0.0247614	945	12
ABC-family proteins mediated transport	REAC:R-HSA-382556	87	20191	0.0247716	945	14
MAPK1/MAPK3 signaling	REAC:R-HSA-5684996	224	20191	0.0267743	945	25
Chaperonin-mediated protein folding	REAC:R-HSA-390466	77	20191	0.0273325	945	13
Response to elevated platelet cytosolic Ca2+	REAC:R-HSA-76005	99	20191	0.0277697	945	15
Antigen processing-Cross presentation	REAC:R-HSA-1236975	99	20191	0.0277697	945	15
Regulation of lipid metabolism by PPARalpha	REAC:R-HSA-400206	99	20191	0.0277697	945	15
S Phase	REAC:R-HSA-69242	159	20191	0.0278333	945	20
Signaling by cytosolic FGFR1 fusion mutants	REAC:R-HSA-1839117	16	20191	0.0279179	945	6
Degradation of GLI2 by the proteasome	REAC:R-HSA-5610783	57	20191	0.0287041	945	11
Degradation of GLI1 by the proteasome	REAC:R-HSA-5610780	57	20191	0.0287041	945	11
NIK-->noncanonical NF-kB signaling	REAC:R-HSA-5676590	57	20191	0.0287041	945	11
Response of Mtb to phagocytosis	REAC:R-HSA-9637690	23	20191	0.0307931	945	7
Gluconeogenesis	REAC:R-HSA-70263	23	20191	0.0307931	945	7
Downstream signaling events of B Cell Receptor (BCR)	REAC:R-HSA-1168372	78	20191	0.0314129	945	13
Dectin-1 mediated noncanonical NF-kB signaling	REAC:R-HSA-5607761	58	20191	0.0339407	945	11
NR1H3 & NR1H2 regulate gene expression linked to cholesterol transport and efflux	REAC:R-HSA-9029569	31	20191	0.034021	945	8
Plasma lipoprotein clearance	REAC:R-HSA-8964043	31	20191	0.034021	945	8
Regulation of APC/C activators between G1/S and early anaphase	REAC:R-HSA-176408	79	20191	0.0360116	945	13
Regulation of ornithine decarboxylase (ODC)	REAC:R-HSA-350562	49	20191	0.0377727	945	10
ABC transporter disorders	REAC:R-HSA-5619084	69	20191	0.0389765	945	12
rRNA modification in the nucleus and cytosol	REAC:R-HSA-6790901	59	20191	0.0399748	945	11
Nuclear events stimulated by ALK signaling in cancer	REAC:R-HSA-9725371	17	20191	0.0414401	945	6
mTORC1-mediated signalling	REAC:R-HSA-166208	24	20191	0.0417238	945	7
Plasma lipoprotein assembly, remodeling, and clearance	REAC:R-HSA-174824	50	20191	0.0452559	945	10
Costimulation by the CD28 family	REAC:R-HSA-388841	50	20191	0.0452559	945	10
FCERI mediated NF-kB activation	REAC:R-HSA-2871837	81	20191	0.0469846	945	13
Cyclin E associated events during G1/S transition	REAC:R-HSA-69202	81	20191	0.0469846	945	13
Signaling by NOTCH3	REAC:R-HSA-9012852	41	20191	0.0474174	945	9
Hedgehog 'off' state	REAC:R-HSA-5610787	104	20191	0.0495001	945	15
RAF/MAP kinase cascade	REAC:R-HSA-5673001	219	20191	0.0499866	945	24

## Sheet: Module 8
REACTOME term	Term ID	Term size	Effective domain size	Adjusted p-value	Query size	Intersection size
Metabolism of RNA	REAC:R-HSA-8953854	648	20191	1.42e-27	126	41
REACTOME root term	REAC:0000000	7975	20191	2.07e-12	126	93
Eukaryotic Translation Elongation	REAC:R-HSA-156842	91	20191	2.36e-63	126	40
Viral mRNA Translation	REAC:R-HSA-192823	88	20191	1.36e-59	126	38
Peptide chain elongation	REAC:R-HSA-156902	88	20191	1.36e-59	126	38
Selenocysteine synthesis	REAC:R-HSA-2408557	92	20191	1.18e-58	126	38
Eukaryotic Translation Termination	REAC:R-HSA-72764	92	20191	1.18e-58	126	38
Nonsense Mediated Decay (NMD) independent of the Exon Junction Complex (EJC)	REAC:R-HSA-975956	94	20191	3.33e-58	126	38
Formation of a pool of free 40S subunits	REAC:R-HSA-72689	100	20191	6.3e-57	126	38
Response of EIF2AK4 (GCN2) to amino acid deficiency	REAC:R-HSA-9633012	100	20191	6.3e-57	126	38
Cellular responses to stress	REAC:R-HSA-2262752	715	20191	2.9e-56	126	64
Cellular responses to stimuli	REAC:R-HSA-8953897	722	20191	5.45e-56	126	64
L13a-mediated translational silencing of Ceruloplasmin expression	REAC:R-HSA-156827	110	20191	5.28e-55	126	38
SRP-dependent cotranslational protein targeting to membrane	REAC:R-HSA-1799339	111	20191	7.99e-55	126	38
GTP hydrolysis and joining of the 60S ribosomal subunit	REAC:R-HSA-72706	111	20191	7.99e-55	126	38
Selenoamino acid metabolism	REAC:R-HSA-2408522	113	20191	1.81e-54	126	38
Nonsense Mediated Decay (NMD) enhanced by the Exon Junction Complex (EJC)	REAC:R-HSA-975957	114	20191	2.7e-54	126	38
Nonsense-Mediated Decay (NMD)	REAC:R-HSA-927802	114	20191	2.7e-54	126	38
Cap-dependent Translation Initiation	REAC:R-HSA-72737	118	20191	1.29e-53	126	38
Eukaryotic Translation Initiation	REAC:R-HSA-72613	118	20191	1.29e-53	126	38
Infectious disease	REAC:R-HSA-5663205	840	20191	3.52e-53	126	65
Influenza Viral RNA Transcription and Replication	REAC:R-HSA-168273	131	20191	1.36e-51	126	38
Cellular response to starvation	REAC:R-HSA-9711097	151	20191	8.43e-51	126	39
Developmental Biology	REAC:R-HSA-1266738	753	20191	1.74e-50	126	61
Regulation of expression of SLITs and ROBOs	REAC:R-HSA-9010553	160	20191	1.08e-49	126	39
Influenza Infection	REAC:R-HSA-168255	149	20191	3.72e-49	126	38
Metabolism of proteins	REAC:R-HSA-392499	1623	20191	1.19e-39	126	69
Major pathway of rRNA processing in the nucleolus and cytosol	REAC:R-HSA-6791226	180	20191	1.12e-45	126	38
Signaling by ROBO receptors	REAC:R-HSA-376176	199	20191	1.32e-45	126	39
rRNA processing in the nucleus and cytosol	REAC:R-HSA-8868773	190	20191	1.07e-44	126	38
rRNA processing	REAC:R-HSA-72312	200	20191	8.87e-44	126	38
Disease	REAC:R-HSA-1643685	1447	20191	3.45e-38	126	65
Translation	REAC:R-HSA-72766	288	20191	1.64e-40	126	40
Metabolism of amino acids and derivatives	REAC:R-HSA-71291	308	20191	2.68e-39	126	40
Axon guidance	REAC:R-HSA-422475	467	20191	5.87e-32	126	40
Signal Transduction	REAC:R-HSA-162582	1978	20191	0.00144434	126	30
Nervous system development	REAC:R-HSA-9675108	488	20191	3.37e-31	126	40
RNA Polymerase I Promoter Opening	REAC:R-HSA-73728	52	20191	6.14e-31	126	21
DNA methylation	REAC:R-HSA-5334118	53	20191	1.01e-30	126	21
Packaging Of Telomere Ends	REAC:R-HSA-171306	44	20191	1.11e-30	126	20
Activated PKN1 stimulates transcription of AR (androgen receptor) regulated genes KLK2 and KLK3	REAC:R-HSA-5625886	54	20191	1.65e-30	126	21
Cleavage of the damaged purine	REAC:R-HSA-110331	47	20191	6.05e-30	126	20
Depurination	REAC:R-HSA-73927	47	20191	6.05e-30	126	20
Recognition and association of DNA glycosylase with site containing an affected purine	REAC:R-HSA-110330	47	20191	6.05e-30	126	20
SIRT1 negatively regulates rRNA expression	REAC:R-HSA-427359	57	20191	6.65e-30	126	21
Assembly of the ORC complex at the origin of replication	REAC:R-HSA-68616	58	20191	1.04e-29	126	21
HDACs deacetylate histones	REAC:R-HSA-3214815	84	20191	1.87e-29	126	23
Amyloid fiber formation	REAC:R-HSA-977225	84	20191	1.87e-29	126	23
DNA Damage/Telomere Stress Induced Senescence	REAC:R-HSA-2559586	71	20191	1.9e-29	126	22
Condensation of Prophase Chromosomes	REAC:R-HSA-2299718	61	20191	3.72e-29	126	21
Defective pyroptosis	REAC:R-HSA-9710421	62	20191	5.6e-29	126	21
PRC2 methylates histones and DNA	REAC:R-HSA-212300	62	20191	5.6e-29	126	21
HCMV Late Events	REAC:R-HSA-9610379	103	20191	6.21e-29	126	24
Recognition and association of DNA glycosylase with site containing an affected pyrimidine	REAC:R-HSA-110328	52	20191	7.62e-29	126	20
Cleavage of the damaged pyrimidine	REAC:R-HSA-110329	52	20191	7.62e-29	126	20
Depyrimidination	REAC:R-HSA-73928	52	20191	7.62e-29	126	20
Base-Excision Repair, AP Site Formation	REAC:R-HSA-73929	53	20191	1.22e-28	126	20
ERCC6 (CSB) and EHMT2 (G9a) positively regulate rRNA expression	REAC:R-HSA-427389	65	20191	1.82e-28	126	21
RHO GTPases activate PKNs	REAC:R-HSA-5625740	80	20191	3.95e-28	126	22
RUNX1 regulates transcription of genes involved in differentiation of HSCs	REAC:R-HSA-8939236	115	20191	1.14e-27	126	24
Recruitment and ATM-mediated phosphorylation of repair and signaling proteins at DNA double strand breaks	REAC:R-HSA-5693565	71	20191	1.59e-27	126	21
Inhibition of DNA recombination at telomere	REAC:R-HSA-9670095	59	20191	1.63e-27	126	20
Senescence-Associated Secretory Phenotype (SASP)	REAC:R-HSA-2559582	100	20191	1.71e-27	126	23
Meiotic recombination	REAC:R-HSA-912446	72	20191	2.24e-27	126	21
DNA Double Strand Break Response	REAC:R-HSA-5693606	72	20191	2.24e-27	126	21
Meiotic synapsis	REAC:R-HSA-1221632	62	20191	5.29e-27	126	20
Formation of the beta-catenin:TCF transactivating complex	REAC:R-HSA-201722	76	20191	8.24e-27	126	21
Oxidative Stress Induced Senescence	REAC:R-HSA-2559580	109	20191	1.51e-26	126	23
Transcriptional regulation of granulopoiesis	REAC:R-HSA-9616222	78	20191	1.54e-26	126	21
B-WICH complex positively regulates rRNA expression	REAC:R-HSA-5250924	79	20191	2.08e-26	126	21
RNA Polymerase I Promoter Escape	REAC:R-HSA-73772	79	20191	2.08e-26	126	21
Nucleosome assembly	REAC:R-HSA-774815	66	20191	2.29e-26	126	20
Deposition of new CENPA-containing nucleosomes at the centromere	REAC:R-HSA-606279	66	20191	2.29e-26	126	20
Assembly of the pre-replicative complex	REAC:R-HSA-68867	132	20191	4.11e-26	126	24
Pre-NOTCH Transcription and Translation	REAC:R-HSA-1912408	82	20191	5.05e-26	126	21
HCMV Early Events	REAC:R-HSA-9609690	118	20191	1.1e-25	126	23
RUNX1 regulates genes involved in megakaryocyte differentiation and platelet function	REAC:R-HSA-8936459	85	20191	1.18e-25	126	21
HCMV Infection	REAC:R-HSA-9609646	142	20191	2.67e-25	126	24
Post-translational protein modification	REAC:R-HSA-597592	1181	20191	1.21e-08	126	30
Diseases of programmed cell death	REAC:R-HSA-9645723	89	20191	3.46e-25	126	21
Transcriptional regulation by small RNAs	REAC:R-HSA-5578749	92	20191	7.5e-25	126	21
DNA Replication Pre-Initiation	REAC:R-HSA-69002	149	20191	9.06e-25	126	24
Nonhomologous End-Joining (NHEJ)	REAC:R-HSA-5693571	64	20191	9.3e-25	126	19
Processing of DNA double-strand break ends	REAC:R-HSA-5693607	93	20191	9.63e-25	126	21
HATs acetylate histones	REAC:R-HSA-3214847	130	20191	1.21e-24	126	23
Positive epigenetic regulation of rRNA expression	REAC:R-HSA-5250913	94	20191	1.23e-24	126	21
NoRC negatively regulates rRNA expression	REAC:R-HSA-427413	94	20191	1.23e-24	126	21
Meiosis	REAC:R-HSA-1500620	95	20191	1.58e-24	126	21
Base Excision Repair	REAC:R-HSA-73884	81	20191	2.45e-24	126	20
Cellular Senescence	REAC:R-HSA-2559583	178	20191	2.47e-24	126	25
Negative epigenetic regulation of rRNA expression	REAC:R-HSA-5250941	97	20191	2.55e-24	126	21
RNA Polymerase I Promoter Clearance	REAC:R-HSA-73854	98	20191	3.23e-24	126	21
Pre-NOTCH Expression and Processing	REAC:R-HSA-1912422	98	20191	3.23e-24	126	21
RNA Polymerase I Transcription	REAC:R-HSA-73864	99	20191	4.08e-24	126	21
Activation of HOX genes during differentiation	REAC:R-HSA-5619507	100	20191	5.14e-24	126	21
Activation of anterior HOX genes in hindbrain development during early embryogenesis	REAC:R-HSA-5617472	100	20191	5.14e-24	126	21
Reproduction	REAC:R-HSA-1474165	107	20191	2.41e-23	126	21
DNA Replication	REAC:R-HSA-69306	175	20191	5.14e-23	126	24
Gene Silencing by RNA	REAC:R-HSA-211000	116	20191	1.49e-22	126	21
TCF dependent signaling in response to WNT	REAC:R-HSA-201681	191	20191	4.49e-22	126	24
Telomere Maintenance	REAC:R-HSA-157579	103	20191	4.83e-22	126	20
Mitotic Prophase	REAC:R-HSA-68875	123	20191	5.55e-22	126	21
HDR through Homologous Recombination (HRR) or Single Strand Annealing (SSA)	REAC:R-HSA-5693567	126	20191	9.49e-22	126	21
G2/M DNA damage checkpoint	REAC:R-HSA-69473	89	20191	1.06e-21	126	19
Estrogen-dependent gene expression	REAC:R-HSA-9018519	131	20191	2.25e-21	126	21
Homology Directed Repair	REAC:R-HSA-5693538	132	20191	2.66e-21	126	21
Transcriptional regulation by RUNX1	REAC:R-HSA-8878171	207	20191	3.23e-21	126	24
Signaling by NOTCH	REAC:R-HSA-157118	208	20191	3.63e-21	126	24
Epigenetic regulation of gene expression	REAC:R-HSA-212165	134	20191	3.71e-21	126	21
G2/M Checkpoints	REAC:R-HSA-69481	160	20191	5.94e-21	126	22
Chromosome Maintenance	REAC:R-HSA-73886	130	20191	6.84e-20	126	20
Metabolism	REAC:R-HSA-1430728	1665	20191	4.33e-17	126	47
DNA Double-Strand Break Repair	REAC:R-HSA-5693532	160	20191	1.79e-19	126	21
Signaling by WNT	REAC:R-HSA-195721	270	20191	1.95e-18	126	24
Gene expression (Transcription)	REAC:R-HSA-74160	1334	20191	7.27741e-05	126	26
ESR-mediated signaling	REAC:R-HSA-8939211	191	20191	7.96e-18	126	21
Chromatin modifying enzymes	REAC:R-HSA-3247509	253	20191	8.32e-18	126	23
Chromatin organization	REAC:R-HSA-4839726	253	20191	8.32e-18	126	23
SARS-CoV-2 modulates host translation machinery	REAC:R-HSA-9754678	51	20191	2.96e-17	126	14
M Phase	REAC:R-HSA-68886	386	20191	4.27e-17	126	26
Cell Cycle Checkpoints	REAC:R-HSA-69620	281	20191	9e-17	126	23
Signaling by Nuclear Receptors	REAC:R-HSA-9006931	247	20191	9.4e-17	126	22
RHO GTPase Effectors	REAC:R-HSA-195258	292	20191	2.14e-16	126	23
RNA Polymerase II Transcription	REAC:R-HSA-73857	1207	20191	9.96628e-06	126	26
Signaling by Rho GTPases	REAC:R-HSA-194315	647	20191	7.2e-10	126	24
Signaling by Rho GTPases, Miro GTPases and RHOBTB3	REAC:R-HSA-9716542	662	20191	1.17e-09	126	24
DNA Repair	REAC:R-HSA-73894	316	20191	1.25e-15	126	23
Formation of the ternary complex, and subsequently, the 43S complex	REAC:R-HSA-72695	52	20191	2.57e-15	126	13
Generic Transcription Pathway	REAC:R-HSA-212436	1088	20191	1.18118e-06	126	26
Translation initiation complex formation	REAC:R-HSA-72649	59	20191	1.58e-14	126	13
Ribosomal scanning and start codon recognition	REAC:R-HSA-72702	59	20191	1.58e-14	126	13
Activation of the mRNA upon binding of the cap-binding complex and eIFs, and subsequent binding to 43S	REAC:R-HSA-72662	60	20191	2.01e-14	126	13
Cell Cycle, Mitotic	REAC:R-HSA-69278	526	20191	8.5e-14	126	26
E3 ubiquitin ligases ubiquitinate target proteins	REAC:R-HSA-8866654	57	20191	4.91e-13	126	12
Ub-specific processing proteases	REAC:R-HSA-5689880	185	20191	8.97e-13	126	17
RMTs methylate histone arginines	REAC:R-HSA-3214858	68	20191	1.75e-10	126	11
SARS-CoV Infections	REAC:R-HSA-9679506	330	20191	1.12e-08	126	17
Cell Cycle	REAC:R-HSA-1640170	644	20191	1.03e-11	126	26
Protein ubiquitination	REAC:R-HSA-8852135	77	20191	2.3e-11	126	12
SARS-CoV-2-host interactions	REAC:R-HSA-9705683	174	20191	1.13e-10	126	15
SARS-CoV-2 Infection	REAC:R-HSA-9694516	255	20191	1.81e-10	126	17
Deubiquitination	REAC:R-HSA-5688426	258	20191	2.19e-10	126	17
HDMs demethylate histones	REAC:R-HSA-3214842	45	20191	3.4e-09	126	9
PKMTs methylate histone lysines	REAC:R-HSA-3214841	64	20191	9.56e-08	126	9
SUMOylation	REAC:R-HSA-2990846	168	20191	0.00457559	126	8
SUMOylation of chromatin organization proteins	REAC:R-HSA-4551638	65	20191	2.96821e-06	126	8
SUMO E3 ligases SUMOylate target proteins	REAC:R-HSA-3108232	162	20191	0.0035063	126	8
Metalloprotease DUBs	REAC:R-HSA-5689901	32	20191	0.0195719	126	4

## Sheet: Module 9
REACTOME term	Term ID	Term size	Effective domain size	Adjusted p-value	Query size	Intersection size
mRNA 3'-end processing	REAC:R-HSA-72187	55	20191	2.99943e-06	1005	16
Processing of Capped Intron-Containing Pre-mRNA	REAC:R-HSA-72203	235	20191	3.15788e-06	1005	35
RNA Polymerase II Transcription Termination	REAC:R-HSA-73856	64	20191	3.22825e-05	1005	16
Transport of Mature mRNA derived from an Intron-Containing Transcript	REAC:R-HSA-159236	68	20191	8.05027e-05	1005	16
mRNA Splicing	REAC:R-HSA-72172	187	20191	9.0987e-05	1005	28
mRNA Splicing - Major Pathway	REAC:R-HSA-72163	179	20191	0.000128973	1005	27
Transport of Mature Transcript to Cytoplasm	REAC:R-HSA-72202	77	20191	0.000491298	1005	16
Metabolism of RNA	REAC:R-HSA-8953854	648	20191	0.0112346	1005	57
Mitotic Prometaphase	REAC:R-HSA-68877	192	20191	0.015629	1005	24

[truncated: 3 more sheets: Module 10, Module 11, Module 12]
