# Supplementary material for: GFI1B and LSD1 repress myeloid traits during megakaryocyte differentiation
Source: Commun Biol. 2024 Mar 28;7:374. doi: 10.1038/s42003-024-06090-z (PMC10978956; doi:10.1038/s42003-024-06090-z)
Supplement: Supplementary file 6 — Supplementary Data 3 [file 42003_2024_6090_MOESM6_ESM.xlsx]

## Sheet: Description
Supplementary Data 3: Differentially expressed genes in wild type, LSD1i and GFI1B-Q287* megakaryocytes.
Differentially expressed genes in wild type megakaryocytes compared to LSD1i and GFI1B-Q287* megakaryocytes. Columns contain gene names (GeneName), p-values and adjusted p-values for the differential expression (P-value and Pvalue_adjusted), the average Log2 fold-change (Average Log2FC), the percentage of wild type and LSD1i/GFI1B-Q287* megakaryocytes that express a gene (Percentage Wild type, Pe…

## Sheet: WT vs GFI1B-Q287
GeneName	P-value	Pvalue_adjusted	Average Log2FC	Percentage Wild type	Percentage GFI1B-Q287*	Overlapping
HBG2	1.36695e-291	3.20141e-287	5.70678	0.994	0.09	CommonUP
HBG1	9.70544e-282	2.27301e-277	5.23447	0.968	0.045	CommonUP
GP1BB	9.3256e-247	2.18406e-242	3.86986	0.939	0.145	CommonUP
IFI6	9.72351e-205	2.27725e-200	2.9399	0.849	0.161
HBZ	6.00887e-76	1.40728e-71	2.82282	0.424	0.002	CommonUP
PPBP	1.7093e-164	4.00319e-160	2.8071	0.936	0.327	CommonUP
LXN	7.00179e-173	1.63982e-168	2.7739	0.829	0.251	CommonUP
CCL5	1.26494e-90	2.9625e-86	2.7313	0.489	0.013	CommonUP
HBA1	9.77699e-141	2.28977e-136	2.66362	0.649	0.014	CommonUP
IFI27	8.9894e-59	2.10532e-54	2.59018	0.354	0.007
PF4	8.58585e-144	2.01081e-139	2.57647	0.912	0.338	CommonUP
LGALSL	5.23995e-189	1.2272e-184	2.52435	0.881	0.193	CommonUP
TSC22D1	4.26031e-138	9.97764e-134	2.47976	0.842	0.335	CommonUP
THBS1	8.00153e-198	1.87396e-193	2.46788	0.93	0.325
CLEC1B	1.82139e-153	4.26569e-149	2.41717	0.789	0.143	CommonUP
ISG15	1.70146e-180	3.98482e-176	2.40222	0.911	0.365
SQLE	1.42528e-210	3.33799e-206	2.3013	0.924	0.347
MYL4	5.44646e-197	1.27556e-192	2.23787	0.861	0.193	CommonUP
GNG11	3.35063e-150	7.84719e-146	2.06451	0.862	0.325
CD9	2.8436e-85	6.65971e-81	2.04297	0.623	0.17	CommonUP
BEX1	6.77451e-95	1.58659e-90	1.93393	0.526	0.031
PF4V1	2.62562e-56	6.1492e-52	1.9322	0.349	0.013	CommonUP
DLK1	1.45498e-170	3.40757e-166	1.90027	0.856	0.233	CommonUP
PDE5A	1.41509e-153	3.31413e-149	1.89847	0.686	0.024	CommonUP
ICAM2	4.87227e-129	1.14109e-124	1.89591	0.799	0.293	CommonUP
LMNA	4.86013e-174	1.13824e-169	1.89563	0.885	0.344
CMTM5	2.84597e-158	6.66526e-154	1.79466	0.885	0.315	CommonUP
RABGAP1L	5.62332e-108	1.31698e-103	1.78937	0.626	0.13	CommonUP
PDZK1IP1	1.69042e-48	3.95896e-44	1.78129	0.35	0.042
GP9	2.21591e-157	5.18966e-153	1.75408	0.909	0.325	CommonUP
HIST1H2AC	1.60045e-75	3.74826e-71	1.74002	0.624	0.233
TUBA4A	1.53597e-130	3.59724e-126	1.7275	0.825	0.322	CommonUP
CDKN2D	1.05182e-95	2.46337e-91	1.67789	0.706	0.309	CommonUP
RPS4Y1	2.5985e-124	6.08568e-120	1.64987	0.59	0
LY6G6D	9.21333e-146	2.15776e-141	1.64152	0.719	0.112	CommonUP
HBA2	7.16557e-48	1.67818e-43	1.64032	0.294	0
HLA-C	4.67042e-119	1.09381e-114	1.62774	0.764	0.248
HIST1H1C	1.6461e-98	3.85517e-94	1.59945	0.77	0.324
IFITM3	8.39954e-135	1.96717e-130	1.58419	0.877	0.383
MALAT1	8.35316e-116	1.95631e-111	1.57954	0.999	0.797
SH3BP5	9.38732e-118	2.19851e-113	1.53358	0.641	0.08
DAAM1	1.89937e-110	4.44834e-106	1.48933	0.682	0.206	CommonUP
IFIT1	2.45072e-40	5.73958e-36	1.46839	0.273	0.013	CommonUP
S100A6	3.31152e-126	7.75557e-122	1.46837	0.868	0.306
RAP1B	7.22113e-153	1.69119e-148	1.45548	0.922	0.439	CommonUP
GADD45A	1.03035e-134	2.41308e-130	1.44729	0.826	0.335
TSC22D3	3.43867e-63	8.05336e-59	1.44187	0.527	0.174	CommonUP
EIF1B	6.31582e-134	1.47917e-129	1.44171	0.873	0.409
STOM	6.21719e-130	1.45607e-125	1.42748	0.82	0.336	CommonUP
EMC3	1.24298e-99	2.91106e-95	1.41427	0.738	0.331	CommonUP
IFIT3	1.00207e-29	2.34686e-25	1.4134	0.256	0.045
TREML1	1.43633e-99	3.36389e-95	1.4114	0.597	0.074	CommonUP
FLNA	1.63884e-103	3.83817e-99	1.4038	0.745	0.329
SERPINE2	4.55178e-112	1.06603e-107	1.40014	0.66	0.143	CommonUP
HLA-A	7.75211e-106	1.81554e-101	1.39425	0.785	0.345
SNCA	2.92437e-129	6.84888e-125	1.39195	0.857	0.382	CommonUP
HPSE	5.30891e-89	1.24335e-84	1.39123	0.6	0.143
NEAT1	5.38334e-103	1.26078e-98	1.35731	0.936	0.474
HMGCS1	4.17348e-79	9.77429e-75	1.33835	0.683	0.302
TUBB1	3.57585e-119	8.37463e-115	1.33756	0.768	0.201	CommonUP
ITGA2B	1.5134e-127	3.54439e-123	1.32905	0.882	0.385
F13A1	5.09666e-95	1.19364e-90	1.3287	0.568	0.061	CommonUP
MTSS1	1.80204e-128	4.22037e-124	1.32588	0.771	0.288
GSTO1	2.26519e-142	5.30507e-138	1.32396	0.944	0.481
ARHGAP21	1.46415e-117	3.42903e-113	1.30903	0.731	0.248
CTNNB1	8.38166e-111	1.96298e-106	1.30503	0.744	0.327	CommonUP
DAPP1	4.96326e-94	1.1624e-89	1.29922	0.606	0.125	CommonUP
TPM1	1.85279e-97	4.33924e-93	1.28768	0.735	0.315	CommonUP
PDLIM1	3.08193e-113	7.21788e-109	1.2768	0.914	0.398	CommonUP
RAP2B	8.65968e-127	2.0281e-122	1.26411	0.779	0.298
RUFY1	2.11099e-95	4.94393e-91	1.24007	0.734	0.318	CommonUP
CRYM	8.90774e-29	2.08619e-24	1.23579	0.262	0.054
VCL	1.95268e-92	4.57318e-88	1.22685	0.749	0.327	CommonUP
ADRA2A	1.12875e-78	2.64354e-74	1.22612	0.513	0.089
ASAH1	1.92418e-121	4.50642e-117	1.21195	0.868	0.416
CTTN	8.89491e-71	2.08319e-66	1.20784	0.487	0.09	CommonUP
APBB1IP	6.70236e-73	1.56969e-68	1.20194	0.616	0.235	CommonUP
RGS18	9.23171e-108	2.16207e-103	1.18319	0.761	0.324
TMEM40	1.06251e-113	2.4884e-109	1.17434	0.713	0.114	CommonUP
TIMP1	2.75037e-87	6.44136e-83	1.17308	0.945	0.508	CommonUP
SLC25A37	3.32147e-95	7.77889e-91	1.16975	0.723	0.297	CommonUP
KLHDC8B	3.08311e-65	7.22064e-61	1.169	0.493	0.134
LY6G6F	6.71608e-97	1.57291e-92	1.16398	0.546	0.049	CommonUP
EIF1AY	1.0387e-111	2.43264e-107	1.15417	0.55	0
TMEM50A	1.72407e-132	4.03776e-128	1.13867	0.878	0.403
CXCL3	5.46797e-68	1.2806e-63	1.13631	0.628	0.264	CommonUP
INSIG1	2.03186e-114	4.75861e-110	1.13488	0.861	0.421
LTBP1	5.07697e-84	1.18903e-79	1.11531	0.675	0.235
HBQ1	4.16903e-94	9.76386e-90	1.11195	0.541	0.063	CommonUP
CDKN1A	4.24151e-53	9.93362e-49	1.10978	0.537	0.197
ITGB3	1.35157e-87	3.16537e-83	1.09966	0.652	0.204
CALD1	7.10166e-77	1.66321e-72	1.09634	0.464	0.033
UPK1A-AS1	2.60867e-43	6.10951e-39	1.09471	0.292	0.014
PTCRA	6.10413e-36	1.42959e-31	1.09444	0.318	0.06	CommonUP
PRKAR2B	4.27467e-97	1.00113e-92	1.08808	0.818	0.345
IRX3	5.8388e-59	1.36745e-54	1.08455	0.458	0.089	CommonUP
BEX3	1.15761e-104	2.71113e-100	1.08378	0.825	0.365
HLA-B	6.91202e-80	1.6188e-75	1.0837	0.549	0.087
B2M	1.1101e-76	2.59985e-72	1.06801	0.978	0.629
LINC00520	1.22042e-44	2.85823e-40	1.06657	0.316	0.031
NCOA4	3.38961e-99	7.93847e-95	1.05877	0.761	0.36
CMAS	6.34131e-83	1.48513e-78	1.05191	0.684	0.322
IFI27L2	1.15709e-65	2.7099e-61	1.04841	0.587	0.25
MSMO1	4.93945e-71	1.15682e-66	1.02907	0.629	0.289
MT-ND1	7.05822e-84	1.65304e-79	1.01415	0.959	0.533
H3F3A	8.63933e-101	2.02333e-96	0.998067	0.988	0.684
EPSTI1	6.2641e-73	1.46705e-68	0.995562	0.433	0.02
PSTPIP2	1.46624e-114	3.43394e-110	0.983765	0.836	0.385
PRDX6	1.44464e-122	3.38334e-118	0.981583	0.905	0.441
TESC	3.40351e-118	7.97103e-114	0.981501	0.88	0.439
ANKRD9	6.79133e-96	1.59053e-91	0.978894	0.683	0.213
SSX2IP	5.06409e-77	1.18601e-72	0.978002	0.512	0.103
YWHAZ	2.62246e-112	6.1418e-108	0.977169	0.911	0.45
HMGCR	4.61787e-49	1.0815e-44	0.970222	0.551	0.273
STK19	7.02794e-26	1.64594e-21	0.965797	0.337	0.148
AKIRIN2	3.33481e-84	7.81013e-80	0.965746	0.689	0.304
CORO1C	2.72459e-97	6.38099e-93	0.963557	0.725	0.316
XPNPEP1	9.5928e-71	2.24663e-66	0.96192	0.591	0.239
CCND3	1.11127e-82	2.60259e-78	0.961839	0.834	0.394	CommonUP
G3BP2	5.01448e-88	1.17439e-83	0.95836	0.805	0.371
GRAP2	2.26116e-66	5.29564e-62	0.954047	0.545	0.141	CommonUP
DNAJC9	1.04166e-85	2.43956e-81	0.953512	0.675	0.298
HIST1H2BC	2.92101e-44	6.84101e-40	0.943324	0.373	0.085
MTURN	4.96845e-74	1.16361e-69	0.93867	0.762	0.353
RFESD	1.48455e-70	3.47681e-66	0.932532	0.451	0.052	CommonUP
GYPB	4.89953e-40	1.14747e-35	0.927171	0.349	0.076
CMIP	6.68694e-88	1.56608e-83	0.926268	0.759	0.365
CD47	2.86988e-87	6.72125e-83	0.926191	0.849	0.414	CommonUP
GJA4	2.32309e-43	5.44067e-39	0.925982	0.479	0.19
HIST1H2BJ	8.94842e-26	2.09572e-21	0.925921	0.313	0.121
FAM107B	1.34512e-93	3.15028e-89	0.924028	0.601	0.132
MARCH2	6.70269e-59	1.56977e-54	0.92327	0.63	0.318
SOD2	4.75673e-92	1.11403e-87	0.913173	0.722	0.316
TLN1	3.09007e-80	7.23695e-76	0.905675	0.857	0.425	CommonUP
SH3BGRL2	1.32667e-62	3.10706e-58	0.900922	0.417	0.054	CommonUP
MYLK	2.57589e-68	6.03273e-64	0.900639	0.642	0.271
SWI5	5.60685e-83	1.31312e-78	0.900515	0.664	0.295	CommonUP
DGKI	7.88843e-57	1.84747e-52	0.900469	0.403	0.049	CommonUP
NDUFA4	4.58179e-111	1.07305e-106	0.89156	0.954	0.535
GCLM	6.35656e-61	1.48871e-56	0.888871	0.551	0.235
STON2	2.73419e-43	6.40346e-39	0.885838	0.515	0.255
STK17A	2.99414e-73	7.01228e-69	0.88522	0.652	0.307
LMAN1	1.75602e-51	4.11259e-47	0.884037	0.542	0.26
MAP1B	3.67829e-48	8.61455e-44	0.877241	0.447	0.145	CommonUP
LIMS1	2.86519e-103	6.71028e-99	0.876777	0.896	0.447
TIMP3	8.2006e-86	1.92058e-81	0.872233	0.81	0.345
SSR4	6.38303e-112	1.49491e-107	0.869996	0.9	0.443	CommonUP
SEC14L1	1.57807e-64	3.69584e-60	0.869889	0.612	0.289
HGD	2.78091e-54	6.5129e-50	0.869638	0.521	0.177	CommonUP
FAH	3.38136e-69	7.91915e-65	0.868433	0.567	0.221
MMRN1	2.53545e-57	5.93801e-53	0.865226	0.598	0.251
GATA1	4.09123e-79	9.58167e-75	0.863259	0.75	0.345
MFSD1	3.75643e-67	8.79756e-63	0.860779	0.682	0.347
C1orf56	3.60019e-56	8.43164e-52	0.85933	0.552	0.251
SAV1	5.50728e-40	1.2898e-35	0.858055	0.396	0.139
NDUFS5	2.08671e-100	4.88707e-96	0.857459	0.907	0.486
MOB1B	1.77735e-70	4.16255e-66	0.851805	0.611	0.255
RGS6	3.48257e-68	8.15618e-64	0.849474	0.471	0.083
RASGRP2	1.39045e-54	3.25644e-50	0.844264	0.636	0.336	CommonUP
PLEKHF2	3.55895e-46	8.33506e-42	0.840826	0.46	0.183
SPDYC	9.35247e-29	2.19035e-24	0.838752	0.265	0.052
RDH11	3.80499e-75	8.91129e-71	0.837517	0.68	0.333
CTDSPL	1.52085e-66	3.56184e-62	0.8365	0.615	0.253
MT-ND6	3.22901e-36	7.56234e-32	0.836052	0.55	0.302
CD58	4.79104e-67	1.12206e-62	0.831753	0.561	0.222
MDM2	2.77773e-48	6.50545e-44	0.828187	0.475	0.181
ENDOD1	2.09769e-69	4.91278e-65	0.82815	0.533	0.141
ACRBP	3.97794e-47	9.31633e-43	0.827721	0.501	0.188
FNBP1L	4.64965e-51	1.08895e-46	0.827275	0.51	0.21
EMP3	8.34459e-104	1.9543e-99	0.82711	0.935	0.49
LYL1	2.78149e-96	6.51425e-92	0.826385	0.878	0.423
TLK1	2.32292e-59	5.44028e-55	0.824481	0.581	0.271
DNAJC15	9.21134e-116	2.1573e-111	0.82248	0.799	0.367
NAA38	7.95139e-82	1.86221e-77	0.814902	0.822	0.42
CLCN3	1.97127e-68	4.61672e-64	0.814239	0.585	0.237
FDPS	1.45243e-85	3.40158e-81	0.814148	0.86	0.43	CommonUP
TCEAL9	2.96426e-76	6.94229e-72	0.813312	0.661	0.278
LCN2	6.68904e-46	1.56657e-41	0.810508	0.351	0.054
CHCHD2	1.90606e-79	4.464e-75	0.802004	0.926	0.476
EHD3	7.18232e-56	1.6821e-51	0.801398	0.403	0.072
TSTD1	2.19434e-59	5.13915e-55	0.800559	0.413	0.052
RIOK3	3.4175e-49	8.00379e-45	0.797442	0.581	0.306
RPS27L	1.43292e-84	3.35589e-80	0.796212	0.892	0.483
RBM38	2.23279e-55	5.22919e-51	0.796113	0.531	0.206
RHOBTB3	2.27157e-36	5.32002e-32	0.79577	0.465	0.235
GLA	4.01254e-66	9.39736e-62	0.794216	0.678	0.342
THUMPD1	1.87621e-37	4.39409e-33	0.792846	0.482	0.242
PADI4	7.63073e-30	1.78712e-25	0.78757	0.307	0.081
CD84	2.9189e-52	6.83606e-48	0.786924	0.664	0.345
BCL2L1	7.47111e-46	1.74973e-41	0.781793	0.536	0.264
PPIF	3.40158e-82	7.9665e-78	0.781027	0.7	0.325	CommonUP
SRSF8	2.00612e-45	4.69834e-41	0.780622	0.504	0.224
TRIM24	1.77713e-70	4.16204e-66	0.779091	0.65	0.311
CYP51A1	3.77453e-74	8.83996e-70	0.775689	0.761	0.358
SLC44A1	1.20587e-83	2.82415e-79	0.775305	0.793	0.373
P2RX1	7.29139e-38	1.70764e-33	0.773759	0.488	0.25
SELENOT	8.22121e-88	1.92541e-83	0.769596	0.748	0.362
TBPL1	3.93851e-52	9.22398e-48	0.768879	0.565	0.284
RGCC	9.39611e-35	2.20057e-30	0.763557	0.281	0.034
PDZD8	3.22772e-41	7.55932e-37	0.762967	0.453	0.195
RBX1	2.85906e-101	6.69591e-97	0.76295	0.912	0.495
SPCS3	8.35405e-79	1.95652e-74	0.760584	0.739	0.387
SLC3A2	1.3783e-77	3.22797e-73	0.758237	0.701	0.335
SCD	5.2195e-71	1.22241e-66	0.757432	0.665	0.316
TRIM58	1.10254e-51	2.58216e-47	0.756784	0.514	0.201
CCDC71L	6.7033e-61	1.56991e-56	0.756705	0.53	0.193
RPS19BP1	2.21352e-77	5.18407e-73	0.755487	0.767	0.398
CALM3	7.6059e-82	1.7813e-77	0.7516	0.824	0.423	CommonUP
NRGN	6.74834e-52	1.58046e-47	0.751493	0.777	0.403	CommonUP
ATP2C1	3.14519e-57	7.36604e-53	0.751397	0.559	0.25	CommonUP
SDF2L1	1.58269e-32	3.70665e-28	0.749517	0.515	0.295
FHL2	5.63392e-52	1.31946e-47	0.746931	0.614	0.295
MMD	5.597e-32	1.31082e-27	0.734444	0.379	0.143
HCST	7.4877e-60	1.75362e-55	0.731843	0.803	0.41
SELP	4.46435e-42	1.04555e-37	0.730854	0.476	0.195
C2orf88	4.48203e-62	1.04969e-57	0.728413	0.701	0.324
MBOAT2	3.2137e-51	7.52649e-47	0.726213	0.397	0.087
GMPR	1.32309e-73	3.09868e-69	0.726136	0.823	0.362
MBD4	1.5499e-48	3.62986e-44	0.716654	0.527	0.259
MYL6	2.52725e-48	5.91881e-44	0.712898	0.971	0.673	CommonUP
TPM4	1.7954e-70	4.20483e-66	0.71147	0.882	0.474
RIT1	7.5292e-40	1.76334e-35	0.710941	0.465	0.221
SPCS2	5.23981e-68	1.22716e-63	0.70936	0.788	0.392
NID1	2.45864e-47	5.75814e-43	0.708035	0.38	0.083
MAGED2	5.00909e-71	1.17313e-66	0.706701	0.752	0.354
FAXDC2	2.06786e-52	4.84292e-48	0.705191	0.368	0.042
FADS2	1.00921e-61	2.36357e-57	0.697835	0.655	0.333
NAP1L1	1.11125e-87	2.60254e-83	0.692954	0.919	0.486
PDGFB	3.00707e-47	7.04256e-43	0.690642	0.303	0.009
ARHGAP6	2.11086e-62	4.94364e-58	0.687695	0.7	0.318
PKIG	2.56397e-20	6.00481e-16	0.68641	0.261	0.099
TBXAS1	1.39245e-60	3.26112e-56	0.684335	0.592	0.25
PPP1R15A	1.61166e-59	3.77452e-55	0.683857	0.698	0.363
COMT	3.61249e-64	8.46045e-60	0.682547	0.371	0
PARK7	3.55712e-102	8.33077e-98	0.68254	0.898	0.448
CD63	2.61737e-56	6.12989e-52	0.681767	0.96	0.611
LAT	1.1995e-81	2.80923e-77	0.681271	0.819	0.351
TAL1	3.70871e-61	8.68579e-57	0.680938	0.612	0.288
AC012414.3	1.98531e-59	4.6496e-55	0.678981	0.349	0
UCP2	3.07739e-82	7.20724e-78	0.678685	0.687	0.293
CLCN4	7.88237e-50	1.84605e-45	0.676168	0.383	0.067
HIST1H3H	1.01559e-28	2.37851e-24	0.675397	0.307	0.094
CXCL8	1.53143e-27	3.58661e-23	0.673551	0.355	0.121
PLA2G12A	2.47439e-41	5.79501e-37	0.672379	0.457	0.203
ANO6	2.3193e-53	5.4318e-49	0.67194	0.496	0.186
OST4	8.10879e-61	1.89908e-56	0.671276	0.911	0.53
PRDX5	7.56965e-87	1.77281e-82	0.670453	0.885	0.474
TST	6.38038e-46	1.49428e-41	0.669821	0.495	0.212
PTPRJ	1.28901e-47	3.01886e-43	0.666052	0.391	0.071
TMEM70	2.62151e-29	6.13958e-25	0.664864	0.435	0.233
F2RL3	3.47344e-61	8.13481e-57	0.663711	0.567	0.213
NDUFA6	9.80321e-87	2.29591e-82	0.661869	0.796	0.392
MANF	1.07544e-40	2.51868e-36	0.661567	0.599	0.336
CCRL2	1.70613e-25	3.99577e-21	0.659806	0.376	0.175
LAGE3	1.27901e-65	2.99545e-61	0.651263	0.666	0.345
KIFAP3	3.46299e-39	8.11031e-35	0.647922	0.484	0.237
CYTOR	1.73837e-65	4.07127e-61	0.644266	0.763	0.396
PPP1R14A	1.8638e-28	4.36502e-24	0.643437	0.358	0.136
MBIP	2.21969e-41	5.19851e-37	0.64235	0.405	0.145
IL27RA	7.84925e-24	1.83829e-19	0.642288	0.352	0.181
RSRP1	2.67093e-38	6.25532e-34	0.640006	0.574	0.316
CDK5RAP2	1.59206e-36	3.7286e-32	0.639364	0.426	0.186
CHST2	1.63176e-41	3.82158e-37	0.638781	0.333	0.061
ISCA1	9.78669e-68	2.29204e-63	0.638061	0.628	0.295
RER1	2.28794e-65	5.35836e-61	0.636161	0.674	0.347
JARID2	6.10088e-36	1.42883e-31	0.634683	0.526	0.289
PLEK	1.30508e-49	3.05649e-45	0.632246	0.739	0.4
IFT57	3.31964e-28	7.77459e-24	0.630239	0.431	0.226
SLC39A3	1.8764e-48	4.39452e-44	0.627982	0.685	0.363
NMI	2.89703e-52	6.78484e-48	0.62793	0.564	0.278
NEDD4L	1.7473e-39	4.09218e-35	0.626971	0.291	0.029
SELENOS	7.42139e-55	1.73809e-50	0.624771	0.595	0.3
RAB8A	1.61165e-82	3.77448e-78	0.623706	0.738	0.347
MT-ATP6	5.86433e-24	1.37343e-19	0.623598	0.968	0.653
DAG1	4.0942e-56	9.58862e-52	0.623121	0.391	0.054
UPF3A	5.59418e-39	1.31016e-34	0.621794	0.614	0.344
FAM104A	1.59733e-52	3.74095e-48	0.61871	0.525	0.235
CD226	7.78263e-43	1.82269e-38	0.618058	0.429	0.134
EIF4G2	4.82994e-83	1.13117e-78	0.617341	0.822	0.42
GFOD1	1.08906e-29	2.55057e-25	0.616684	0.474	0.266
MFAP3L	6.98737e-43	1.63644e-38	0.615684	0.463	0.186
COX7A2	2.90758e-70	6.80955e-66	0.614452	0.914	0.486
MPC2	1.4527e-83	3.40223e-79	0.613294	0.721	0.356
TAGLN2	2.90718e-81	6.80861e-77	0.612734	0.882	0.443
ABCC3	3.67013e-53	8.59544e-49	0.612382	0.548	0.203
MAN1A1	4.63963e-33	1.0866e-28	0.611871	0.29	0.06
CAVIN2	1.6786e-60	3.93128e-56	0.609054	0.686	0.291
MFSD12	8.79247e-32	2.0592e-27	0.608528	0.354	0.134
DIPK1B	3.9101e-59	9.15746e-55	0.608014	0.62	0.282
CALR	9.41952e-52	2.20605e-47	0.607812	0.765	0.41
TNFSF13B	1.64091e-38	3.84301e-34	0.606902	0.275	0.02
EGLN3	5.72461e-30	1.3407e-25	0.602377	0.383	0.156
PSD3	1.405e-38	3.2905e-34	0.599703	0.294	0.04
RASA3	1.12768e-28	2.64104e-24	0.599676	0.376	0.174
UQCR10	1.67219e-80	3.91626e-76	0.599506	0.909	0.515
PLEKHO1	6.47911e-25	1.51741e-20	0.598113	0.434	0.237
GDF15	1.35988e-16	3.18484e-12	0.597733	0.262	0.099
GABRE	3.29887e-44	7.72596e-40	0.596455	0.465	0.175
SVIP	6.55846e-37	1.53599e-32	0.594718	0.519	0.262
NDUFS4	5.18572e-61	1.21449e-56	0.590447	0.663	0.347
SMIM1	1.4497e-50	3.3952e-46	0.590346	0.593	0.277
CCDC28B	1.91316e-55	4.48062e-51	0.58978	0.604	0.313
DNM3	5.46358e-27	1.27957e-22	0.583365	0.302	0.101
MICU1	4.53722e-37	1.06262e-32	0.58295	0.543	0.306
PGP	6.87082e-58	1.60915e-53	0.582116	0.666	0.356
DPM1	8.05838e-34	1.88727e-29	0.581469	0.443	0.228
HERC2	2.53433e-66	5.93539e-62	0.581247	0.656	0.329
KIAA0232	1.19131e-23	2.79005e-19	0.579338	0.394	0.224
IDI1	1.36919e-78	3.20663e-74	0.577911	0.791	0.421
USP12	4.31944e-36	1.01161e-31	0.577777	0.459	0.221
PTPN12	1.28025e-39	2.99836e-35	0.574282	0.536	0.282
ENKUR	3.9968e-34	9.3605e-30	0.574265	0.25	0.018
RO60	6.32168e-28	1.48054e-23	0.571838	0.485	0.293
IL6ST	2.03048e-22	4.75538e-18	0.571149	0.37	0.183
FURIN	4.74553e-31	1.1114e-26	0.570605	0.445	0.235
SEC11C	1.92044e-47	4.49768e-43	0.57001	0.522	0.253
FYN	1.30903e-44	3.06574e-40	0.569614	0.476	0.201
LYAR	5.61801e-47	1.31574e-42	0.569149	0.492	0.224
PKHD1L1	4.99002e-40	1.16866e-35	0.565058	0.301	0.033
KRR1	1.34561e-43	3.15142e-39	0.564971	0.52	0.269
WEE1	1.15258e-28	2.69934e-24	0.564468	0.402	0.193
RCL1	2.98009e-26	6.97938e-22	0.56394	0.284	0.09
NUDT4	2.67341e-14	6.26113e-10	0.56123	0.293	0.17
SERPINB9	1.49134e-28	3.49272e-24	0.560771	0.391	0.174
LIPH	1.96389e-36	4.59943e-32	0.560547	0.264	0.02
OSBPL6	3.91144e-29	9.16059e-25	0.559716	0.286	0.076
RIPOR2	8.85579e-14	2.07403e-09	0.55965	0.35	0.222
ITGB1	1.54157e-87	3.61036e-83	0.557831	0.759	0.369
DCLRE1A	3.04118e-32	7.12244e-28	0.557257	0.314	0.085
AL355512.1	1.25012e-33	2.92779e-29	0.556345	0.274	0.042
TFG	6.45706e-36	1.51224e-31	0.555565	0.532	0.311
PSMA6	2.20493e-81	5.16394e-77	0.555436	0.848	0.421
ACAT2	1.80798e-67	4.23429e-63	0.55256	0.772	0.383
PGRMC1	6.79871e-29	1.59226e-24	0.552105	0.49	0.288
FDXR	7.22761e-16	1.69271e-11	0.550147	0.316	0.183
TMEM91	2.06697e-33	4.84085e-29	0.549945	0.415	0.172
STAT1	7.29998e-24	1.70966e-19	0.549574	0.401	0.226
MYL12A	2.28361e-46	5.34821e-42	0.548638	0.941	0.591
DNAJB6	4.95374e-71	1.16017e-66	0.547375	0.823	0.412
VPS28	1.12549e-62	2.63589e-58	0.545846	0.818	0.418
TSPAN32	2.56299e-35	6.00252e-31	0.545587	0.474	0.244
SQSTM1	2.0662e-47	4.83903e-43	0.543265	0.772	0.438
MT-ATP8	2.86128e-26	6.70112e-22	0.540593	0.425	0.241
KCTD20	1.54652e-51	3.62194e-47	0.540282	0.555	0.268
HACD4	9.13315e-47	2.13898e-42	0.538115	0.53	0.251
COL24A1	1.90605e-35	4.46398e-31	0.534979	0.354	0.103
PIP4K2A	2.59718e-23	6.08261e-19	0.533257	0.43	0.259
NT5C3A	1.4492e-59	3.39402e-55	0.53317	0.692	0.34
HEXIM1	2.49049e-29	5.83274e-25	0.532665	0.391	0.177
UBE2H	1.9289e-33	4.51748e-29	0.529252	0.451	0.226
AC092069.1	8.40209e-36	1.96777e-31	0.528535	0.333	0.085
GP1BA	3.30488e-34	7.74004e-30	0.524737	0.492	0.224
STARD4	8.95254e-24	2.09668e-19	0.524674	0.42	0.235
IGF1R	6.65658e-27	1.55897e-22	0.5237	0.302	0.101
FERMT3	1.53957e-46	3.60567e-42	0.523673	0.809	0.429
DPH3	9.09391e-29	2.12979e-24	0.523389	0.489	0.289
EMC7	5.71633e-44	1.33876e-39	0.521101	0.596	0.338
PPIB	3.72895e-41	8.73321e-37	0.520658	0.736	0.423
ARGLU1	4.06671e-50	9.52422e-46	0.518323	0.675	0.356
PELO	6.95948e-34	1.62991e-29	0.517617	0.391	0.159
RBM3	6.54797e-53	1.53354e-48	0.516675	0.709	0.385
THUMPD2	1.64538e-25	3.85348e-21	0.514729	0.328	0.139
ECE1	1.00674e-40	2.35779e-36	0.513093	0.333	0.063
GP6	6.67877e-23	1.56417e-18	0.512762	0.276	0.096
EHD1	2.50161e-29	5.85876e-25	0.509344	0.372	0.15
FADS1	1.29792e-48	3.03972e-44	0.509177	0.667	0.34
PPP1CB	5.65473e-53	1.32434e-48	0.508071	0.653	0.358
SNAP29	1.06454e-29	2.49315e-25	0.50741	0.478	0.278
HTATIP2	5.06804e-29	1.18693e-24	0.502614	0.411	0.199
MT2A	3.10429e-22	7.27024e-18	0.502299	0.34	0.148
CENPV	5.02485e-24	1.17682e-19	0.500166	0.37	0.19
PRXL2A	1.58557e-31	3.7134e-27	0.498657	0.501	0.282
SUCNR1	1.79274e-36	4.19859e-32	0.498519	0.333	0.074
MYH9	3.21793e-47	7.53638e-43	0.498058	0.68	0.378
LRP12	7.45783e-30	1.74662e-25	0.496107	0.422	0.206
DDX3Y	2.16734e-41	5.0759e-37	0.495503	0.261	0
DIAPH1	7.06078e-57	1.65364e-52	0.49538	0.696	0.342
MEIS1	6.38278e-24	1.49485e-19	0.494971	0.433	0.253
SMOX	2.37663e-34	5.56607e-30	0.494967	0.32	0.069
IRF9	7.48057e-29	1.75195e-24	0.494702	0.338	0.121
CTBP2	3.59507e-20	8.41966e-16	0.491739	0.422	0.264
TIPRL	1.76048e-47	4.12304e-43	0.491297	0.617	0.338
FAM177A1	1.18005e-42	2.76368e-38	0.490626	0.62	0.363
PHKB	1.9394e-23	4.54208e-19	0.488637	0.47	0.297
TMEM41B	3.91546e-27	9.17e-23	0.488337	0.456	0.266
RBPMS2	8.83835e-38	2.06994e-33	0.48787	0.296	0.04
SPTSSA	1.28115e-27	3.00046e-23	0.487735	0.464	0.269
RAB10	3.67363e-67	8.60363e-63	0.486097	0.692	0.349
WNK1	1.07582e-20	2.51958e-16	0.485532	0.466	0.304
MAPRE2	1.26819e-36	2.9701e-32	0.485376	0.517	0.282
SC5D	3.84239e-17	8.99887e-13	0.485073	0.406	0.262
XYLT2	6.57106e-43	1.53894e-38	0.484125	0.334	0.051
GOPC	2.09773e-19	4.91288e-15	0.482444	0.377	0.231
ATF4	4.58195e-29	1.07309e-24	0.482222	0.515	0.315
DDIT3	1.47484e-10	3.45407e-06	0.481741	0.269	0.163
RPL27A	3.34167e-76	7.82619e-72	0.480613	0.944	0.542
PSMA7	4.59169e-72	1.07537e-67	0.47981	0.923	0.51
SH2D2A	5.69444e-30	1.33364e-25	0.47864	0.391	0.163
ERP44	1.57854e-28	3.69694e-24	0.478056	0.485	0.298
MT-ND3	1.25612e-27	2.94184e-23	0.477738	0.957	0.573
TP53BP2	1.14589e-23	2.68368e-19	0.477079	0.314	0.132
TMEM189	9.1054e-22	2.13249e-17	0.476981	0.328	0.161
MGST1	1.29604e-26	3.03533e-22	0.476644	0.389	0.181
PIK3CB	1.37918e-45	3.23004e-41	0.47552	0.581	0.307
EBP	3.49421e-46	8.18343e-42	0.474947	0.671	0.365
CDC42SE1	1.82761e-46	4.28026e-42	0.474313	0.617	0.347
STIM2	1.14355e-17	2.6782e-13	0.473586	0.329	0.186
NDUFAF3	1.19678e-53	2.80287e-49	0.470787	0.695	0.378
IFI27L1	1.50818e-22	3.53217e-18	0.46919	0.372	0.212
REXO2	2.4165e-50	5.65944e-46	0.468902	0.559	0.289
GOLGA2	2.0661e-20	4.83881e-16	0.468499	0.379	0.219
UQCRH	1.03437e-54	2.42249e-50	0.467628	0.947	0.575
PDIA5	6.90477e-29	1.6171e-24	0.467096	0.302	0.089
PMAIP1	4.73219e-16	1.10828e-11	0.466946	0.27	0.127
FGFR1OP2	3.81945e-51	8.94515e-47	0.46692	0.618	0.335
TRAPPC5	3.00777e-64	7.0442e-60	0.466892	0.83	0.447
PNPLA8	3.0853e-23	7.22577e-19	0.466161	0.435	0.262
HNRNPH1	1.1046e-48	2.58697e-44	0.463327	0.672	0.371
CYB5R3	3.16517e-46	7.41283e-42	0.462941	0.594	0.331
ZMAT5	6.58004e-30	1.54104e-25	0.462785	0.417	0.217
ZEB2	1.07279e-46	2.51248e-42	0.462108	0.665	0.358
TNRC6B	3.08545e-13	7.22613e-09	0.461998	0.419	0.307
CD151	1.13066e-17	2.64801e-13	0.461798	0.41	0.275
VASH1	2.10374e-18	4.92695e-14	0.461028	0.28	0.125
PCSK6	3.66912e-48	8.59307e-44	0.459837	0.412	0.098
AGPAT4	1.18746e-25	2.78103e-21	0.459556	0.285	0.087
C1orf174	4.43221e-23	1.03802e-18	0.458629	0.415	0.246
PCGF5	1.62032e-26	3.79478e-22	0.458171	0.418	0.228
CRNDE	1.07619e-20	2.52044e-16	0.456574	0.433	0.25
RGS10	2.82542e-61	6.61713e-57	0.45602	0.944	0.564
STIM1	9.28329e-17	2.17415e-12	0.454047	0.387	0.251
OAZ1	7.14032e-22	1.67226e-17	0.453906	0.966	0.675
NCOA7	1.23669e-25	2.89632e-21	0.453842	0.319	0.125
TXNL1	1.01144e-62	2.36878e-58	0.453776	0.698	0.369
HSD17B12	5.48858e-41	1.28543e-36	0.453103	0.578	0.327
EIF2AK2	1.41379e-22	3.3111e-18	0.452213	0.405	0.235
TAX1BP3	1.33757e-15	3.13258e-11	0.451811	0.395	0.275
VKORC1L1	1.14739e-38	2.6872e-34	0.451436	0.402	0.152
TERF2IP	5.81715e-66	1.36238e-61	0.451083	0.703	0.376
FILIP1L	1.79178e-14	4.19635e-10	0.45054	0.257	0.121
TIMM17A	2.72162e-30	6.37404e-26	0.449427	0.489	0.289
BLVRB	4.53047e-87	1.06104e-82	0.448818	0.746	0.344
CDC42	4.68381e-63	1.09695e-58	0.448106	0.884	0.461
HMGN1	6.44712e-59	1.50991e-54	0.447947	0.885	0.49
PSMB8	4.3917e-42	1.02854e-37	0.4471	0.46	0.19
WTAP	5.4587e-44	1.27843e-39	0.446434	0.619	0.353
SBDS	9.80641e-37	2.29666e-32	0.446203	0.504	0.271
B3GNT2	2.08312e-24	4.87867e-20	0.446128	0.435	0.253
TPRKB	1.63251e-37	3.82334e-33	0.44607	0.59	0.358
EXOC3L2	1.10924e-20	2.59784e-16	0.445774	0.336	0.168
LSS	3.99071e-21	9.34625e-17	0.445442	0.353	0.192
BBC3	8.5045e-07	0.0199175	0.444831	0.263	0.192
TMBIM1	8.17784e-26	1.91525e-21	0.444132	0.453	0.264
MT-ND4	8.86576e-25	2.07636e-20	0.442989	0.964	0.599
HMGN5	4.07555e-17	9.54493e-13	0.441202	0.32	0.183
ARMCX6	1.68232e-28	3.93998e-24	0.440374	0.409	0.217
FAM20B	4.25961e-25	9.97601e-21	0.439391	0.326	0.13
HPCAL1	1.01442e-25	2.37576e-21	0.439223	0.452	0.269
SYTL4	2.65404e-25	6.21577e-21	0.437893	0.404	0.213
ITGA6	1.03624e-25	2.42687e-21	0.437444	0.381	0.183
CTNNBIP1	6.45657e-43	1.51213e-38	0.436978	0.61	0.34
CARD19	7.01419e-44	1.64272e-39	0.436408	0.574	0.327
HIPK2	4.73908e-32	1.10989e-27	0.435381	0.53	0.3
TXNL4B	5.57198e-30	1.30496e-25	0.435244	0.263	0.051
PDCD10	1.43599e-78	3.36308e-74	0.434769	0.789	0.392
CAAP1	5.16288e-18	1.20915e-13	0.433739	0.37	0.222
CCDC107	9.30335e-29	2.17885e-24	0.432794	0.44	0.241
CASP3	2.44444e-21	5.72487e-17	0.431128	0.431	0.266
IFRD1	2.16709e-17	5.07532e-13	0.430922	0.394	0.257
YWHAH	9.55217e-73	2.23712e-68	0.429156	0.752	0.358
C19orf33	2.62679e-45	6.15195e-41	0.427984	0.447	0.101
ANXA3	2.12067e-23	4.9666e-19	0.427348	0.418	0.231
TMED1	1.73724e-12	4.06861e-08	0.426314	0.331	0.23
PTGS1	4.4523e-22	1.04273e-17	0.425336	0.545	0.356
TRA2A	5.52139e-23	1.29311e-18	0.423834	0.405	0.235
YOD1	4.33053e-26	1.01421e-21	0.42297	0.338	0.137
MARCH3	4.87304e-26	1.14127e-21	0.422459	0.354	0.157
BUD31	2.31852e-50	5.42997e-46	0.421545	0.635	0.358
MDM4	1.45429e-21	3.40594e-17	0.42049	0.412	0.248
BEX4	8.55851e-45	2.0044e-40	0.419535	0.663	0.367
AC090015.1	1.11765e-38	2.61755e-34	0.418752	0.255	0.005
C9orf16	1.66127e-51	3.8907e-47	0.417548	0.789	0.443
USP15	3.82676e-32	8.96227e-28	0.4166	0.602	0.369
PNP	2.54104e-59	5.95112e-55	0.415774	0.652	0.338
DDX18	2.42625e-19	5.68228e-15	0.415153	0.511	0.342
PHF14	1.4804e-20	3.46709e-16	0.414851	0.426	0.269
TFPI	3.40579e-29	7.97636e-25	0.414818	0.39	0.17
FOXO3	5.73394e-12	1.34289e-07	0.413904	0.311	0.201
ACOT13	2.24909e-38	5.26737e-34	0.413282	0.546	0.297
ACTN1	1.61521e-51	3.78282e-47	0.41185	0.639	0.333
RSU1	8.79377e-55	2.0595e-50	0.410624	0.589	0.298
PPM1K	1.3889e-12	3.2528e-08	0.410604	0.258	0.145
TMEM87B	3.94402e-21	9.23689e-17	0.409062	0.327	0.156
STX11	1.35835e-18	3.18126e-14	0.40836	0.337	0.175
POMP	1.05453e-96	2.4697e-92	0.407498	0.886	0.465
HBD	8.20517e-14	1.92165e-09	0.407361	0.39	0.215
CLIC1	6.24127e-36	1.46171e-31	0.406919	0.939	0.542
INPP1	7.70996e-31	1.80567e-26	0.406538	0.341	0.123
FASN	5.24706e-23	1.22886e-18	0.405341	0.442	0.268
PCMT1	2.81504e-45	6.59283e-41	0.405166	0.699	0.374
ARL4A	2.33368e-15	5.46548e-11	0.405053	0.315	0.174
TMSB4X	1.69384e-17	3.96698e-13	0.404962	0.999	0.991
CDC42SE2	9.17357e-18	2.14845e-13	0.40439	0.441	0.297
CTSA	5.74929e-28	1.34648e-23	0.402578	0.628	0.392
RAB8B	2.56313e-25	6.00284e-21	0.402396	0.44	0.268
MRPL35	6.26145e-18	1.46643e-13	0.402319	0.409	0.273
DNAJB11	1.42519e-20	3.33781e-16	0.402032	0.457	0.3
EIF1	4.34957e-43	1.01867e-38	0.401613	0.969	0.642
MRPS10	1.08365e-16	2.53791e-12	0.399748	0.412	0.278
UBASH3B	1.99722e-26	4.67749e-22	0.398928	0.432	0.221
DRAP1	2.06575e-65	4.83798e-61	0.397758	0.746	0.409
TMED4	1.81192e-17	4.24352e-13	0.397528	0.447	0.3
CD46	2.11964e-48	4.96421e-44	0.396716	0.653	0.36
SNRPN	7.02954e-39	1.64632e-34	0.396328	0.688	0.385
UBL4A	1.96301e-24	4.59737e-20	0.3949	0.398	0.219
ITM2A	1.64188e-28	3.84529e-24	0.394897	0.527	0.293
AC037198.1	2.83612e-23	6.64219e-19	0.394847	0.254	0.072
CCDC66	1.00864e-12	2.36223e-08	0.394061	0.275	0.161
UBXN4	3.71622e-35	8.7034e-31	0.393876	0.603	0.351
INKA1	5.44531e-51	1.27529e-46	0.39366	0.67	0.358
PARP14	6.58157e-23	1.5414e-18	0.393236	0.263	0.081
MAN2A1	1.30342e-27	3.05261e-23	0.391637	0.423	0.221
REEP5	1.96223e-45	4.59553e-41	0.390446	0.646	0.371
LIMA1	4.86844e-16	1.14019e-11	0.390337	0.345	0.208
TGFB1	5.61816e-61	1.31577e-56	0.38871	0.893	0.443
SAR1B	1.67978e-24	3.93404e-20	0.387622	0.433	0.262
NDUFB6	1.80947e-35	4.23779e-31	0.386947	0.599	0.356
MAD2L1BP	2.18839e-15	5.12521e-11	0.385591	0.324	0.195
ZNF672	4.25781e-30	9.9718e-26	0.384482	0.363	0.154
CHPF	4.64518e-27	1.0879e-22	0.382145	0.254	0.054
ETFA	1.61978e-63	3.79353e-59	0.382078	0.752	0.394
SPOP	8.06288e-17	1.88833e-12	0.381645	0.359	0.221
SLC35B1	8.85095e-16	2.07289e-11	0.380882	0.409	0.28
TXNRD1	6.24641e-31	1.46291e-26	0.379507	0.527	0.313
MOB2	4.01606e-14	9.40561e-10	0.379427	0.309	0.186
SLC37A1	1.59385e-29	3.73281e-25	0.378986	0.457	0.241
MRPL32	1.23351e-23	2.88889e-19	0.378327	0.458	0.291
SPTLC2	4.7394e-10	1.10997e-05	0.376873	0.338	0.25
RBBP6	5.19276e-18	1.21614e-13	0.376176	0.453	0.306
ABCB6	2.26851e-25	5.31284e-21	0.375616	0.326	0.132
TRIAP1	3.51393e-08	0.000822962	0.375499	0.309	0.231
PIK3R1	5.77139e-21	1.35166e-16	0.373819	0.448	0.282
NABP1	2.46356e-13	5.76966e-09	0.373411	0.307	0.184
HSPA14.1	7.90274e-12	1.85082e-07	0.373017	0.322	0.215
CGRRF1	4.23013e-16	9.90698e-12	0.37292	0.312	0.174
AP1G1	2.87319e-16	6.729e-12	0.3719	0.34	0.206
MT-ND4L	5.86672e-51	1.37399e-46	0.371262	0.759	0.429
SLC50A1	1.17057e-35	2.74147e-31	0.371126	0.519	0.286
GABPB1-AS1	8.87831e-11	2.0793e-06	0.36983	0.298	0.195
NOL7	1.50333e-72	3.52079e-68	0.369669	0.754	0.387
MED31	2.76343e-22	6.47195e-18	0.3689	0.352	0.183
MTHFD2L	5.9807e-24	1.40068e-19	0.368135	0.549	0.325
ATP1B1	4.00052e-22	9.36922e-18	0.36792	0.345	0.166
RAB32	5.98045e-39	1.40062e-34	0.36762	0.845	0.472
PRELID3B	6.66434e-16	1.56079e-11	0.367033	0.343	0.21
EPM2AIP1	7.516e-15	1.76025e-10	0.366953	0.313	0.183
LCP2	3.57295e-31	8.36786e-27	0.366831	0.524	0.316
NFE2	1.82085e-31	4.26443e-27	0.365587	0.563	0.309
ETFB	2.2264e-74	5.21423e-70	0.365089	0.748	0.389
R3HDM4	1.62056e-11	3.79536e-07	0.364471	0.412	0.311
LZIC	1.01765e-32	2.38334e-28	0.363536	0.542	0.324
COX17	2.80554e-50	6.57058e-46	0.362432	0.741	0.423
TSPAN9	6.23075e-19	1.45924e-14	0.362143	0.306	0.13
MTRES1	1.5046e-12	3.52377e-08	0.361833	0.288	0.177
DHCR7	3.75177e-11	8.78664e-07	0.36109	0.343	0.239
TUT7	1.08544e-10	2.54211e-06	0.360847	0.272	0.174
NEU1	0.0216916	1	0.360315	0.301	0.289
FOS	1.24239e-26	2.90967e-22	0.35927	0.453	0.212
SPNS1	1.85275e-25	4.33914e-21	0.358423	0.531	0.335
MT-ND5	5.51065e-57	1.29059e-52	0.358267	0.921	0.474
UROD	5.7339e-45	1.34288e-40	0.358217	0.628	0.353
ATP5MPL	2.90898e-52	6.81282e-48	0.357825	0.895	0.503
ASAP1	4.07704e-27	9.54842e-23	0.35671	0.386	0.175
RGS9	4.16897e-34	9.76372e-30	0.355425	0.325	0.069
LRBA	1.57438e-21	3.68719e-17	0.354457	0.351	0.181
MT-CYB	1.52884e-17	3.58054e-13	0.354439	0.968	0.602
YIF1A	2.40871e-22	5.64119e-18	0.354025	0.453	0.289
MDM1	3.17975e-18	7.44699e-14	0.353727	0.275	0.125
SLC10A3	1.35266e-12	3.16793e-08	0.352989	0.259	0.143
ABHD16A	1.76351e-28	4.13014e-24	0.352719	0.514	0.315
CXCL2	8.11717e-19	1.90104e-14	0.351695	0.36	0.184
MTFP1	2.59507e-21	6.07766e-17	0.350831	0.364	0.197
PRICKLE1	7.14927e-17	1.67436e-12	0.349703	0.274	0.125
ME1	9.6691e-19	2.2645e-14	0.349378	0.332	0.165
KDELR2	3.35008e-51	7.84589e-47	0.349241	0.647	0.362
EXOSC3	1.78071e-15	4.17041e-11	0.348765	0.351	0.219
VPS25	5.79803e-25	1.3579e-20	0.347697	0.531	0.349
MRPL14	3.54638e-50	8.30563e-46	0.347495	0.657	0.356
PECAM1	2.73126e-34	6.39661e-30	0.3474	0.594	0.342
TRAM1	9.3468e-50	2.18902e-45	0.346905	0.632	0.34
PAM16	7.15059e-15	1.67467e-10	0.346795	0.408	0.286
HMGN3	4.50287e-47	1.05457e-42	0.346727	0.776	0.412
MPIG6B	7.14715e-33	1.67386e-28	0.34665	0.466	0.186
LRRC59	3.63458e-15	8.51218e-11	0.346376	0.413	0.286
SIN3B	2.26406e-17	5.30244e-13	0.345317	0.279	0.132
QPRT	5.38357e-48	1.26083e-43	0.344154	0.722	0.371
SEC62	5.05288e-66	1.18338e-61	0.343788	0.767	0.391
RHAG	7.03313e-62	1.64716e-57	0.343099	0.729	0.262
ADIPOR2	6.97389e-10	1.63328e-05	0.341755	0.327	0.235
SEC11A	6.2143e-35	1.45539e-30	0.341726	0.759	0.403
CREM	3.1099e-36	7.28339e-32	0.341231	0.545	0.284
C12orf65	3.32841e-08	0.000779514	0.340689	0.268	0.19
CDC42BPB	6.31655e-12	1.47934e-07	0.339961	0.264	0.152
CWC15	3.06734e-41	7.1837e-37	0.339067	0.635	0.362
LAMTOR1	1.59243e-47	3.72947e-43	0.337652	0.867	0.481
CMTM6	2.30576e-32	5.4001e-28	0.336257	0.649	0.38
CISD2	7.06191e-43	1.6539e-38	0.336058	0.605	0.342
MAP3K5	2.80679e-12	6.57349e-08	0.335938	0.258	0.143
PPM1A	3.52844e-09	8.26361e-05	0.3359	0.262	0.174
TM9SF3	4.66561e-15	1.09269e-10	0.335837	0.448	0.322
C1D	2.31217e-37	5.4151e-33	0.335373	0.585	0.347
BCAP29	7.60476e-18	1.78104e-13	0.335034	0.453	0.298
MRPL27	8.60198e-45	2.01458e-40	0.334582	0.565	0.3
DMTN	1.95075e-37	4.56865e-33	0.334439	0.449	0.181
RRP36	8.62931e-20	2.02098e-15	0.333722	0.45	0.288
ERLEC1	5.20411e-14	1.2188e-09	0.332701	0.375	0.257
CCSER2	1.3202e-17	3.09191e-13	0.332522	0.403	0.268
RYBP	7.67555e-11	1.79761e-06	0.33226	0.34	0.244
PRKCB	1.97726e-33	4.63074e-29	0.331807	0.559	0.338
CD55	1.42289e-20	3.33241e-16	0.328932	0.486	0.313
ZNF326	1.31285e-10	3.0747e-06	0.327307	0.378	0.268
DNAJB14	9.71978e-08	0.00227637	0.327224	0.365	0.288
ACBD3	1.09108e-20	2.55531e-16	0.326596	0.402	0.248
ACTR10	4.38559e-11	1.02711e-06	0.326458	0.393	0.288
HIPK1	1.77033e-05	0.414612	0.326445	0.25	0.197
ZFAND5	3.66891e-13	8.59258e-09	0.32623	0.408	0.295
FAM210B	1.0175e-22	2.38299e-18	0.326196	0.307	0.123
DCUN1D5	8.68078e-27	2.03304e-22	0.326136	0.491	0.295
MDP1	4.73946e-19	1.10998e-14	0.326127	0.405	0.259
BMP2K	4.11009e-41	9.62583e-37	0.3261	0.624	0.358
MTHFR	3.25442e-15	7.62185e-11	0.325555	0.282	0.148
NDUFA5	2.15061e-48	5.03674e-44	0.324262	0.604	0.342
TACC1	1.07568e-15	2.51924e-11	0.324092	0.486	0.345
SLC30A5	2.75133e-39	6.44362e-35	0.322411	0.577	0.309
PSMD11	2.24962e-41	5.26861e-37	0.320922	0.618	0.342
SLC7A5	5.71849e-17	1.33927e-12	0.319829	0.313	0.161
MED8	7.1069e-18	1.66444e-13	0.318211	0.408	0.266
EGLN2	1.7069e-09	3.99756e-05	0.317934	0.346	0.259
ASAP2	2.67109e-14	6.25568e-10	0.315882	0.254	0.119
LRRFIP2	1.48069e-21	3.46779e-17	0.315794	0.55	0.342
GPATCH2L	9.73121e-13	2.27905e-08	0.315744	0.371	0.253
PRTFDC1	2.26391e-26	5.30207e-22	0.314751	0.301	0.096
SNHG14	7.83538e-06	0.183505	0.313986	0.303	0.242
CREB3	1.92926e-09	4.51833e-05	0.313739	0.266	0.175
MTX2	3.74484e-12	8.77042e-08	0.313228	0.327	0.228
INAFM2	3.2123e-09	7.52322e-05	0.312963	0.317	0.221
PITPNB	4.70359e-12	1.10158e-07	0.312824	0.374	0.271
THOC2	7.69504e-18	1.80218e-13	0.31105	0.52	0.335
CCDC137	3.35943e-06	0.0786777	0.310802	0.258	0.197
PROS1	4.25007e-14	9.95366e-10	0.310428	0.285	0.161
MAPRE1	6.03685e-20	1.41383e-15	0.310393	0.513	0.336
RBM39	3.04172e-43	7.12372e-39	0.310251	0.744	0.42
TMEM165	1.22306e-16	2.86441e-12	0.309953	0.516	0.34
LURAP1L	1.08652e-22	2.54462e-18	0.309173	0.258	0.078
PDIA6	1.09525e-34	2.56507e-30	0.30897	0.63	0.367
APRT	1.9726e-49	4.61982e-45	0.308625	0.815	0.429
SH2B3	2.83989e-10	6.65103e-06	0.308405	0.345	0.253
NAPG	1.39534e-11	3.26788e-07	0.308119	0.331	0.233
BZW1	1.23374e-42	2.88942e-38	0.307375	0.716	0.396
FUT8	7.63011e-29	1.78697e-24	0.307226	0.531	0.298
ANGPT1	2.0944e-18	4.90509e-14	0.306619	0.477	0.284
ILK	2.10481e-37	4.92946e-33	0.306204	0.589	0.349
WIPI1	1.81026e-15	4.23964e-11	0.305186	0.378	0.248
C16orf91	2.29104e-08	0.000536562	0.304276	0.267	0.183
AFTPH	3.23493e-25	7.57621e-21	0.304048	0.354	0.168
C1GALT1	6.34073e-20	1.485e-15	0.303734	0.336	0.175
TRMT10C	1.27748e-18	2.99186e-14	0.303456	0.416	0.268
PIP4P1	2.03565e-12	4.7675e-08	0.303318	0.296	0.184
TXNDC9	2.78621e-32	6.52531e-28	0.302952	0.509	0.288
MTERF4	3.31972e-11	7.77479e-07	0.302822	0.302	0.201
LINC01089	3.76718e-10	8.82274e-06	0.302421	0.317	0.224
TNIK	1.14458e-19	2.68061e-15	0.300356	0.456	0.293
RDH14	3.53809e-13	8.28621e-09	0.299925	0.307	0.193
UBAC1	4.78341e-17	1.12027e-12	0.299392	0.456	0.318
MED13	3.79556e-14	8.88921e-10	0.298906	0.33	0.213
AC020916.1	2.21034e-06	0.0517662	0.298795	0.283	0.21
GLB1	0.00144759	1	0.298592	0.255	0.228
FTX	9.61127e-07	0.0225096	0.298135	0.3	0.233
RPL15	3.75443e-24	8.79288e-20	0.297733	0.981	0.664
PHAX	9.89538e-23	2.3175e-18	0.297377	0.415	0.25
RAB2A	9.23103e-42	2.16191e-37	0.296628	0.641	0.362
DNAJB9	2.40314e-09	5.62815e-05	0.296437	0.292	0.197
PSMD12	2.57185e-38	6.02326e-34	0.296292	0.543	0.304
AGPAT5	7.83837e-10	1.83575e-05	0.295908	0.297	0.206
MALSU1	4.69818e-14	1.10031e-09	0.29584	0.367	0.251
CCDC82	1.03154e-14	2.41588e-10	0.295664	0.362	0.233
AL121933.2	8.08929e-14	1.89451e-09	0.295046	0.32	0.184
H2AFZ	1.69401e-26	3.96737e-22	0.294465	0.927	0.566
ESAM	4.87383e-31	1.14145e-26	0.294403	0.588	0.331
SEC22B	1.22737e-07	0.0028745	0.293881	0.305	0.237
PPIC	9.87818e-17	2.31347e-12	0.29298	0.297	0.139
APC	6.15331e-14	1.4411e-09	0.292671	0.308	0.19
TDP2	1.65243e-15	3.86999e-11	0.290818	0.303	0.172
FBXW9	3.88258e-10	9.093e-06	0.290781	0.252	0.152
E2F3	9.4707e-05	1	0.289987	0.26	0.213
TRIP12	2.44639e-16	5.72945e-12	0.289533	0.427	0.297
UBE2T	2.87517e-09	6.73365e-05	0.289461	0.326	0.206
PSMD1	6.10749e-19	1.43037e-14	0.289097	0.511	0.331
ZNF131	9.66009e-06	0.226239	0.288621	0.271	0.217
SRGN	1.8833e-70	4.41069e-66	0.288496	0.891	0.501
CCDC85B	2.9659e-49	6.94615e-45	0.288109	0.79	0.414
LCOR	8.01347e-07	0.0187675	0.288088	0.283	0.215
ZNF24	4.65199e-21	1.0895e-16	0.288042	0.449	0.295
CKS1B	3.95624e-25	9.26553e-21	0.287819	0.539	0.324
ORAI1	1.17293e-30	2.747e-26	0.287016	0.586	0.373
ATP2A2	3.06536e-10	7.17907e-06	0.286515	0.375	0.278
TANK	1.41809e-09	3.32116e-05	0.286439	0.279	0.19
AL034397.3	1.6928e-09	3.96453e-05	0.285573	0.375	0.266
MAGOHB	1.25237e-18	2.93305e-14	0.285167	0.382	0.235
CNOT10	1.62935e-07	0.00381594	0.284466	0.274	0.208
AKAP12	2.71004e-19	6.34692e-15	0.284211	0.296	0.11
PSMD2	2.26653e-20	5.30822e-16	0.283958	0.516	0.333
NBN	9.16004e-08	0.00214528	0.283669	0.304	0.226
TBL1XR1	4.74127e-12	1.11041e-07	0.283063	0.343	0.237
NDUFB4	7.49785e-68	1.756e-63	0.28288	0.87	0.465
GLRX5	1.55962e-26	3.65263e-22	0.281183	0.656	0.389
MLC1	0.000118394	1	0.280999	0.293	0.241
SERF2	5.3422e-17	1.25114e-12	0.280959	0.965	0.691
ITFG1	7.79451e-16	1.82547e-11	0.280749	0.37	0.239
DNAJC3	1.41649e-26	3.31741e-22	0.280538	0.468	0.282
CUX1	2.62004e-17	6.13614e-13	0.279991	0.412	0.266
GON4L	9.26774e-08	0.0021705	0.27935	0.254	0.179
CHCHD1	4.35911e-50	1.0209e-45	0.279306	0.683	0.383
RTN4	7.76749e-41	1.81915e-36	0.279239	0.721	0.392
MPP1	4.3687e-44	1.02315e-39	0.278938	0.74	0.398
CEP170	3.88029e-07	0.00908765	0.277913	0.305	0.23
YWHAG	8.62544e-26	2.02008e-21	0.277111	0.512	0.311
OBI1	3.36438e-10	7.87938e-06	0.276886	0.286	0.195
LYPLAL1	7.60047e-33	1.78003e-28	0.276758	0.465	0.242
GTF2A2	1.28919e-52	3.01928e-48	0.276571	0.746	0.405
ACAD8	1.85315e-15	4.34007e-11	0.27647	0.28	0.148
AASDHPPT	2.07637e-24	4.86285e-20	0.276449	0.452	0.277
TOR1AIP2	3.33653e-16	7.81416e-12	0.27627	0.386	0.251
PHTF1	5.08328e-07	0.011905	0.27575	0.31	0.242
DPF2	5.70242e-05	1	0.273447	0.264	0.219
MBP	1.31071e-07	0.00306968	0.272912	0.384	0.311
COMMD3	5.63946e-18	1.32076e-13	0.272883	0.513	0.336
MAFG	1.0534e-27	2.46707e-23	0.272878	0.539	0.333
OTUD5	1.28882e-17	3.01841e-13	0.272842	0.328	0.179
ACADM	1.56968e-11	3.6762e-07	0.271766	0.4	0.293
C1orf50	1.79226e-11	4.19747e-07	0.271738	0.306	0.204
RCHY1	3.39117e-15	7.94211e-11	0.271704	0.343	0.212
BAZ1A	2.39235e-21	5.60289e-17	0.271209	0.47	0.302
RAB33A	3.65742e-49	8.56567e-45	0.271148	0.609	0.329
WAC-AS1	5.67384e-06	0.132881	0.270282	0.265	0.21
PTPN1	2.58699e-24	6.05873e-20	0.270189	0.457	0.271
TMED7	4.12738e-06	0.0966632	0.270083	0.265	0.208
AKR7A2	8.3451e-14	1.95442e-09	0.269808	0.414	0.28
ISOC1	6.70292e-16	1.56982e-11	0.269801	0.335	0.203
DAD1	2.04951e-47	4.79994e-43	0.269361	0.86	0.438
PLIN2	3.92102e-45	9.18302e-41	0.269304	0.592	0.255
DPY30	2.51943e-12	5.90049e-08	0.269247	0.415	0.3
MCFD2	8.94264e-33	2.09437e-28	0.269238	0.509	0.298
EMC2	3.10045e-06	0.0726126	0.268922	0.267	0.206
LTV1	1.68435e-09	3.94475e-05	0.268261	0.307	0.219
SEL1L	1.77823e-08	0.000416463	0.26807	0.277	0.193
BET1	2.5134e-20	5.88639e-16	0.267763	0.362	0.201
NDUFA13	3.1753e-53	7.43655e-49	0.267588	0.927	0.505
NRDC	4.11455e-33	9.63627e-29	0.267219	0.577	0.354
ATG5	7.6043e-05	1	0.266892	0.293	0.253
TMF1	2.27238e-11	5.32192e-07	0.266675	0.361	0.259
EMD	7.4189e-40	1.73751e-35	0.266277	0.566	0.322
RILPL2	5.09091e-17	1.19229e-12	0.265579	0.496	0.329
THAP12	6.5343e-08	0.00153033	0.265082	0.29	0.215
NKAPD1	4.0254e-05	0.942748	0.264943	0.255	0.206
STK24	5.38043e-28	1.2601e-23	0.264931	0.461	0.273
TJP2	3.82965e-23	8.96904e-19	0.264171	0.416	0.224
MARCH6	1.07524e-05	0.251822	0.263986	0.322	0.262
BCAS2	9.60794e-16	2.25018e-11	0.263195	0.43	0.302
ASB8	8.14414e-22	1.90736e-17	0.262805	0.41	0.248
ZNF280D	5.85939e-05	1	0.262768	0.284	0.231
CPOX	2.25395e-11	5.27875e-07	0.262698	0.273	0.165
EIF2AK1	6.65189e-28	1.55787e-23	0.262685	0.565	0.344
IAH1	2.71722e-29	6.36373e-25	0.262073	0.321	0.105
PSMD8	5.3066e-44	1.24281e-39	0.26179	0.784	0.434
MCUR1	4.89301e-35	1.14594e-30	0.261468	0.546	0.327
KIF5B	1.83385e-28	4.29487e-24	0.261369	0.618	0.373
SUDS3	2.94145e-11	6.88887e-07	0.260409	0.335	0.231
HINT2	9.41868e-42	2.20586e-37	0.260278	0.627	0.353
CCT2	3.9342e-45	9.2139e-41	0.260186	0.734	0.391
TPGS1	1.05346e-11	2.46721e-07	0.26001	0.358	0.259
RREB1	1.81903e-08	0.000426016	0.259852	0.267	0.183
NIPSNAP3A	1.6113e-18	3.77368e-14	0.259742	0.468	0.304
USP7	6.09444e-12	1.42732e-07	0.259168	0.383	0.275
ESCO1	0.000119481	1	0.259038	0.271	0.226
PHF23	4.78204e-12	1.11995e-07	0.258845	0.354	0.251
PHF5A	2.41479e-09	5.65543e-05	0.258497	0.405	0.309
ARMCX3	1.28137e-21	3.00098e-17	0.25848	0.451	0.288
ZFYVE21	3.10076e-23	7.26199e-19	0.257429	0.375	0.203
STX7	1.38593e-16	3.24585e-12	0.257194	0.402	0.269
NET1	1.36343e-11	3.19315e-07	0.25688	0.314	0.201
SRPRA	6.08222e-07	0.0142446	0.256279	0.324	0.253
EIF5	1.5074e-40	3.53032e-36	0.256126	0.687	0.392
TXLNA	0.00203363	1	0.255141	0.262	0.237
PHACTR2	5.43821e-27	1.27363e-22	0.255053	0.474	0.284
SRSF2	1.33478e-31	3.12606e-27	0.255024	0.656	0.373
ING5	3.13987e-10	7.35357e-06	0.253709	0.273	0.177
FBXL15	3.84779e-09	9.01152e-05	0.25362	0.311	0.224
BLOC1S6	3.76778e-11	8.82413e-07	0.25345	0.396	0.291
PHLDA1	2.63689e-22	6.17559e-18	0.253273	0.267	0.08
MRPS26	7.59331e-06	0.177835	0.252885	0.31	0.25
SAR1A	8.71967e-23	2.04215e-18	0.252546	0.452	0.298
PHF3	1.41328e-12	3.30991e-08	0.252083	0.392	0.275
POLE3	1.73808e-14	4.07057e-10	0.251903	0.388	0.26
NAE1	7.29936e-06	0.170951	0.25142	0.33	0.259
RNF8	2.23181e-18	5.22689e-14	0.250415	0.358	0.21
DOK2	2.49095e-20	5.83379e-16	0.250224	0.497	0.335
PIGF	6.89656e-05	1	0.249548	0.314	0.269
TGOLN2	4.16713e-22	9.75942e-18	0.249378	0.523	0.333
ING3	7.25722e-05	1	0.249144	0.267	0.224
KIAA1586	4.22683e-08	0.000989924	0.249127	0.3	0.219
ATXN2	2.48266e-06	0.0581438	0.249096	0.266	0.201
ANTKMT	3.35712e-14	7.86238e-10	0.247925	0.432	0.302
AIMP1	1.08958e-23	2.55179e-19	0.247759	0.492	0.315
CIAO2B	3.66115e-38	8.57442e-34	0.246843	0.73	0.414
ORC6	7.54311e-08	0.0017666	0.246668	0.28	0.188
FLI1	1.11743e-15	2.61702e-11	0.246549	0.438	0.3
PPFIBP1	1.13802e-06	0.0266525	0.245907	0.293	0.221
THUMPD3-AS1	2.13024e-19	4.98903e-15	0.24559	0.465	0.306
UBL5	1.60306e-47	3.75438e-43	0.245545	0.892	0.492
PICALM	1.87244e-14	4.38526e-10	0.245535	0.341	0.217
LRR1	1.21241e-07	0.00283947	0.244843	0.317	0.246
KRTCAP2	3.64184e-60	8.52918e-56	0.244833	0.805	0.441
USP22	2.8295e-12	6.62668e-08	0.243864	0.4	0.277
RNASEH1	1.49655e-08	0.000350492	0.243858	0.321	0.241
ZNF622	6.3487e-13	1.48687e-08	0.243765	0.331	0.222
C8orf76	4.26207e-13	9.98177e-09	0.243746	0.357	0.246
MRPL20	2.16857e-47	5.07879e-43	0.243201	0.693	0.394
HSPA5	8.54988e-22	2.00238e-17	0.243146	0.587	0.378
ERGIC2	1.37897e-10	3.22956e-06	0.243062	0.358	0.26
PDIA4	9.00104e-08	0.00210804	0.242867	0.298	0.221
ME2	7.09503e-07	0.0166166	0.242695	0.314	0.242
HMG20B	1.80834e-18	4.23514e-14	0.241692	0.433	0.278
MT-CO2	2.20313e-08	0.000515974	0.241647	0.97	0.734
CAPRIN1	1.25552e-20	2.94042e-16	0.241607	0.469	0.297
UBQLN1	3.54394e-06	0.0829991	0.241392	0.294	0.235
SEPTIN7	4.83395e-52	1.13211e-47	0.241345	0.832	0.439
DPM3	9.72651e-16	2.27795e-11	0.241265	0.471	0.333
FAF2	0.00108989	1	0.241209	0.266	0.233
SMIM3	1.82845e-15	4.28222e-11	0.240622	0.279	0.139
COMMD1	3.53389e-09	8.27637e-05	0.239895	0.387	0.298
NDUFV2	3.41252e-64	7.99212e-60	0.239737	0.843	0.452
ELOVL7	3.14082e-11	7.3558e-07	0.239428	0.293	0.183
AFDN	1.11512e-13	2.6116e-09	0.239121	0.283	0.157
CCDC68	2.58748e-25	6.05987e-21	0.237971	0.358	0.154
DESI1	1.05912e-27	2.48046e-23	0.237964	0.437	0.248
NQO2	4.64029e-17	1.08675e-12	0.237746	0.507	0.338
IPO7	5.21014e-06	0.122021	0.237141	0.319	0.266
ZCCHC17	1.08129e-12	2.53239e-08	0.236777	0.362	0.255
CHD9	2.96929e-16	6.95407e-12	0.236685	0.433	0.298
PIGBOS1	1.3893e-05	0.325375	0.23639	0.293	0.239
PCNP	1.37308e-26	3.21575e-22	0.236131	0.538	0.354
MXI1	7.44477e-12	1.74357e-07	0.235994	0.278	0.163
F2R	1.20362e-49	2.81888e-45	0.235881	0.739	0.327
NT5M	1.62724e-08	0.0003811	0.235394	0.291	0.204
PSMA5	2.02454e-44	4.74147e-40	0.235283	0.673	0.373
DICER1	9.15052e-11	2.14305e-06	0.235091	0.354	0.248
DSTN	3.03754e-37	7.11393e-33	0.234634	0.639	0.365
MORC3	7.63354e-06	0.178777	0.233736	0.268	0.212
SH3BGRL3	1.61651e-09	3.78586e-05	0.233118	0.968	0.714
SRP19	1.45638e-38	3.41084e-34	0.232676	0.627	0.353
SURF4	7.07783e-12	1.65763e-07	0.232513	0.386	0.28
TMEM167A	6.13452e-50	1.43671e-45	0.232101	0.696	0.385
MSANTD3	2.3498e-12	5.50323e-08	0.231564	0.28	0.168
ZNF33A	1.31974e-08	0.000309083	0.231518	0.272	0.183
ARF4	1.1702e-55	2.74061e-51	0.231351	0.725	0.401
VMP1	2.85183e-15	6.67899e-11	0.231175	0.406	0.275
RWDD3	1.29356e-05	0.302952	0.230962	0.257	0.197
SELENOK	1.86174e-53	4.36018e-49	0.230753	0.742	0.407
DYNC1H1	2.49884e-09	5.85229e-05	0.23068	0.391	0.289
PBX1	4.99284e-14	1.16932e-09	0.230025	0.4	0.253
PPP2R5A	4.11569e-07	0.00963896	0.229179	0.311	0.241
TTC37	0.000484248	1	0.228159	0.264	0.231
SDHAF2	5.59632e-09	0.000131066	0.227908	0.382	0.297
PPP1R14B	9.72675e-60	2.27801e-55	0.227617	0.763	0.398
GINM1	3.87239e-05	0.906915	0.227575	0.285	0.237
STAT3	8.97819e-21	2.10269e-16	0.227565	0.564	0.363
PRKCA	2.04937e-06	0.0479963	0.225694	0.283	0.222
ICAM4	0.0110942	1	0.224811	0.296	0.269
PPP1R35	5.19042e-20	1.2156e-15	0.22393	0.403	0.239
EPB41	7.1473e-08	0.0016739	0.223724	0.398	0.309
PDIA3	2.40762e-32	5.63866e-28	0.223432	0.713	0.394
DHX29	8.5287e-19	1.99742e-14	0.222918	0.444	0.291
METTL5	2.52348e-21	5.90998e-17	0.222711	0.527	0.344
HECTD1	2.88218e-11	6.75006e-07	0.221514	0.406	0.3
SRSF6	3.6997e-36	8.6647e-32	0.221131	0.504	0.275
EMILIN1	2.78438e-08	0.000652101	0.220967	0.259	0.17
NPRL3	4.32928e-11	1.01392e-06	0.220949	0.277	0.17
RAB13	2.8329e-57	6.63466e-53	0.2206	0.711	0.367
BROX	2.93659e-09	6.87749e-05	0.22056	0.337	0.25
SCOC	1.09099e-08	0.000255509	0.219986	0.331	0.251
PHPT1	1.24476e-42	2.91523e-38	0.219733	0.673	0.363
ATP6V1C1	4.66395e-06	0.10923	0.219419	0.261	0.201
P2RY1	2.54319e-23	5.95615e-19	0.219354	0.314	0.127
CDYL	5.29294e-13	1.23961e-08	0.218933	0.3	0.179
MYL6B	5.08911e-19	1.19187e-14	0.218695	0.478	0.316
CRBN	2.88119e-23	6.74774e-19	0.218487	0.485	0.306
SMC2	8.62858e-10	2.02081e-05	0.218158	0.375	0.266
GOLGA4	6.90606e-06	0.16174	0.217944	0.331	0.277
AC004687.1	1.14376e-06	0.026787	0.217797	0.331	0.266
CHD2	1.18403e-08	0.000277299	0.217189	0.341	0.251
RNASEK	1.71307e-33	4.01202e-29	0.216877	0.94	0.552
CHTOP	7.16271e-06	0.167751	0.216636	0.293	0.237
PSMA2	2.01186e-50	4.71177e-46	0.216326	0.816	0.448
CDC27	4.54845e-15	1.06525e-10	0.215119	0.37	0.242
FAM162A	2.04472e-18	4.78873e-14	0.214589	0.448	0.304
KMT2E	2.12999e-09	4.98843e-05	0.214561	0.402	0.306
DNAJC1	6.73276e-18	1.57681e-13	0.214519	0.42	0.278
WDR1	3.50428e-33	8.20702e-29	0.213748	0.688	0.403
XRCC5	2.60664e-25	6.10475e-21	0.212933	0.707	0.416
NT5C	1.23548e-24	2.89348e-20	0.21246	0.511	0.324
ALOX12	4.88875e-28	1.14495e-23	0.212399	0.283	0.061
BUB1	3.71139e-10	8.69208e-06	0.212066	0.294	0.188
RP9	1.65392e-06	0.0387347	0.212029	0.268	0.199
TMEM160	2.92024e-23	6.83919e-19	0.211999	0.57	0.373
ZYX	7.74629e-34	1.81418e-29	0.211991	0.662	0.389
VDAC3	7.2015e-52	1.68659e-47	0.211504	0.754	0.401
ADAR	9.84628e-07	0.02306	0.210116	0.309	0.241
MAPK6	2.32348e-07	0.0054416	0.210055	0.293	0.217
TBC1D7	1.79577e-05	0.420569	0.21002	0.332	0.273
ABI1	3.96975e-06	0.0929716	0.20943	0.331	0.275
SNRNP35	0.000118259	1	0.209356	0.279	0.239
MRPS16	1.85012e-22	4.33299e-18	0.208619	0.523	0.338
RRAS	1.33379e-16	3.12373e-12	0.208385	0.332	0.184
HIGD1A	3.73719e-17	8.75251e-13	0.20814	0.528	0.347
BRD7	1.90708e-10	4.46637e-06	0.208067	0.457	0.335
GTF2A1	2.7585e-08	0.00064604	0.207737	0.3	0.219
DYNLL2	7.427e-13	1.7394e-08	0.207648	0.352	0.235
GLS	3.38118e-06	0.0791871	0.206967	0.333	0.264
SEC61A1	9.3033e-06	0.217883	0.206779	0.27	0.21
SEC22C	2.03843e-09	4.77399e-05	0.206011	0.3	0.212
DYNLL1	2.42483e-38	5.67896e-34	0.205847	0.885	0.528
CREG1	2.46022e-09	5.76183e-05	0.20567	0.39	0.295
NSDHL	2.56206e-12	6.00035e-08	0.205283	0.336	0.228
RARS	2.115e-10	4.95332e-06	0.205015	0.325	0.231
DR1	2.51692e-10	5.89462e-06	0.204996	0.39	0.288
TMPO	1.49484e-09	3.50091e-05	0.204745	0.425	0.309
C6orf62	4.78915e-18	1.12162e-13	0.204535	0.43	0.284
TTC19	2.46755e-16	5.77899e-12	0.204512	0.358	0.221
UBXN2A	0.000178807	1	0.203192	0.261	0.215
RNASEH2C	1.01109e-30	2.36796e-26	0.202866	0.667	0.394
NCBP3	0.000736095	1	0.202838	0.283	0.244
ARCN1	4.17258e-09	9.77217e-05	0.201851	0.372	0.284
LTC4S	1.05572e-18	2.47249e-14	0.201442	0.583	0.38
SP100	6.66573e-25	1.56111e-20	0.20114	0.435	0.248
PCMTD1	8.43253e-07	0.019749	0.200253	0.308	0.244
SNX6	2.48503e-26	5.81994e-22	0.20007	0.615	0.38
GNAQ	1.42674e-06	0.0334142	0.19973	0.359	0.291
HSP90B1	1.07178e-25	2.5101e-21	0.199703	0.642	0.392
ZMAT2	6.61603e-24	1.54947e-19	0.199569	0.542	0.353
NDUFB9	4.25744e-29	9.97092e-25	0.198933	0.723	0.412
AP2S1	4.22222e-59	9.88843e-55	0.198652	0.863	0.492
FAM110A	1.60856e-12	3.76726e-08	0.198145	0.324	0.204
HSPA9	7.88162e-13	1.84588e-08	0.197698	0.47	0.325
DTWD1	2.4613e-14	5.76437e-10	0.197128	0.3	0.175
SMC3	2.33865e-13	5.47712e-09	0.197069	0.454	0.309
SGO2	3.26101e-06	0.0763729	0.196472	0.27	0.197
COQ10B	3.01516e-08	0.000706151	0.196384	0.34	0.264
BLOC1S2	1.77205e-10	4.15015e-06	0.195736	0.39	0.297
PRMT2	2.44228e-11	5.71981e-07	0.195682	0.416	0.313
PAIP2	1.36074e-19	3.18686e-15	0.19554	0.594	0.383
DPM2	1.79913e-23	4.21356e-19	0.195509	0.466	0.291
TET2	3.93845e-10	9.22385e-06	0.195484	0.266	0.166
UNC50	4.43804e-05	1	0.195446	0.279	0.226
POLR2G	8.73829e-34	2.04651e-29	0.195422	0.574	0.342
VPS13C	0.000456796	1	0.19528	0.31	0.266
GMPS	8.31517e-09	0.000194741	0.195065	0.376	0.278
WDR33	7.52482e-08	0.00176231	0.194215	0.353	0.284
TIMM17B	5.67248e-30	1.3285e-25	0.193521	0.618	0.369
MSI2	1.17665e-06	0.0275572	0.193472	0.325	0.259
ADD3	2.83655e-23	6.6432e-19	0.193118	0.478	0.284
PACSIN2	1.58261e-07	0.00370648	0.193061	0.252	0.17
FUBP1	0.18001	1	0.19296	0.271	0.271
GOSR1	3.35242e-11	7.85136e-07	0.19185	0.35	0.244
COQ2	2.44982e-11	5.73748e-07	0.191792	0.339	0.228
TOMM5	5.59505e-42	1.31036e-37	0.19135	0.739	0.4
CAMTA1	3.46615e-33	8.11772e-29	0.191206	0.627	0.371
SPEN	0.00015141	1	0.191191	0.254	0.208
GUCY1B1	2.78828e-05	0.653015	0.191174	0.301	0.235
COPA	4.28138e-11	1.0027e-06	0.191161	0.388	0.284
RPA3	2.38941e-17	5.59601e-13	0.191086	0.48	0.311
LYRM2	6.01016e-14	1.40758e-09	0.191027	0.409	0.289
RAB21	2.10558e-09	4.93127e-05	0.190633	0.339	0.242
SPARC	2.6261e-16	6.15033e-12	0.190497	0.393	0.25
CCDC174	1.13551e-05	0.265935	0.18981	0.25	0.192
SMAD2	0.0027715	1	0.189667	0.29	0.257
UBE2B	3.58177e-51	8.3885e-47	0.189567	0.739	0.41
PPIE	0.158581	1	0.189039	0.261	0.268
PGRMC2	9.23472e-18	2.16277e-13	0.18894	0.33	0.184
KRCC1	3.08278e-06	0.0721987	0.188111	0.263	0.195
DERA	8.72908e-08	0.00204435	0.187756	0.325	0.25
EAPP	3.79227e-11	8.88149e-07	0.18742	0.443	0.338
ARMC1	2.71108e-06	0.0634934	0.187017	0.279	0.21
CDV3	7.92854e-32	1.85686e-27	0.186774	0.644	0.394
GNA13	5.19717e-15	1.21718e-10	0.18653	0.327	0.19
JMJD1C	1.14475e-07	0.002681	0.185599	0.329	0.26
DNAJC7	3.85044e-14	9.01773e-10	0.185308	0.536	0.373
GPX4	6.59197e-33	1.54384e-28	0.184911	0.923	0.579
PDS5B	2.08897e-06	0.0489236	0.184518	0.302	0.239
MEF2C	6.08501e-31	1.42511e-26	0.184061	0.604	0.331
UBB	7.07209e-35	1.65628e-30	0.184057	0.894	0.51
KAT6A	1.04391e-07	0.00244483	0.183753	0.262	0.186
GOLT1B	4.46638e-14	1.04603e-09	0.183696	0.349	0.221
MRPS12	1.5142e-13	3.54626e-09	0.18259	0.434	0.302
PLPP5	2.34264e-26	5.48647e-22	0.182253	0.496	0.293
CCDC90B	5.50888e-13	1.29018e-08	0.182085	0.408	0.291
ACSL3	4.29988e-13	1.00703e-08	0.182066	0.368	0.251
PMVK	3.81292e-19	8.92985e-15	0.181236	0.413	0.255
ZCRB1	7.85011e-21	1.8385e-16	0.181138	0.524	0.344
UBE2C	3.37016e-15	7.89291e-11	0.180917	0.491	0.306
ATP6V1A	5.45853e-07	0.0127839	0.180783	0.364	0.3
EXOC5	0.000995077	1	0.180425	0.255	0.219
RBM4	3.86465e-25	9.05101e-21	0.18004	0.601	0.371
NFKBIA	3.35393e-42	7.85489e-38	0.17986	0.664	0.367
SUPT6H	1.10798e-05	0.25949	0.179616	0.3	0.246
SND1	0.00323258	1	0.179591	0.256	0.231
SERINC3	4.37877e-10	1.02551e-05	0.179393	0.408	0.309
NDUFS6	1.19377e-55	2.79581e-51	0.179356	0.82	0.447
PIN4	2.46426e-23	5.7713e-19	0.178617	0.547	0.353
METTL23	1.89172e-19	4.43042e-15	0.177881	0.449	0.295
MRPL47	4.35568e-25	1.0201e-20	0.17777	0.523	0.331
RPS9	1.52492e-25	3.57135e-21	0.177567	0.929	0.611
TOMM20	2.68985e-45	6.29962e-41	0.177453	0.695	0.382
MRPL28	3.21626e-19	7.53248e-15	0.177273	0.477	0.324
NOL4L	3.01116e-10	7.05214e-06	0.177271	0.337	0.242
DECR1	8.36412e-34	1.95888e-29	0.177232	0.553	0.327
NMRK1	2.6864e-08	0.000629155	0.176661	0.272	0.184
EMC6	4.59508e-41	1.07617e-36	0.176661	0.638	0.367
SSBP2	2.08915e-11	4.89279e-07	0.176643	0.36	0.253
AC090409.1	1.77357e-18	4.1537e-14	0.175862	0.342	0.165
SHC1	1.08513e-09	2.54137e-05	0.175732	0.267	0.174
HK1	3.1387e-18	7.35082e-14	0.175708	0.422	0.275
CSNK1A1	2.58401e-46	6.05175e-42	0.175633	0.697	0.389
C12orf76	0.801499	1	0.174927	0.278	0.302
NUDT1	1.57887e-30	3.6977e-26	0.174369	0.612	0.373
TMEM11	2.17479e-07	0.00509337	0.173715	0.28	0.208
MAPK14	3.50926e-05	0.821869	0.173646	0.29	0.239
MIR4435-2HG	2.01718e-22	4.72424e-18	0.173545	0.415	0.244
CISD1	0.0181304	1	0.173062	0.259	0.244
ARID1B	0.00316784	1	0.17303	0.299	0.275
SON	4.7337e-34	1.10863e-29	0.172962	0.718	0.414
SLC39A7	0.000191496	1	0.172605	0.276	0.235
MVD	1.88612e-16	4.41729e-12	0.17239	0.403	0.264
ACTR3	3.05982e-32	7.1661e-28	0.171961	0.731	0.42
ZNF431	2.7829e-07	0.00651756	0.171045	0.311	0.244
ZFP91	3.25421e-14	7.62136e-10	0.170813	0.426	0.298
MICU2	0.00309328	1	0.17048	0.288	0.26
NUCB1	1.02099e-05	0.239115	0.170161	0.342	0.286
SEC31A	1.13038e-08	0.000264735	0.170089	0.337	0.255
MLEC	8.11359e-23	1.9002e-18	0.170076	0.519	0.327
BLZF1	3.94327e-21	9.23513e-17	0.170066	0.287	0.114
DCUN1D1	1.69296e-11	3.96491e-07	0.170065	0.365	0.257
DTYMK	3.13154e-12	7.33408e-08	0.169915	0.426	0.282
TRIP11	9.94635e-17	2.32944e-12	0.169702	0.371	0.237
CGGBP1	9.59253e-14	2.24657e-09	0.16967	0.44	0.309
FUNDC1	1.08005e-06	0.0252949	0.169531	0.377	0.297
ARMC8	0.000571194	1	0.169488	0.303	0.257
COPE	7.45973e-55	1.74707e-50	0.167723	0.833	0.447
SRSF4	6.42042e-17	1.50366e-12	0.167686	0.512	0.356
SAFB	0.00382324	1	0.167675	0.278	0.248
TTC1	1.21879e-16	2.85441e-12	0.167607	0.461	0.318
TALDO1	1.84607e-42	4.3235e-38	0.167465	0.916	0.514
OXLD1	1.50932e-17	3.53483e-13	0.166514	0.419	0.275
PPP4R2	5.89117e-06	0.137971	0.166358	0.36	0.291
ANKRD10	5.9162e-07	0.0138557	0.165944	0.307	0.237
PSMD9	8.71767e-37	2.04168e-32	0.165164	0.574	0.333
GABARAPL2	1.37428e-47	3.21857e-43	0.165028	0.791	0.441
FNIP1	3.76447e-07	0.00881639	0.164724	0.377	0.3
NUCKS1	2.06655e-25	4.83985e-21	0.164713	0.688	0.398
PLGRKT	9.08568e-13	2.12787e-08	0.164662	0.33	0.219
SUZ12	9.48174e-14	2.22062e-09	0.164404	0.422	0.291
ITGB1BP1	4.07246e-07	0.00953771	0.164131	0.36	0.288
ITPR1	0.181051	1	0.16352	0.256	0.251
RBM26	7.7681e-06	0.181929	0.163504	0.272	0.213
AHCTF1	3.68379e-08	0.000862744	0.162523	0.269	0.186
PPP1R12A	4.3653e-39	1.02235e-34	0.162153	0.634	0.365
RSF1	5.77488e-10	1.35248e-05	0.162102	0.438	0.322
DPY19L1	1.12882e-09	2.64369e-05	0.16081	0.256	0.161
PJA2	1.45144e-28	3.39927e-24	0.160373	0.55	0.336
MARK3	9.64156e-14	2.25805e-09	0.160255	0.307	0.188
GRIPAP1	7.87918e-06	0.18453	0.159497	0.267	0.208
HPS1	7.85678e-20	1.84006e-15	0.159454	0.54	0.371
GLUL	9.22985e-50	2.16163e-45	0.159084	0.687	0.363
GUK1	1.31469e-53	3.07901e-49	0.158976	0.786	0.445
RILP	1.17763e-07	0.00275801	0.157841	0.349	0.275
STX4	3.03087e-16	7.0983e-12	0.157684	0.413	0.277
ISCU	6.76557e-23	1.5845e-18	0.157558	0.557	0.371
PRC1	6.33001e-05	1	0.157156	0.253	0.181
ORMDL1	1.46328e-29	3.42701e-25	0.157143	0.574	0.349
UBE3A	0.000190978	1	0.156928	0.305	0.255
MED21	3.26617e-11	7.64938e-07	0.156168	0.304	0.201
BRWD1	7.3715e-06	0.172641	0.155769	0.255	0.195
ANXA7	5.07969e-24	1.18966e-19	0.154666	0.559	0.353
MAML3	6.77488e-07	0.0158668	0.153255	0.26	0.186
RTF1	4.49017e-09	0.00010516	0.153131	0.451	0.335
CENPF	9.93484e-06	0.232674	0.153125	0.317	0.222
ARL1	1.0582e-12	2.4783e-08	0.152256	0.341	0.228
ZC3H13	0.00201083	1	0.152218	0.322	0.286
MRPS30	5.59992e-05	1	0.151901	0.271	0.224
GET1	5.47926e-10	1.28324e-05	0.151681	0.273	0.177
GAD1	1.69602e-21	3.97207e-17	0.151644	0.602	0.338
UFD1	6.78887e-34	1.58995e-29	0.150888	0.601	0.354
EIF2S1	1.60856e-24	3.76724e-20	0.150718	0.484	0.288
MAP3K13	1.53448e-13	3.59375e-09	0.150454	0.327	0.193
SUSD1	1.11894e-08	0.000262055	0.150184	0.286	0.197
PSMD7	1.89811e-42	4.44537e-38	0.15011	0.681	0.382
R3HDM2	1.31116e-05	0.307073	0.150024	0.301	0.244
VAMP7	0.000928191	1	0.149927	0.263	0.226
GNA12	1.9037e-07	0.00445846	0.149773	0.253	0.177
FABP5	4.31384e-22	1.0103e-17	0.149551	0.557	0.338
DNAJA2	2.84699e-18	6.66766e-14	0.149208	0.499	0.344
XRN1	0.000188617	1	0.148648	0.265	0.222
ARPC1B	2.5456e-26	5.9618e-22	0.148441	0.903	0.542
GSR	0.0563323	1	0.14818	0.282	0.271
SENP6	4.26855e-06	0.0999695	0.147756	0.307	0.244
RBM27	1.28382e-08	0.000300672	0.14751	0.332	0.248
PSMD6	7.5826e-20	1.77585e-15	0.147223	0.546	0.349
CCDC14	9.13559e-06	0.213956	0.146903	0.296	0.237
TMEM223	0.000260691	1	0.146683	0.271	0.23
NDUFB10	7.25812e-48	1.69985e-43	0.146585	0.769	0.427
TIMM10B	5.96483e-21	1.39696e-16	0.146543	0.373	0.215
SMC4	6.66995e-09	0.00015621	0.146425	0.379	0.255
MAPKAPK2	1.59064e-10	3.72528e-06	0.145322	0.296	0.192
SLAIN2	5.18479e-06	0.121428	0.145006	0.267	0.206
PSMD13	4.34325e-15	1.01719e-10	0.144232	0.524	0.369
ARFGAP3	1.39482e-09	3.26667e-05	0.144106	0.361	0.269
YME1L1	1.29782e-09	3.03951e-05	0.144	0.386	0.297
GATAD2A	7.86205e-10	1.84129e-05	0.143582	0.34	0.241
CHAMP1	3.53019e-06	0.082677	0.142882	0.257	0.193
PTMA	3.24353e-05	0.759635	0.14264	0.989	0.783
MGME1	2.50239e-05	0.58606	0.142634	0.298	0.239
BACH1	2.75591e-06	0.0645435	0.142517	0.337	0.273
UNC13D	6.64171e-06	0.155549	0.142221	0.282	0.213
SEC61B	1.84281e-46	4.31585e-42	0.142174	0.867	0.515
ATP5PF	1.48318e-57	3.47361e-53	0.142109	0.888	0.501
POLR3GL	2.26258e-25	5.29897e-21	0.141755	0.527	0.322
MAD2L1	2.14716e-09	5.02864e-05	0.141734	0.334	0.219
SPINT2	4.53821e-36	1.06285e-31	0.141729	0.706	0.394
RBM8A	7.8703e-42	1.84322e-37	0.141504	0.736	0.42
MRPL18	9.99616e-28	2.3411e-23	0.140223	0.554	0.331
RAB6A	5.94231e-05	1	0.139526	0.29	0.244
LDLRAD4	1.15375e-14	2.70207e-10	0.139239	0.278	0.143
TCEAL8	2.6717e-15	6.25712e-11	0.138821	0.484	0.338
MFAP1	4.14304e-16	9.70299e-12	0.138664	0.426	0.28
KMT2C	0.0036982	1	0.138604	0.272	0.244
PTPRA	5.03312e-07	0.0117876	0.138422	0.317	0.246
JUND	4.59402e-30	1.07592e-25	0.138357	0.901	0.506
RBCK1	2.87036e-09	6.72239e-05	0.138217	0.375	0.284
NAPRT	3.28037e-07	0.00768262	0.137902	0.283	0.21
MSN	1.37074e-29	3.21027e-25	0.137859	0.766	0.42
SPAG7	1.47746e-24	3.46021e-20	0.13774	0.543	0.336
EIF2S2	6.6558e-31	1.55879e-26	0.13756	0.679	0.392
PSMG3	1.29047e-11	3.02227e-07	0.137435	0.34	0.233
CDC5L	2.48949e-23	5.83038e-19	0.136616	0.516	0.325
UXT	9.74399e-48	2.28204e-43	0.136498	0.755	0.421
ETFRF1	2.20289e-06	0.0515918	0.136389	0.306	0.242
KCMF1	3.59176e-07	0.00841191	0.135539	0.342	0.268
WIPF1	3.68235e-10	8.62405e-06	0.135049	0.413	0.315
ADI1	6.98208e-44	1.6352e-39	0.134997	0.637	0.347
CPEB4	1.64444e-18	3.85128e-14	0.134968	0.346	0.179
SNAP23	9.47236e-10	2.21843e-05	0.134703	0.453	0.345
MTPN	3.41805e-46	8.00507e-42	0.134315	0.762	0.42
ACP1	1.28499e-31	3.00945e-27	0.134135	0.621	0.369
RPS19	2.07029e-09	4.84862e-05	0.134113	0.989	0.756
TIMM10	6.42162e-25	1.50394e-20	0.133989	0.541	0.34
DNAJB1	0.000194455	1	0.133096	0.252	0.206
SRP54	1.20428e-21	2.82042e-17	0.132239	0.475	0.298
PPP3R1	0.000264872	1	0.131972	0.3	0.253
RPAP3	0.000179369	1	0.131164	0.25	0.21
WBP4	4.73568e-16	1.1091e-11	0.131148	0.355	0.222
MAP2K3	3.65667e-09	8.56393e-05	0.130572	0.26	0.17
STRN	0.00240899	1	0.130558	0.257	0.224
TTC7B	6.05846e-14	1.41889e-09	0.130379	0.324	0.201
STAG2	7.20488e-05	1	0.129874	0.389	0.327
IGF2BP3	1.22216e-11	2.86229e-07	0.129872	0.364	0.262
HSPA4	7.27643e-15	1.70414e-10	0.129716	0.467	0.322
DDX24	1.44901e-24	3.39359e-20	0.129469	0.582	0.371
CNOT4	1.11957e-05	0.262203	0.128704	0.264	0.208
COPS2	2.00475e-15	4.69513e-11	0.128292	0.428	0.291
ISY1	4.29303e-07	0.0100543	0.128166	0.361	0.282
ATP5IF1	3.29339e-42	7.71313e-38	0.128103	0.811	0.467
WBP2	2.14728e-12	5.02892e-08	0.127923	0.484	0.356
ABHD2	9.82655e-07	0.0230138	0.127595	0.355	0.28
KIN	2.695e-09	6.3117e-05	0.127083	0.3	0.21
AC007952.4	2.81789e-36	6.5995e-32	0.126938	0.377	0.116
PIP4P2	9.95995e-24	2.33262e-19	0.126884	0.435	0.259
CHMP5	3.7067e-21	8.6811e-17	0.12686	0.554	0.371
NINJ2	0.062521	1	0.126857	0.27	0.253
NIFK	3.62066e-16	8.47958e-12	0.126828	0.488	0.324
GTF3A	3.53374e-18	8.27601e-14	0.126828	0.563	0.391
TRAPPC2B	1.28853e-20	3.01774e-16	0.12661	0.392	0.217
CTR9	3.28156e-28	7.68541e-24	0.126563	0.557	0.338
NUDT22	8.23306e-08	0.00192818	0.126378	0.395	0.324
GTF2H5	7.94429e-40	1.86055e-35	0.126271	0.627	0.363
CTNNAL1	9.10123e-22	2.13151e-17	0.126079	0.339	0.163
ZFAND3	5.36353e-08	0.00125614	0.126021	0.305	0.228
NCK1	0.00127635	1	0.125587	0.296	0.268
MT-CO3	0.009093	1	0.125545	0.971	0.731
DIPK2A	8.45236e-07	0.0197954	0.125196	0.288	0.215
UBXN6	4.51349e-17	1.05706e-12	0.124748	0.289	0.143
GPATCH11	3.98e-06	0.0932117	0.124599	0.262	0.199
SNW1	8.20157e-32	1.92081e-27	0.124157	0.588	0.351
RDX	2.76435e-12	6.4741e-08	0.123743	0.395	0.28
PDCD6	9.78511e-42	2.29167e-37	0.123357	0.697	0.394
WASF2	2.50628e-19	5.86972e-15	0.122969	0.567	0.374
CIAPIN1	0.0595734	1	0.122887	0.254	0.242
PRKACB	0.000495929	1	0.122701	0.279	0.241
PSMC1	1.78056e-21	4.17008e-17	0.122043	0.547	0.365
LRRC75A	2.97553e-12	6.9687e-08	0.121978	0.368	0.242
PUM1	0.739509	1	0.121852	0.231	0.253
TMEM33	0.000122827	1	0.121763	0.281	0.237
MIER1	0.993995	1	0.121737	0.238	0.262
RPL26L1	1.66588e-26	3.9015e-22	0.121659	0.519	0.32
DDX52	0.000192127	1	0.121455	0.302	0.257
RRBP1	0.0409064	1	0.121142	0.29	0.28
RTF2	4.74437e-16	1.11113e-11	0.120738	0.54	0.371
ANP32B	2.13952e-24	5.01075e-20	0.120639	0.791	0.441
MRPL21	6.55129e-16	1.53431e-11	0.119684	0.48	0.342
SMARCA5	2.20101e-17	5.15477e-13	0.119628	0.519	0.335
COX6A1	1.196e-35	2.80103e-31	0.119334	0.884	0.497
GPBP1	1.70622e-15	3.99597e-11	0.119316	0.464	0.324
HIST1H1E	0.00620353	1	0.118997	0.251	0.215
HLA-E	8.38928e-26	1.96477e-21	0.118996	0.62	0.385
ELP6	1.11883e-05	0.26203	0.117615	0.313	0.251
GSN	3.99485e-41	9.35595e-37	0.117524	0.777	0.45
RNF216	0.000806268	1	0.117375	0.284	0.244
MPHOSPH10	9.57407e-07	0.0224225	0.116903	0.311	0.239
MT-ND2	3.92117e-26	9.18338e-22	0.116603	0.957	0.555
INO80C	0.0348977	1	0.116379	0.259	0.242
AURKAIP1	3.9468e-41	9.24341e-37	0.115962	0.79	0.456
ATP6V0E1	2.57292e-46	6.02577e-42	0.11593	0.882	0.465
RAB27B	2.6698e-35	6.25267e-31	0.115834	0.722	0.371
NDUFC1	2.09838e-32	4.91441e-28	0.115536	0.668	0.41
ARFGAP2	0.0273498	1	0.115483	0.269	0.26
VAPA	1.35603e-30	3.17583e-26	0.115018	0.804	0.441
DCAF13	1.01391e-08	0.000237458	0.114376	0.391	0.297
ZNF148	0.04065	1	0.114328	0.251	0.237
RPS6KA3	5.15717e-14	1.20781e-09	0.114021	0.347	0.222
EXOSC7	0.0453741	1	0.114002	0.262	0.253
F11R	1.38747e-07	0.00324945	0.113507	0.367	0.288
NFU1	2.18848e-14	5.12542e-10	0.113474	0.431	0.311
MMAB	9.95953e-21	2.33252e-16	0.113467	0.398	0.228
PSMB1	2.36391e-45	5.53628e-41	0.11295	0.85	0.463
ETF1	2.36228e-12	5.53246e-08	0.11238	0.423	0.304
C4orf3	3.42227e-29	8.01495e-25	0.111716	0.696	0.421
C19orf25	0.000148999	1	0.111439	0.309	0.264
TAOK3	0.00540529	1	0.111217	0.378	0.327
STX16	1.54049e-05	0.360782	0.110826	0.294	0.239
OSTF1	4.24168e-36	9.93401e-32	0.109991	0.69	0.403
TPP2	0.000232673	1	0.109691	0.319	0.28
KLHDC2	0.321173	1	0.109573	0.251	0.259
STK40	4.44358e-08	0.00104069	0.10957	0.265	0.181
ZC3H4	3.25498e-10	7.62317e-06	0.109542	0.252	0.156
ST8SIA6	5.4046e-06	0.126576	0.109463	0.313	0.259
TOP1	6.344e-20	1.48576e-15	0.108594	0.639	0.383
RAB1A	8.95629e-12	2.09756e-07	0.108555	0.474	0.349
SPAG9	2.89783e-16	6.78672e-12	0.108371	0.375	0.239
RAP2A	1.92918e-15	4.51813e-11	0.107723	0.313	0.172
TOX4	9.23112e-07	0.0216193	0.107629	0.351	0.286
CHIC2	8.90495e-07	0.0208554	0.107152	0.273	0.204
DMAC2L	3.50266e-06	0.0820322	0.106651	0.321	0.264
MNAT1	1.91335e-05	0.448107	0.106614	0.307	0.251
NKAP	0.0184507	1	0.10609	0.274	0.257
TEC	1.86882e-05	0.437678	0.10609	0.302	0.241
PRPF8	1.31226e-05	0.307331	0.106073	0.385	0.318
BBIP1	1.34319e-07	0.00314575	0.105288	0.267	0.19
WDR13	6.6312e-15	1.55303e-10	0.104923	0.349	0.222
SEC61G	3.11401e-50	7.29301e-46	0.104564	0.816	0.468
GPANK1	1.76988e-08	0.000414507	0.104547	0.345	0.259
RASGRP3	0.037026	1	0.104535	0.291	0.271
SDHD	0.0140493	1	0.104255	0.328	0.297
TDG	6.28768e-14	1.47257e-09	0.104226	0.414	0.282
MID1IP1	1.05489e-15	2.47055e-11	0.10403	0.286	0.145
KRT10	4.63524e-25	1.08557e-20	0.103859	0.624	0.394
RBM28	1.02134e-05	0.239197	0.103836	0.285	0.226
ACBD6	6.42236e-06	0.150412	0.103585	0.328	0.26
ELF1	7.74377e-35	1.81359e-30	0.103557	0.721	0.416
ATP1A1	3.93299e-05	0.921107	0.102423	0.318	0.262
NAA10	6.62028e-17	1.55047e-12	0.101778	0.564	0.369
PTGES3	5.5889e-41	1.30892e-36	0.101767	0.812	0.432
MXD1	3.2872e-16	7.69863e-12	0.101577	0.371	0.219
ING2	9.4829e-06	0.222089	0.10131	0.324	0.262
USP47	1.03022e-07	0.00241277	0.101272	0.326	0.25
POP4	0.1152	1	0.101259	0.269	0.269
M6PR	4.36321e-23	1.02186e-18	0.101206	0.666	0.396
HSPH1	0.000363348	1	0.10098	0.321	0.268
PSMA3	9.88284e-41	2.31456e-36	0.100833	0.677	0.378
EIF1AX	8.71489e-25	2.04103e-20	0.100719	0.555	0.335
TM7SF2	7.82048e-11	1.83156e-06	0.100672	0.465	0.324
DDX1	0.010311	1	0.100671	0.289	0.262
NKTR	3.5308e-07	0.00826914	0.100664	0.365	0.293
CCDC57	9.35348e-19	2.19059e-14	0.100587	0.344	0.184
SPCS1	6.07161e-37	1.42197e-32	0.0995816	0.783	0.441
LINC01578	3.25309e-25	7.61874e-21	0.0989329	0.561	0.353
MTLN	6.01671e-12	1.40911e-07	0.0988044	0.422	0.306
MICOS13	7.28473e-23	1.70608e-18	0.0986316	0.512	0.329
HIKESHI	9.10721e-26	2.13291e-21	0.0983442	0.552	0.354
ELMSAN1	0.855183	1	0.0981512	0.235	0.26
TMED3	4.22235e-12	9.88874e-08	0.0978769	0.51	0.356
SCFD1	1.19949e-10	2.8092e-06	0.0978086	0.344	0.25
LSM10	2.09068e-21	4.89638e-17	0.0976514	0.52	0.347
LEPROT	3.40912e-23	7.98417e-19	0.0976036	0.606	0.365
CBX5	1.86956e-08	0.000437851	0.0975498	0.417	0.313
ATP5MD	2.29858e-39	5.38327e-35	0.0974132	0.829	0.463
WBP11	5.67463e-09	0.0001329	0.0969525	0.399	0.309
BOLA3	3.99343e-11	9.35262e-07	0.0968975	0.406	0.304
PITHD1	4.2318e-23	9.91088e-19	0.0967574	0.432	0.264
CFLAR	2.94579e-06	0.0689904	0.0960338	0.316	0.253
LENG1	4.095e-09	9.59049e-05	0.0960109	0.262	0.174
MRPL11	5.86822e-10	1.37434e-05	0.0959558	0.418	0.306
LUC7L	0.00108093	1	0.0956886	0.252	0.217
BFAR	0.0498259	1	0.0956657	0.279	0.271
ZFAND6	1.76106e-24	4.1244e-20	0.095608	0.634	0.4
CENPU	0.000116411	1	0.095538	0.28	0.203
FBXO22	0.00205967	1	0.0952478	0.25	0.217
STK4	5.78402e-15	1.35462e-10	0.0952143	0.563	0.383
MIA3	6.1383e-05	1	0.0947739	0.255	0.204
SDF4	0.000400714	1	0.0947535	0.357	0.311
SLC2A3	9.02726e-27	2.11418e-22	0.094744	0.642	0.396
HNRNPAB	5.05492e-17	1.18386e-12	0.0942994	0.609	0.398
RSRC1	1.17097e-05	0.274242	0.0941172	0.348	0.293
CEP63	9.59739e-07	0.0224771	0.0941004	0.286	0.219
MGAT2	0.0359288	1	0.0938044	0.194	0.259
CALU	5.47295e-14	1.28177e-09	0.0932408	0.423	0.298
ATG12	0.000309425	1	0.0929822	0.307	0.264
IGF2BP1	0.696703	1	0.0926362	0.239	0.264
MED13L	0.790253	1	0.0925413	0.233	0.25
CCAR1	0.000605856	1	0.0922233	0.342	0.289
DERL2	4.32708e-29	1.0134e-24	0.0921367	0.495	0.288
SMIM7	1.13026e-21	2.64708e-17	0.0920707	0.538	0.354
NRBP1	1.71701e-05	0.402125	0.0920533	0.381	0.32
RHEB	1.34564e-36	3.1515e-32	0.0919548	0.672	0.378
NARS	2.48946e-06	0.0583031	0.0919147	0.343	0.271
C12orf57	3.85768e-27	9.03468e-23	0.0917518	0.689	0.405
CLINT1	1.94966e-14	4.56611e-10	0.0916928	0.488	0.335
PIH1D1	1.42691e-08	0.000334182	0.0914809	0.425	0.331
TAX1BP1	7.47162e-27	1.74985e-22	0.0913675	0.636	0.383
PYCR2	1.26647e-17	2.96607e-13	0.0912334	0.461	0.313
TM2D1	0.2775	1	0.0909597	0.243	0.297
NRBF2	4.26203e-20	9.98168e-16	0.0907728	0.437	0.288
MRPL41	8.07809e-35	1.89189e-30	0.0906677	0.728	0.429
CCDC59	3.94247e-26	9.23327e-22	0.0904633	0.482	0.3
BLOC1S4	0.0330197	1	0.0904117	0.282	0.269
TCP1	2.33754e-16	5.47452e-12	0.0903967	0.527	0.353
SSR3	1.71313e-46	4.01215e-42	0.0902619	0.71	0.401
SLC40A1	6.84813e-09	0.000160383	0.0902418	0.442	0.311
ARPC5L	1.23643e-14	2.89571e-10	0.0901148	0.468	0.325
CCDC25	7.49988e-13	1.75647e-08	0.0899595	0.418	0.311
ZNF518A	1.18004e-10	2.76365e-06	0.0896041	0.315	0.213
CHMP2A	6.73532e-40	1.57741e-35	0.089528	0.672	0.387
MEA1	2.10786e-08	0.000493662	0.0892815	0.459	0.345
ABCC4	1.76564e-19	4.13514e-15	0.0892407	0.663	0.401
ARL6IP5	1.44868e-25	3.3928e-21	0.0890607	0.695	0.403
UBTF	2.37029e-08	0.000555121	0.0880862	0.35	0.262
HBS1L	0.0133226	1	0.0880385	0.257	0.241
PRKCQ-AS1	3.02422e-11	7.08272e-07	0.0880105	0.358	0.251
FNTA	0.0106646	1	0.0879535	0.303	0.282
REST	1.41484e-09	3.31356e-05	0.0873712	0.399	0.3
TSTA3	3.95666e-07	0.0092665	0.0871385	0.324	0.255
APPL1	0.074484	1	0.0870892	0.272	0.262
SRRT	4.2415e-06	0.099336	0.0868268	0.327	0.259
ZMYND8	1.09228e-10	2.55811e-06	0.0865729	0.417	0.307
RAB38	4.76149e-11	1.11514e-06	0.0856669	0.358	0.246
PAFAH1B1	2.46169e-23	5.76529e-19	0.0855692	0.524	0.333
OCIAD1	8.11313e-50	1.9001e-45	0.0849682	0.708	0.38
COPS3	7.55491e-13	1.76936e-08	0.0849305	0.491	0.335
GSPT1	7.32489e-18	1.71549e-13	0.0847759	0.513	0.324
ERVK3-1	2.61765e-10	6.13054e-06	0.0841175	0.351	0.253
USP14	1.11118e-14	2.60238e-10	0.0841162	0.445	0.293
PPIL4	3.97192e-08	0.000930223	0.0840765	0.305	0.222
FARSA	0.356198	1	0.084051	0.215	0.251
GLRX3	4.92474e-13	1.15337e-08	0.0839722	0.43	0.302
RECQL	0.000333551	1	0.0834054	0.337	0.28
NUP37	9.31281e-06	0.218106	0.083318	0.279	0.221
MSRB2	3.34134e-30	7.82542e-26	0.0832604	0.524	0.313
PHB	8.09486e-18	1.89582e-13	0.0827082	0.487	0.318
FAM192A	2.3282e-06	0.0545265	0.0823691	0.368	0.306
N4BP2L2	2.46113e-20	5.76397e-16	0.0822656	0.544	0.356
COPS4	6.44683e-13	1.50985e-08	0.0821998	0.4	0.28
PSMC4	2.84436e-29	6.66149e-25	0.0819763	0.542	0.331
MRTO4	2.75615e-05	0.64549	0.0818032	0.261	0.206
LSM8	1.04834e-30	2.45521e-26	0.081697	0.673	0.401
AC100810.1	2.08685e-15	4.88741e-11	0.0815139	0.392	0.255
KPNA3	0.533751	1	0.0813755	0.237	0.25
SIAH2	8.86764e-12	2.0768e-07	0.0806134	0.295	0.186
EIF3A	2.82135e-10	6.60761e-06	0.0804963	0.501	0.356
SMDT1	1.00798e-45	2.36069e-41	0.0804893	0.69	0.387
MFF	1.85669e-14	4.34837e-10	0.0803641	0.468	0.338
RTN2	0.000104688	1	0.0800832	0.325	0.278
ZC3HAV1	4.47999e-06	0.104921	0.0800524	0.297	0.241
PDCD4	0.575058	1	0.0787636	0.246	0.278
STRAP	7.65341e-38	1.79243e-33	0.0786601	0.659	0.373
SLU7	0.536799	1	0.0785235	0.255	0.266
STAMBP	0.000219665	1	0.0784521	0.289	0.25
AAMDC	1.79396e-07	0.00420145	0.0781571	0.373	0.306
MRPL40	6.12284e-14	1.43397e-09	0.077789	0.431	0.307
TMED10	2.36176e-24	5.53124e-20	0.077707	0.474	0.304
BOD1L1	9.87546e-05	1	0.0775186	0.375	0.32
SRSF7	3.04041e-19	7.12065e-15	0.0772529	0.656	0.43
OPA1	6.30594e-05	1	0.0771724	0.254	0.206
ORAI2	0.934744	1	0.0766634	0.233	0.257
MGST3	4.61241e-51	1.08023e-46	0.0761112	0.704	0.363
BCCIP	0.0207077	1	0.075701	0.279	0.259
PIGP	2.92549e-08	0.000685149	0.0756548	0.315	0.239
PRKAR2A	3.59061e-06	0.0840921	0.0755885	0.307	0.242
SETX	0.0151121	1	0.0754464	0.257	0.239
STT3B	0.000383313	1	0.0750772	0.265	0.222
THAP5	1.23276e-06	0.0288712	0.0748656	0.26	0.19
AP2B1	1.67735e-06	0.0392837	0.0747509	0.274	0.21
RNF141	4.54412e-06	0.106423	0.074435	0.259	0.193
LSM3	3.7022e-38	8.67056e-34	0.074352	0.69	0.401
RSBN1L	1.26621e-05	0.296547	0.0741116	0.353	0.291
LACTB	1.8152e-12	4.25119e-08	0.073959	0.308	0.188
ATRAID	9.36109e-09	0.000219237	0.0731979	0.442	0.345
ZNF644	9.36577e-08	0.00219346	0.0730805	0.354	0.269
SZRD1	0.00989321	1	0.0729347	0.305	0.273
MRPL46	6.41256e-06	0.150182	0.0728477	0.281	0.219
PCM1	3.37366e-16	7.90112e-12	0.0723457	0.457	0.32
SKA2	1.52397e-14	3.56914e-10	0.0722913	0.454	0.316
AGPAT1	8.44205e-15	1.97713e-10	0.0721975	0.367	0.244
ZNF706	6.70945e-45	1.57135e-40	0.0721137	0.714	0.392
VASP	1.37961e-35	3.23105e-31	0.0719683	0.68	0.429
MPC1	4.55384e-10	1.06651e-05	0.0718881	0.335	0.235
CKAP2	0.000622391	1	0.0718537	0.297	0.25
RAB18	6.72161e-07	0.015742	0.0717719	0.381	0.315
CTSC	1.15733e-30	2.71048e-26	0.0711932	0.722	0.427
MKRN1	1.05977e-11	2.48199e-07	0.0711578	0.413	0.295
YIPF3	3.8811e-07	0.00908954	0.0709316	0.39	0.32
NUP42	0.0190502	1	0.070839	0.267	0.253
CKLF	4.96266e-37	1.16225e-32	0.0700261	0.637	0.382
TRIM13	9.8855e-13	2.31518e-08	0.0687895	0.354	0.241
YY1	1.28353e-13	3.00602e-09	0.0686375	0.538	0.358
TMEM126A	6.60059e-11	1.54586e-06	0.0682202	0.405	0.3
EFTUD2	0.654556	1	0.0680092	0.233	0.251
CUL5	6.01533e-07	0.0140879	0.0678567	0.304	0.239
ZNF451	3.14369e-06	0.0736252	0.0676185	0.283	0.217
RAB5IF	9.51105e-35	2.22749e-30	0.0675168	0.682	0.401
LSM1	5.66242e-38	1.32614e-33	0.0673097	0.635	0.371
TRAPPC1	2.87902e-25	6.74268e-21	0.0669881	0.694	0.427
NAA50	7.8378e-13	1.83561e-08	0.0668266	0.402	0.286
DDIT4	0.0240859	1	0.0662242	0.305	0.277
COPB1	2.71961e-13	6.36932e-09	0.0661286	0.473	0.329
RIOK2	2.31793e-11	5.4286e-07	0.0660762	0.274	0.172
POLD4	1.29746e-17	3.03865e-13	0.0653842	0.536	0.369
EMC4	0.00305399	1	0.0650363	0.371	0.336
GPN3	0.0556717	1	0.064353	0.271	0.257
PPHLN1	8.23169e-25	1.92786e-20	0.0642231	0.531	0.335
CCT5	2.10855e-18	4.93822e-14	0.0636841	0.647	0.394
SMIM12	9.71178e-21	2.2745e-16	0.0629619	0.477	0.313
PDLIM7	7.44268e-19	1.74308e-14	0.0629545	0.443	0.298
NUDT2	0.000345782	1	0.0628382	0.279	0.246
SNU13	5.28195e-37	1.23703e-32	0.0626885	0.74	0.427
NOP56	9.46763e-06	0.221732	0.0619355	0.364	0.298
YTHDF2	2.48405e-14	5.81764e-10	0.0619313	0.453	0.32
FAM3C	2.22672e-07	0.00521498	0.061529	0.261	0.188
MTRNR2L1	4.92603e-69	1.15368e-64	0.0614034	0.8	0.416
SECISBP2	2.32361e-08	0.00054419	0.0610657	0.392	0.304
SNF8	8.49694e-33	1.98998e-28	0.0604423	0.655	0.4
MLX	0.0901808	1	0.0598539	0.28	0.278
SRP14	2.24311e-27	5.25336e-23	0.0593902	0.948	0.577
FBXO34	0.00079348	1	0.0591385	0.275	0.241
LEPROTL1	5.19536e-07	0.0121675	0.0587609	0.454	0.351
TRAPPC4	2.42908e-37	5.68891e-33	0.0585546	0.515	0.286
PSMC5	1.23899e-22	2.90172e-18	0.0583645	0.616	0.389
CAMK1	3.24171e-16	7.59208e-12	0.0582963	0.447	0.3
PABPN1	4.63499e-09	0.000108551	0.0578981	0.489	0.351
RBM7	0.0031676	1	0.0578167	0.251	0.224
ILKAP	0.141507	1	0.0576674	0.262	0.259
HOOK3	0.00444354	1	0.0570231	0.3	0.271
EIF4G1	0.00495809	1	0.0569678	0.317	0.284
ST3GAL2	2.06481e-15	4.83579e-11	0.0566868	0.268	0.128
ZSWIM7	5.23088e-11	1.22507e-06	0.0566826	0.422	0.311
ARHGAP18	2.47933e-49	5.80659e-45	0.0562037	0.768	0.414
CASP6	0.284737	1	0.05575	0.218	0.255
AGFG1	1.36e-09	3.18512e-05	0.0557323	0.294	0.199
YWHAE	7.36103e-34	1.72395e-29	0.055594	0.765	0.416
ATP5MC1	1.93942e-27	4.54212e-23	0.0549578	0.599	0.369
CLPTM1L	0.00495876	1	0.0546192	0.297	0.264
SMIM15	3.51173e-07	0.00822448	0.0542061	0.303	0.23
EEF1E1	3.69752e-09	8.65958e-05	0.053709	0.401	0.311
GPCPD1	3.41805e-10	8.00507e-06	0.053428	0.274	0.175
CKAP5	0.207315	1	0.0529957	0.253	0.244
ARPC4	4.94262e-62	1.15756e-57	0.0529001	0.735	0.401
DDX17	9.83481e-20	2.30331e-15	0.0528083	0.656	0.403
MRPL36	1.97367e-10	4.62234e-06	0.052236	0.422	0.322
SMAP1	2.64677e-08	0.000619874	0.0517054	0.384	0.291
PTS	3.10123e-15	7.26309e-11	0.0516912	0.31	0.181
PDE4D	4.01998e-09	9.41479e-05	0.0513762	0.278	0.183
TIA1	0.00204413	1	0.0509206	0.275	0.244
PNISR	1.99795e-09	4.6792e-05	0.0508488	0.56	0.383
LARP4	1.04889e-11	2.4565e-07	0.0507521	0.305	0.197
HNRNPC	3.80453e-20	8.91021e-16	0.0506071	0.725	0.425
MRPS7	8.52931e-13	1.99756e-08	0.0504348	0.427	0.306
SSBP1	2.62328e-47	6.14372e-43	0.0499904	0.756	0.421
PDGFC	1.09643e-08	0.000256785	0.049675	0.269	0.181
PTTG1IP	1.28589e-22	3.01156e-18	0.049657	0.567	0.367
PPP2CA	0.000952012	1	0.0493789	0.369	0.32
C5orf24	0.0690571	1	0.0486804	0.264	0.253
USP16	1.55351e-07	0.00363833	0.0486134	0.354	0.28
NFYC	0.957858	1	0.0485641	0.253	0.277
EIF6	1.42447e-08	0.000333612	0.048542	0.467	0.354
WSB1	1.49112e-11	3.49219e-07	0.0484277	0.49	0.353
ALG5	8.13919e-14	1.9062e-09	0.0482605	0.398	0.291
LARP7	1.1212e-06	0.0262585	0.0480983	0.38	0.315
C7orf50	1.00522e-08	0.000235423	0.0480258	0.296	0.206
GANAB	0.00130763	1	0.0480029	0.277	0.244
PTBP1	0.000298751	1	0.0478384	0.365	0.315
HTATSF1	0.190135	1	0.0477005	0.258	0.255
TMEM183A	0.000283136	1	0.0476391	0.359	0.304
NIPBL	0.0322784	1	0.047332	0.319	0.304
JOSD1	0.0278051	1	0.0473237	0.255	0.239
FAM136A	0.00103575	1	0.0470226	0.329	0.288
TSC22D4	0.593514	1	0.0469887	0.288	0.302
TMX1	3.8377e-14	8.9879e-10	0.0467328	0.402	0.271
ANAPC16	4.03237e-23	9.44382e-19	0.0463303	0.592	0.382
PRPF38A	2.37245e-05	0.555628	0.0461157	0.345	0.293
ZBTB8OS	1.34675e-17	3.15409e-13	0.0459906	0.453	0.297
RBM17	9.71237e-07	0.0227464	0.0456884	0.44	0.349
CIRBP	2.42285e-41	5.67433e-37	0.0453764	0.759	0.412
ORMDL2	5.51417e-07	0.0129142	0.045334	0.337	0.269
MRPL22	1.34904e-15	3.15944e-11	0.0447689	0.475	0.329
FOXN2	0.0022828	1	0.04461	0.31	0.26
HAGH	0.00154611	1	0.0443657	0.367	0.329
ILF3	0.000191451	1	0.0442979	0.382	0.315
GATAD1	0.993187	1	0.0438552	0.233	0.255
UBE2G2	0.656771	1	0.0438298	0.261	0.278
PIM3	2.27853e-08	0.000533631	0.0435356	0.391	0.297
VDAC2	1.62032e-31	3.79479e-27	0.0432957	0.748	0.401
GDE1	0.00435665	1	0.0430006	0.275	0.248
MYL12B	1.69316e-25	3.96537e-21	0.042347	0.892	0.508
ATP6V0A1	0.0233355	1	0.0420217	0.321	0.3
SERPINB1	1.58956e-30	3.72275e-26	0.0418368	0.813	0.421
ACSS2	8.65702e-05	1	0.0414448	0.258	0.208
MT-CO1	9.37771e-08	0.00219626	0.0408582	0.973	0.722
SRSF3	1.77826e-19	4.16468e-15	0.0405028	0.745	0.463
RPP30	0.0751349	1	0.0404494	0.275	0.262
NME3	0.0102364	1	0.0401217	0.288	0.266
ZNF106	1.30961e-06	0.0306712	0.0400642	0.338	0.266
GOLGB1	7.16071e-06	0.167704	0.0398129	0.361	0.298
MAP1LC3B	8.85047e-42	2.07278e-37	0.0393788	0.692	0.412
RCOR1	3.27244e-05	0.766407	0.0391362	0.325	0.275
PIAS1	0.903277	1	0.0391032	0.234	0.266
ARL8B	7.84574e-05	1	0.0391006	0.351	0.298
CAPZA1	1.0676e-27	2.50033e-23	0.0381795	0.633	0.391
VPS4A	0.0114476	1	0.0380721	0.293	0.269
ANAPC15	1.86027e-10	4.35675e-06	0.037987	0.423	0.311
ZNF638	0.120348	1	0.0378554	0.274	0.268
MRPL51	2.60498e-34	6.10087e-30	0.0374152	0.765	0.434
NDUFA7	1.58212e-33	3.70534e-29	0.0373901	0.682	0.405
PFKP	7.61344e-05	1	0.0370308	0.304	0.251
ABHD5	8.14411e-07	0.0190735	0.0368965	0.329	0.255
SUB1	1.60747e-35	3.7647e-31	0.0367805	0.918	0.559
DOK3	2.23608e-06	0.052369	0.0367361	0.288	0.221
GFER	0.00917873	1	0.0363405	0.251	0.228
ABT1	0.00317201	1	0.0356259	0.337	0.309
MYCBP	8.53522e-08	0.00199895	0.0353843	0.389	0.306
HSPB11	6.95467e-15	1.62878e-10	0.0353349	0.506	0.331
GNAS	4.02134e-10	9.41798e-06	0.0351123	0.944	0.602
TXN	3.73375e-25	8.74444e-21	0.0350418	0.892	0.535
EBAG9	3.06426e-08	0.00071765	0.0345197	0.282	0.199
MGAT4B	7.19403e-16	1.68484e-11	0.0341314	0.508	0.351
DHCR24	2.49343e-07	0.00583961	0.0339069	0.352	0.268
MRPS28	9.41455e-09	0.000220489	0.0332225	0.321	0.233
NSD1	0.0127791	1	0.0329204	0.284	0.266
ZNRD2	5.54075e-10	1.29764e-05	0.0328805	0.368	0.271
COX20	1.095e-17	2.5645e-13	0.0321514	0.497	0.329
APOBEC3C	1.52234e-09	3.56532e-05	0.0318602	0.327	0.23
HNRNPH2	0.133808	1	0.0315095	0.265	0.266
HCCS	8.6633e-07	0.0202895	0.0313999	0.285	0.222
DDX42	0.000674016	1	0.0311685	0.324	0.28
GLRX2	4.41591e-26	1.03421e-21	0.0306576	0.473	0.284
HDGFL2	0.000793621	1	0.0304533	0.175	0.251
BTK	3.91018e-33	9.15764e-29	0.0303326	0.633	0.374
NSL1	1.52178e-08	0.0003564	0.0301469	0.357	0.273
STXBP3	0.000239585	1	0.0299652	0.3	0.259
CTBP1	0.00902471	1	0.02995	0.279	0.257
TMEM9B	2.84325e-07	0.0066589	0.0297674	0.359	0.288
QKI	1.76742e-23	4.1393e-19	0.0295149	0.505	0.313
RNF115	6.53168e-07	0.0152972	0.0294427	0.384	0.306
NORAD	3.8129e-10	8.92981e-06	0.0293719	0.437	0.329
LGALS8	0.988852	1	0.0290944	0.228	0.253
DGUOK	5.02505e-25	1.17687e-20	0.0287881	0.646	0.392
BAX	2.40975e-29	5.64363e-25	0.0287533	0.763	0.441
TOR1A	0.00073678	1	0.0285851	0.27	0.235
TM2D2	3.80162e-13	8.90338e-09	0.0285347	0.378	0.262
SMG1	0.000333901	1	0.027938	0.26	0.217
TTC14	0.935163	1	0.0279178	0.234	0.26
IRF2	6.46874e-07	0.0151498	0.0277248	0.299	0.228
SREBF2	8.9671e-06	0.210009	0.027342	0.278	0.219
CCNY	2.03744e-05	0.477169	0.0273234	0.359	0.302
MRPS22	4.02969e-11	9.43753e-07	0.0268975	0.356	0.255
JOSD2	0.000376338	1	0.0268278	0.297	0.253
UCHL5	1.14988e-06	0.0269302	0.0267507	0.344	0.271
YRDC	0.00898428	1	0.026504	0.267	0.239
G6PC3	0.475674	1	0.0263051	0.241	0.25
TEX264	5.18537e-08	0.00121441	0.0261565	0.422	0.333
HSP90AA1	8.20541e-12	1.92171e-07	0.0257373	0.861	0.561
TGS1	7.73198e-05	1	0.0251973	0.254	0.203
CYB5B	0.0531829	1	0.0246693	0.291	0.28
COMMD2	0.803032	1	0.0244156	0.241	0.275
ETNK1	0.014899	1	0.0241264	0.294	0.273
PTPN11	0.0154128	1	0.0240482	0.32	0.289
PPP1R10	1.19557e-07	0.00280003	0.0235772	0.359	0.278
TAPBP	0.0014197	1	0.0234168	0.268	0.233
RBMX2	6.11103e-07	0.014312	0.0233444	0.29	0.224
FYTTD1	0.000106947	1	0.023074	0.343	0.293
ARF1	3.32067e-40	7.777e-36	0.0226365	0.797	0.441
PDCL	0.0322443	1	0.0222777	0.286	0.277
CTNNA1	0.37991	1	0.0214989	0.28	0.284
VEGFA	6.68261e-08	0.00156507	0.0214726	0.255	0.163
GRPEL1	1.98667e-07	0.00465277	0.0211275	0.335	0.259
FDFT1	3.6963e-20	8.65675e-16	0.0211127	0.669	0.392
DDOST	1.40883e-11	3.29949e-07	0.0202542	0.491	0.347
EIF3B	2.42773e-05	0.568575	0.0193529	0.31	0.253
MTRNR2L8	2.28016e-74	5.34013e-70	0.018966	0.961	0.501
HAT1	1.26078e-07	0.00295275	0.0187991	0.403	0.307
MARCH7	1.47985e-07	0.0034658	0.0187147	0.341	0.262
ANKRD11	6.98736e-06	0.163644	0.0186013	0.406	0.327
SNHG15	0.164281	1	0.0175	0.27	0.266
DAP	0.84816	1	0.0174614	0.246	0.273
SNRPA1	2.36427e-13	5.53711e-09	0.0172641	0.465	0.335
AKAP9	0.024909	1	0.0172408	0.321	0.297
UPF3B	1.29206e-05	0.302601	0.0166688	0.278	0.222
HNRNPU	1.10281e-22	2.58278e-18	0.0165766	0.713	0.425
CHID1	0.801474	1	0.0165296	0.223	0.253
RPL36AL	3.77965e-17	8.85195e-13	0.0164573	0.946	0.577
FTH1	0.297237	1	0.0162262	0.995	0.895
SPART	0.000273247	1	0.0161839	0.335	0.282
IDH3B	0.273847	1	0.015729	0.256	0.257
ODC1	2.85037e-27	6.67556e-23	0.0152619	0.455	0.233
ARF3	6.75114e-12	1.58112e-07	0.0145346	0.472	0.354
YIF1B	0.00179129	1	0.0145085	0.402	0.338
CCDC47	1.05332e-06	0.0246688	0.0142872	0.397	0.325
MTIF3	7.51812e-11	1.76074e-06	0.0137652	0.423	0.313
ADAM10	7.50112e-11	1.75676e-06	0.0136022	0.451	0.318
EIF3J	2.14342e-10	5.0199e-06	0.0135016	0.451	0.329
HTRA2	7.02591e-05	1	0.0134887	0.289	0.237
TMBIM4	3.02334e-19	7.08066e-15	0.0130566	0.663	0.414
CUTA	4.34e-32	1.01643e-27	0.0128147	0.813	0.448
PPID	3.05603e-06	0.0715722	0.0121334	0.33	0.262
EPC1	1.24823e-06	0.0292335	0.0120849	0.364	0.297
CARMIL1	0.0155106	1	0.012072	0.193	0.251
TMEM141	6.22572e-25	1.45806e-20	0.0118101	0.529	0.336
SSNA1	4.24178e-16	9.93424e-12	0.0110026	0.543	0.365
CYTH2	0.0111159	1	0.0108888	0.261	0.239
AURKA	0.00386824	1	0.0106998	0.25	0.199
UBAP2L	0.00335894	1	0.010401	0.289	0.253
NOL8	0.122407	1	0.0103955	0.256	0.25
GARS	0.00992112	1	0.0101998	0.315	0.295
UBE2L6	3.22715e-10	7.55799e-06	0.0101139	0.365	0.268
VAMP2	4.23928e-08	0.000992839	0.00983473	0.416	0.331
SNRPD1	3.15691e-18	7.39348e-14	0.00945887	0.67	0.405
ZNF524	0.000118074	1	0.00889175	0.292	0.248
PDCD6IP	0.126762	1	0.00852442	0.281	0.273
VPS36	0.353643	1	0.00831675	0.272	0.28
GGNBP2	4.91689e-07	0.0115153	0.00815924	0.396	0.313
ABCF1	4.42037e-05	1	0.00753154	0.34	0.282
FAM120AOS	0.0114514	1	0.00734763	0.3	0.278
CCDC115	0.508372	1	0.00712517	0.254	0.271
ATP6V1D	3.29069e-22	7.7068e-18	0.00659702	0.478	0.309
ACIN1	0.00153436	1	0.0062326	0.327	0.282
RIF1	1.33463e-07	0.0031257	0.00594732	0.324	0.242
COA3	8.51638e-08	0.00199454	0.00562975	0.441	0.344
ROGDI	2.04737e-09	4.79494e-05	0.00539438	0.298	0.201
NSFL1C	0.117324	1	0.00467082	0.282	0.273
PPP6R3	1.71155e-07	0.00400845	0.004441	0.339	0.269
ARID1A	2.87154e-07	0.00672515	0.00424486	0.321	0.248
POLR2B	3.51142e-08	0.000822376	0.00392296	0.34	0.255
WAPL	0.292149	1	0.00382135	0.262	0.271
CEP57	0.00010002	1	0.00329799	0.344	0.288
BCL10	2.21999e-05	0.519921	0.0032879	0.278	0.219
ACLY	5.44349e-09	0.000127487	0.00299982	0.339	0.246
ANKHD1	2.25825e-05	0.528882	0.00297413	0.309	0.257
URI1	0.00780737	1	0.0025464	0.303	0.273
MRPL58	0.000234741	1	0.00206461	0.265	0.215
MTFR1L	4.5832e-13	1.07339e-08	0.00189615	0.364	0.253
UCHL3	8.79616e-14	2.06006e-09	0.0018769	0.418	0.298
PSMD3	0.0773188	1	0.00184483	0.283	0.266
OTUD6B-AS1	9.21751e-11	2.15874e-06	0.00179789	0.381	0.286
MRPL55	2.28331e-16	5.34751e-12	0.00153347	0.406	0.271
CAPN1	3.91685e-15	9.17325e-11	0.00147524	0.508	0.336
USP9X	8.24447e-08	0.00193085	0.00146401	0.315	0.239
NONO	4.35082e-09	0.000101896	0.00107623	0.496	0.356
VMA21	1.53661e-11	3.59874e-07	0.00105411	0.464	0.345
MRPS18C	2.76265e-27	6.47011e-23	0.000991778	0.611	0.367
CEP350	0.000471167	1	0.0009486	0.268	0.224
EMC8	3.46965e-05	0.812593	0.000886664	0.291	0.241
VPS26A	7.20122e-11	1.68653e-06	0.000405746	0.414	0.304
DDX5	7.06979e-17	1.65575e-12	0.000368886	0.81	0.476
SMARCE1	0.000234339	1	-0.000197322	0.401	0.338
TMEM208	7.595e-33	1.77875e-28	-0.000440377	0.529	0.311
OSTM1	2.82863e-05	0.662465	-0.000682701	0.253	0.193
C18orf32	1.39866e-24	3.27566e-20	-0.00105682	0.575	0.369
IFT20	2.8007e-06	0.0655923	-0.00130577	0.286	0.224
COPS5	4.05162e-15	9.48888e-11	-0.0017313	0.49	0.338
MMADHC	2.54425e-10	5.95863e-06	-0.0024252	0.49	0.353
MRPL42	0.00324009	1	-0.00267126	0.313	0.277
IER2	4.61326e-14	1.08043e-09	-0.00288558	0.584	0.401
PDAP1	1.56857e-20	3.6736e-16	-0.00295857	0.555	0.369
TMEM59	4.73722e-33	1.10946e-28	-0.00379612	0.722	0.398
YEATS4	0.0348738	1	-0.00379765	0.273	0.25
HAX1	1.63207e-16	3.82231e-12	-0.00538781	0.524	0.365
TP53RK	1.28565e-13	3.011e-09	-0.0053941	0.358	0.241
JUP	0.000618732	1	-0.00553319	0.296	0.26
FBXO9	5.69945e-05	1	-0.00599279	0.319	0.268
LYPLA2	0.590549	1	-0.00704275	0.246	0.266
NUTF2	2.52123e-16	5.90471e-12	-0.00763192	0.577	0.371
RMDN1	0.000314128	1	-0.00787177	0.271	0.226
NDUFAF6	5.23086e-06	0.122507	-0.00788354	0.276	0.21
WAC	5.3176e-06	0.124538	-0.00837442	0.38	0.316
CHD4	1.4066e-09	3.29426e-05	-0.00842173	0.51	0.354
MRPS23	1.81469e-13	4.25e-09	-0.00843068	0.454	0.318
UBN1	6.07544e-06	0.142287	-0.00909889	0.337	0.277
SUCLG1	4.37196e-11	1.02391e-06	-0.00913179	0.462	0.353
ATG101	0.00378101	1	-0.00915723	0.281	0.25
MPLKIP	1.0386e-08	0.00024324	-0.00920827	0.47	0.342
VPS4B	7.37107e-08	0.0017263	-0.00954346	0.378	0.293
SRA1	3.48371e-24	8.15886e-20	-0.00963341	0.583	0.385
BRIX1	3.08826e-06	0.0723269	-0.00964992	0.328	0.259
AC010642.2	0.000304973	1	-0.00969605	0.315	0.275
LMO2	1.3004e-18	3.04554e-14	-0.009755	0.474	0.304
CTDSP1	0.011667	1	-0.0103268	0.213	0.282
RWDD1	6.53413e-13	1.53029e-08	-0.0104616	0.557	0.383
SERP1	1.96786e-32	4.60872e-28	-0.0108535	0.82	0.479
GIGYF2	0.429548	1	-0.0108929	0.251	0.262
STAM	1.17745e-09	2.75759e-05	-0.0109032	0.387	0.275
CCNL1	0.0605125	1	-0.0109882	0.296	0.282
PRKDC	6.35308e-14	1.48789e-09	-0.0111041	0.506	0.351
CENPN	0.000523587	1	-0.0111142	0.252	0.208
CERT1	0.00113478	1	-0.0113754	0.252	0.217
FBXW5	0.0638151	1	-0.0118704	0.277	0.269
EDF1	8.73269e-39	2.0452e-34	-0.0119088	0.79	0.454
PPP4R3B	7.68557e-05	1	-0.0120986	0.28	0.231
OSTC	2.41665e-33	5.65979e-29	-0.0126161	0.671	0.394
FUS	1.68587e-08	0.00039483	-0.0130982	0.575	0.405
SMU1	0.00144798	1	-0.0137776	0.31	0.282
VKORC1	2.18874e-11	5.12603e-07	-0.0141767	0.483	0.351
FEN1	2.8231e-05	0.66117	-0.0146416	0.291	0.215
ARL3	0.0148948	1	-0.0146664	0.264	0.237
WRNIP1	0.000551319	1	-0.0149479	0.267	0.224
SREK1	0.000437228	1	-0.0149645	0.337	0.295
RPL27	4.41612e-18	1.03426e-13	-0.015373	0.909	0.559
GPAA1	0.382092	1	-0.0154766	0.295	0.288
FH	0.000321201	1	-0.0158342	0.28	0.23
GORASP2	0.291975	1	-0.0158425	0.248	0.255
JAGN1	1.09364e-09	2.56131e-05	-0.0160713	0.409	0.309
UBA2	7.99337e-06	0.187205	-0.0165273	0.404	0.329
XPO1	1.73125e-08	0.000405459	-0.0166273	0.403	0.306
MRPS36	1.94922e-20	4.56507e-16	-0.0168235	0.585	0.389
BUD23	4.61632e-06	0.108114	-0.0172467	0.338	0.282
UFM1	2.66698e-17	6.24606e-13	-0.017255	0.467	0.325
CTCF	1.95662e-05	0.458241	-0.0174836	0.338	0.278
SLC43A3	8.24345e-09	0.000193062	-0.0176226	0.344	0.246
TIMM9	1.01049e-05	0.236658	-0.0180129	0.272	0.215
TRNT1	0.0114672	1	-0.0180874	0.262	0.246
PRPF6	0.383603	1	-0.0182178	0.302	0.315
ACTN4	9.98755e-09	0.000233908	-0.0187432	0.445	0.338
CEBPZ	3.10366e-07	0.00726877	-0.0188979	0.35	0.277
CCT3	5.39881e-12	1.2644e-07	-0.0190372	0.584	0.396
SAP18	4.40628e-44	1.03195e-39	-0.0190784	0.831	0.459
HMGN2	1.0874e-20	2.5467e-16	-0.0193435	0.692	0.421
TMED9	1.45606e-14	3.41008e-10	-0.0193469	0.491	0.342
GID8	0.00669942	1	-0.0195109	0.322	0.297
PRADC1	2.92802e-10	6.85743e-06	-0.0196202	0.357	0.262
MZT1	1.54817e-05	0.362582	-0.0197736	0.377	0.3
CHMP4A	1.24466e-30	2.915e-26	-0.0201048	0.577	0.369
DNM1L	0.00835153	1	-0.0206674	0.34	0.307
PANK3	6.26907e-12	1.46822e-07	-0.0207704	0.337	0.228
NTPCR	0.000978723	1	-0.0214752	0.281	0.246
TCEA2	0.158766	1	-0.0215027	0.249	0.25
TRG-AS1	4.95157e-10	1.15966e-05	-0.0215818	0.264	0.15
TXNIP	5.20133e-13	1.21815e-08	-0.0218199	0.671	0.438
ISOC2	1.6863e-05	0.394932	-0.0221096	0.292	0.235
WDR83OS	2.92432e-32	6.84875e-28	-0.0221433	0.784	0.447
COX7B	4.56965e-32	1.07021e-27	-0.0225812	0.854	0.514
GCSAML	7.43631e-26	1.74158e-21	-0.023018	0.693	0.407
BAZ1B	0.184211	1	-0.0231516	0.259	0.246
ASCC3	1.92644e-07	0.00451171	-0.0235341	0.285	0.208
NCOR1	1.59307e-17	3.73096e-13	-0.0236922	0.516	0.344
AK6	2.03097e-06	0.0475654	-0.0239683	0.339	0.271
PNKP	0.531236	1	-0.0240641	0.255	0.268
LIPA	7.41764e-05	1	-0.0241399	0.259	0.208
RNF145	3.87625e-07	0.00907817	-0.0249898	0.358	0.291
RPL35	7.07997e-13	1.65813e-08	-0.0251661	0.947	0.649
NDUFB5	2.84153e-20	6.65485e-16	-0.0252109	0.624	0.385
TPGS2	3.19579e-06	0.0748453	-0.0252602	0.365	0.288
SERPINI1	7.70853e-14	1.80534e-09	-0.0257318	0.346	0.203
YIPF4	0.0615401	1	-0.0262021	0.214	0.273
ARL6IP1	1.90967e-12	4.47244e-08	-0.0265658	0.564	0.389
KATNBL1	4.39439e-05	1	-0.0266646	0.346	0.298
CD69	3.8939e-14	9.11952e-10	-0.0269839	0.416	0.242
ZNF787	0.75063	1	-0.0272758	0.257	0.28
CIAO1	0.000345892	1	-0.0279007	0.302	0.259
BRD2	0.000109201	1	-0.0279081	0.316	0.266
MTRNR2L12	2.22924e-69	5.22088e-65	-0.0280195	0.979	0.588
LMAN2	1.2062e-23	2.82492e-19	-0.0283726	0.631	0.405
DHX36	4.97236e-07	0.0116453	-0.0296288	0.396	0.316
TXNDC12	0.17525	1	-0.0300218	0.343	0.329
MPV17	2.61918e-08	0.000613413	-0.0304689	0.416	0.32
MBNL1	3.51811e-12	8.23941e-08	-0.030607	0.528	0.385
GLYR1	7.83669e-05	1	-0.0308432	0.285	0.239
NDUFC2	3.91187e-36	9.16159e-32	-0.0308583	0.812	0.465
VTI1B	7.25426e-19	1.69895e-14	-0.0310039	0.533	0.358
ATXN7L3B	0.628256	1	-0.0316146	0.285	0.306
CUL2	1.13133e-05	0.264956	-0.0316455	0.274	0.217
SLC16A3	0.000525196	1	-0.0321586	0.383	0.329
CALCOCO2	8.52071e-05	1	-0.0323211	0.272	0.217
MOB4	2.23891e-36	5.24354e-32	-0.0325261	0.592	0.351
CHMP3	1.12745e-07	0.00264048	-0.0329816	0.376	0.298
TNFAIP8	1.57022e-33	3.67745e-29	-0.0330432	0.643	0.378
ADD1	0.0803082	1	-0.0332643	0.263	0.251
SRSF9	7.59658e-19	1.77912e-14	-0.0336374	0.787	0.443
EIF4A2	6.64989e-08	0.0015574	-0.0337732	0.433	0.336
ATP6V1G1	1.22915e-23	2.87868e-19	-0.0341487	0.828	0.481
FUCA2	1.28056e-07	0.00299906	-0.0341873	0.32	0.244
UBE2L3	3.44718e-42	8.07329e-38	-0.0347328	0.744	0.429
CDC73	0.03803	1	-0.0351863	0.29	0.282
SENCR	2.95865e-12	6.92917e-08	-0.0355099	0.32	0.201
FMC1	0.637901	1	-0.0355924	0.231	0.253
ASF1A	0.0853975	1	-0.0357525	0.253	0.242
SMIM10L1	0.030293	1	-0.0360003	0.351	0.325
RBM6	0.00367008	1	-0.0360142	0.323	0.293
SSBP3	0.0225727	1	-0.0361074	0.305	0.288
DHX9	1.09058e-07	0.00255415	-0.0364678	0.392	0.304
SRFBP1	0.0168761	1	-0.0366556	0.265	0.248
CKB	7.33508e-07	0.0171788	-0.0367922	0.498	0.342
ADH5	5.01984e-05	1	-0.0371525	0.453	0.351
MYC	1.48611e-08	0.000348048	-0.0373989	0.276	0.172
MIEN1	9.59467e-06	0.224707	-0.0375804	0.396	0.327
CINP	0.000355408	1	-0.0381793	0.258	0.215
GCC2	0.0679544	1	-0.038333	0.263	0.253
RTCA	0.000326152	1	-0.0386671	0.294	0.251
TRAPPC2	0.674621	1	-0.039317	0.224	0.259
C11orf58	1.71982e-30	4.02782e-26	-0.0394534	0.747	0.418
SNRNP200	0.126485	1	-0.0394569	0.269	0.268
ZNF292	0.0394632	1	-0.0397438	0.205	0.264
PRRC2C	2.737e-15	6.41005e-11	-0.0399654	0.627	0.385
KIF2A	1.97571e-31	4.62712e-27	-0.0399753	0.714	0.382
SET	2.52284e-23	5.90849e-19	-0.0401921	0.822	0.467
LAP3	2.10723e-34	4.93513e-30	-0.0402902	0.529	0.295
IFITM2	2.43847e-27	5.7109e-23	-0.0403212	0.847	0.524
UBAC2	0.000644334	1	-0.0403274	0.264	0.226
ID2	4.44259e-23	1.04046e-18	-0.0403668	0.588	0.356
YIPF6	1.89335e-07	0.00443422	-0.0406179	0.334	0.266
SDHA	0.000968504	1	-0.0406817	0.306	0.268
UFC1	1.3605e-18	3.1863e-14	-0.0408054	0.657	0.418
NUFIP2	5.59081e-07	0.0130937	-0.0411302	0.326	0.25
YDJC	0.619082	1	-0.0417523	0.245	0.257
CANX	2.35745e-25	5.52115e-21	-0.0417831	0.6	0.383
PIN1	9.87644e-16	2.31306e-11	-0.04234	0.556	0.369
CLPP	3.2447e-06	0.0759908	-0.0423713	0.374	0.313
ARL6IP6	0.58821	1	-0.0427483	0.243	0.25
PPP4R3A	0.000536036	1	-0.0434474	0.26	0.217
PRKAR1A	5.52639e-18	1.29428e-13	-0.0434553	0.502	0.353
DCTN6	7.88653e-11	1.84703e-06	-0.0435021	0.377	0.277
DRAM2	1.04682e-05	0.245165	-0.0437949	0.186	0.286
ARL5A	4.45732e-17	1.04391e-12	-0.0438179	0.515	0.344
CAND1	0.000267913	1	-0.0438675	0.314	0.266
ARF5	0.000289	1	-0.0439371	0.364	0.32
WDR61	0.226302	1	-0.0440013	0.247	0.25
RPP21	0.00943346	1	-0.0443158	0.316	0.289
SF3B6	1.94615e-33	4.55787e-29	-0.0444881	0.755	0.436
COA4	1.97839e-06	0.046334	-0.0446496	0.468	0.36
IP6K2	0.123105	1	-0.045192	0.258	0.255
TNIP2	0.405441	1	-0.045265	0.244	0.255
EIF4G3	0.0472288	1	-0.045499	0.217	0.28
MCTS1	2.43908e-10	5.71232e-06	-0.0458118	0.458	0.338
TMBIM6	3.77946e-31	8.85149e-27	-0.0460894	0.87	0.494
CD2BP2	1.5168e-14	3.55234e-10	-0.0460909	0.397	0.275
PPCS	1.06659e-24	2.49795e-20	-0.046174	0.495	0.309
UBE2M	5.97499e-43	1.39934e-38	-0.0465123	0.724	0.407
AMD1	0.00113536	1	-0.0467286	0.392	0.336
RBIS	3.83994e-20	8.99314e-16	-0.0468689	0.672	0.41
GTPBP4	1.62902e-05	0.381516	-0.0474216	0.361	0.297
SKAP2	0.000148269	1	-0.0475019	0.337	0.28
COMMD5	2.16654e-05	0.507404	-0.0477879	0.334	0.284
GTPBP8	0.000345146	1	-0.0480787	0.302	0.259
NDUFB8	1.64824e-40	3.86017e-36	-0.0480787	0.797	0.461
TMEM14B	4.35855e-27	1.02077e-22	-0.0481908	0.615	0.383
UROS	5.37374e-12	1.25853e-07	-0.0487443	0.438	0.313
PLRG1	0.547805	1	-0.0488596	0.252	0.273
MAPK1	0.00159817	1	-0.0494053	0.33	0.286
CCNDBP1	6.74197e-05	1	-0.0497545	0.417	0.342
POLR2A	0.00170525	1	-0.0498253	0.317	0.282
LAMP2	0.127728	1	-0.0499612	0.287	0.282
CHD8	0.153165	1	-0.0500211	0.258	0.253
MTX1	0.0322953	1	-0.0500491	0.298	0.282
AK1	4.75978e-18	1.11474e-13	-0.0503682	0.396	0.231
PANK2	2.81333e-05	0.658882	-0.0515105	0.303	0.251
PA2G4	7.98798e-10	1.87079e-05	-0.051578	0.56	0.38
MCRIP1	3.12059e-16	7.30843e-12	-0.0516496	0.442	0.306
GPR108	0.00382355	1	-0.0517428	0.281	0.251
VCP	9.94988e-21	2.33026e-16	-0.0522481	0.562	0.363
ZC3H15	4.16381e-34	9.75163e-30	-0.0527048	0.652	0.374
BAG1	6.29819e-17	1.47504e-12	-0.0530967	0.578	0.389
TSNAX	0.000812444	1	-0.0531201	0.377	0.325
FAU	5.02275e-08	0.00117633	-0.0531709	0.978	0.689
NDUFS8	2.4614e-18	5.7646e-14	-0.0532528	0.662	0.412
NAP1L4	1.86087e-12	4.35815e-08	-0.0533757	0.437	0.309
AK3	0.305063	1	-0.053618	0.277	0.282
TMEM258	9.80933e-22	2.29735e-17	-0.0536189	0.751	0.447
FAM89B	0.0614629	1	-0.0539188	0.358	0.34
DDX46	3.73877e-11	8.75619e-07	-0.0544341	0.503	0.363
RALBP1	4.51053e-06	0.105637	-0.054772	0.444	0.351
SNHG32	1.20755e-06	0.0282808	-0.0548457	0.3	0.231
ZFPM1	1.51675e-11	3.55224e-07	-0.0550551	0.278	0.168
GSTZ1	1.24863e-05	0.29243	-0.0551254	0.273	0.213
SF3B5	1.2616e-27	2.95467e-23	-0.0551305	0.655	0.391
THBD	5.43704e-06	0.127335	-0.0557104	0.25	0.179
ELF2	0.0248557	1	-0.0559855	0.195	0.253
SHISA5	0.00102078	1	-0.0564487	0.289	0.259
SELENOF	1.18415e-13	2.77328e-09	-0.0564667	0.521	0.367
SRSF10	3.11053e-17	7.28487e-13	-0.0564908	0.522	0.333
POLR2H	1.58789e-10	3.71883e-06	-0.0566346	0.427	0.311
TBRG1	0.000387269	1	-0.0570172	0.308	0.266
MRPS25	1.74323e-07	0.00408264	-0.0574276	0.361	0.284
CFAP298	0.347906	1	-0.0576424	0.23	0.268
MRPL54	3.77383e-14	8.83831e-10	-0.0576526	0.524	0.376
NELFCD	0.575593	1	-0.0576567	0.228	0.264
NSD3	0.0142589	1	-0.0576913	0.334	0.307
ARL2BP	0.35227	1	-0.0585238	0.269	0.268
COPS6	1.1347e-08	0.000265747	-0.0586571	0.487	0.373
RRM2	2.11053e-08	0.000494286	-0.0587736	0.352	0.221
PBDC1	8.8509e-13	2.07288e-08	-0.0589447	0.387	0.278
ELOVL1	0.12361	1	-0.0594311	0.289	0.278
PSMC3	2.75978e-12	6.4634e-08	-0.059779	0.49	0.338
HERC1	0.000105845	1	-0.0603292	0.292	0.239
TSEN34	0.00157109	1	-0.0604252	0.308	0.28
AHCYL1	0.00971378	1	-0.060679	0.311	0.288
C1orf52	0.00253584	1	-0.061044	0.269	0.235
CRIPT	3.50368e-06	0.0820562	-0.0611027	0.34	0.284
HIF1A	2.49421e-12	5.84143e-08	-0.0614272	0.401	0.284
NDUFS1	0.00595104	1	-0.0614472	0.293	0.268
RPS17	1.39229e-20	3.26074e-16	-0.0614921	0.879	0.562
USP1	1.47932e-09	3.46458e-05	-0.0615721	0.365	0.25
STIP1	0.0107384	1	-0.0618524	0.364	0.318
MRPL3	3.90267e-06	0.0914005	-0.061931	0.372	0.295
MFNG	0.000196709	1	-0.062068	0.418	0.349
MED10	2.05245e-09	4.80684e-05	-0.0623463	0.399	0.315
NGRN	0.0695925	1	-0.0623892	0.291	0.28
MAPK1IP1L	0.000184487	1	-0.0626816	0.39	0.336
SNX14	0.439849	1	-0.0630116	0.214	0.251
ATP5F1B	3.56531e-15	8.34995e-11	-0.0636284	0.75	0.463
TUBGCP2	0.0366795	1	-0.0638016	0.255	0.237
TUSC2	1.99083e-09	4.66253e-05	-0.0640857	0.392	0.302
USP33	2.23875e-06	0.0524314	-0.0641244	0.337	0.271
HP1BP3	6.47164e-14	1.51566e-09	-0.0642345	0.536	0.356
COPS8	0.00973329	1	-0.0644486	0.279	0.255
PTP4A2	7.16599e-28	1.67827e-23	-0.064618	0.753	0.452
GLOD4	0.00199329	1	-0.0652277	0.318	0.284
RAB9A	0.639285	1	-0.0652548	0.249	0.282
PSMG2	9.43003e-11	2.20851e-06	-0.0653315	0.5	0.353
TAF15	0.256585	1	-0.06549	0.269	0.264
EIF4H	0.0232334	1	-0.0656988	0.386	0.353
ROCK2	3.40575e-08	0.000797627	-0.0660331	0.368	0.291
C1QBP	5.86202e-17	1.37289e-12	-0.0660443	0.636	0.403
BIN2	3.09071e-14	7.23845e-10	-0.0660841	0.567	0.387
BRD4	0.868102	1	-0.0661278	0.311	0.333
CHURC1	3.1543e-37	7.38738e-33	-0.0664981	0.707	0.394
TPR	5.53539e-11	1.29639e-06	-0.0665853	0.526	0.371
ATP5F1E	1.68471e-07	0.00394558	-0.066725	0.946	0.658
NUTM2B-AS1	0.233059	1	-0.0667592	0.237	0.28
MTDH	3.61432e-19	8.46474e-15	-0.0668364	0.598	0.387
RNF5	0.00140099	1	-0.0674826	0.396	0.338
ZFP36L1	0.00206596	1	-0.0679737	0.262	0.222
COMMD4	1.9673e-13	4.60741e-09	-0.0682678	0.452	0.307
CPNE3	0.0487203	1	-0.0683168	0.293	0.269
ENDOG	0.000458934	1	-0.0685447	0.286	0.241
GOSR2	1.87003e-07	0.00437962	-0.0686183	0.277	0.203
AIFM1	1.72339e-05	0.403618	-0.0686922	0.322	0.266
SDF2	4.45953e-06	0.104442	-0.0688911	0.401	0.329
TMEM87A	0.00088166	1	-0.0690594	0.252	0.213
TCF25	1.69942e-21	3.98003e-17	-0.0693146	0.584	0.38
TNPO1	0.000108268	1	-0.0694566	0.288	0.237
LPCAT3	0.0152782	1	-0.0698322	0.187	0.251
SOD1	3.59369e-33	8.41643e-29	-0.0699239	0.768	0.445
TK1	1.67646e-06	0.0392626	-0.0699702	0.287	0.188
ARF6	0.00140527	1	-0.0700555	0.361	0.316
PBRM1	0.239501	1	-0.0700572	0.323	0.313
KRAS	1.68857e-05	0.395462	-0.0701249	0.408	0.335
TMEM248	1.01287e-08	0.000237215	-0.0706491	0.382	0.3
TSSC4	2.92369e-12	6.84728e-08	-0.0706765	0.392	0.284
SEC63	0.0681863	1	-0.0708154	0.29	0.284
CTTNBP2	0.000257742	1	-0.0708626	0.454	0.354
THYN1	3.69145e-07	0.00864537	-0.0709109	0.402	0.318
AKIRIN1	2.14185e-22	5.0162e-18	-0.0714277	0.508	0.324
MRPL19	0.0889107	1	-0.0715318	0.262	0.257
OSBPL8	2.25234e-06	0.0527498	-0.0720701	0.473	0.365
TBCB	2.4929e-10	5.83837e-06	-0.072082	0.485	0.349
HNRNPD	1.06412e-12	2.49216e-08	-0.0721246	0.612	0.405
LDLR	8.91704e-07	0.0208837	-0.0723706	0.316	0.242
TPM3	6.42217e-20	1.50407e-15	-0.0723846	0.889	0.514
UHMK1	0.00413223	1	-0.0727092	0.265	0.239
SCCPDH	0.00382016	1	-0.0728116	0.316	0.275
HMMR	1.35709e-08	0.00031783	-0.072976	0.3	0.186
HADHA	2.31397e-18	5.41932e-14	-0.0730064	0.62	0.396
NEMF	0.0567366	1	-0.0731344	0.301	0.291
NPM1	6.4039e-06	0.149979	-0.0733429	0.845	0.568
TAF9	2.47086e-10	5.78676e-06	-0.0735478	0.502	0.349
[truncated: 1,550 more rows]

## Sheet: WT vs LSD1i
GeneName	P-value	Pvalue_adjusted	Average Log2FC	Percentage Wild type	Percentage LSD1	Overlapping
PPBP	1.50567e-256	3.52628e-252	2.84163	0.936	0.504	CommonUP
GP1BB	0	0	2.72455	0.939	0.517	CommonUP
PF4	6.02172e-204	1.41029e-199	2.55302	0.912	0.529	CommonUP
HBG2	0	0	2.44818	0.994	0.79	CommonUP
HBG1	0	0	2.36511	0.968	0.665	CommonUP
PF4V1	7.74576e-120	1.81406e-115	1.86483	0.349	0.029	CommonUP
TUBA4A	4.56664e-216	1.06951e-211	1.67192	0.825	0.4	CommonUP
SNCA	5.15205e-245	1.20661e-240	1.57658	0.857	0.596	CommonUP
CDKN2D	7.90908e-192	1.85231e-187	1.52658	0.706	0.316	CommonUP
F13A1	1.24297e-155	2.91104e-151	1.47584	0.568	0.15	CommonUP
HBD	9.08987e-47	2.12885e-42	1.45427	0.39	0.193
MYL4	2.06681e-228	4.84048e-224	1.44422	0.861	0.577	CommonUP
CD47	9.8015e-233	2.29551e-228	1.33602	0.849	0.615	CommonUP
TREML1	5.1375e-131	1.2032e-126	1.32564	0.597	0.254	CommonUP
CD9	3.31107e-71	7.75451e-67	1.27167	0.623	0.366	CommonUP
GP9	9.05858e-161	2.12152e-156	1.25289	0.909	0.715	CommonUP
RABGAP1L	2.12373e-102	4.97378e-98	1.21232	0.626	0.337	CommonUP
PLEK	5.70008e-112	1.33496e-107	1.21014	0.739	0.514
TMSB4X	1.75615e-178	4.1129e-174	1.19273	0.999	0.975
RUFY1	2.99143e-151	7.00592e-147	1.16408	0.734	0.398	CommonUP
TPM1	2.10255e-141	4.92416e-137	1.15216	0.735	0.47	CommonUP
TMEM40	7.55702e-115	1.76985e-110	1.11168	0.713	0.392	CommonUP
STOM	1.40837e-136	3.2984e-132	1.08431	0.82	0.619	CommonUP
FDPS	2.31221e-167	5.41519e-163	1.08283	0.86	0.668	CommonUP
SH3BGRL3	1.90641e-139	4.46482e-135	1.07211	0.968	0.862
RAP1B	8.5389e-172	1.99981e-167	1.0554	0.922	0.778	CommonUP
CCL5	1.30813e-35	3.06363e-31	1.04214	0.489	0.321	CommonUP
PPIF	9.69686e-153	2.27101e-148	1.03851	0.7	0.388	CommonUP
EMC3	2.69121e-118	6.30281e-114	1.02816	0.738	0.481	CommonUP
DAAM1	6.45592e-98	1.51198e-93	1.01725	0.682	0.471	CommonUP
CXCL3	3.60528e-135	8.44356e-131	0.979666	0.628	0.267	CommonUP
CTSC	8.39994e-88	1.96726e-83	0.961624	0.722	0.514
SERPINE2	2.38096e-126	5.57621e-122	0.956292	0.66	0.331	CommonUP
PDE5A	4.6299e-137	1.08432e-132	0.956253	0.686	0.289	CommonUP
LAT	3.33964e-135	7.82143e-131	0.952932	0.819	0.529
HBA1	3.22909e-96	7.56254e-92	0.947825	0.649	0.317	CommonUP
IFITM2	5.48125e-130	1.28371e-125	0.930265	0.847	0.623
IRX3	2.9626e-76	6.9384e-72	0.928356	0.458	0.181	CommonUP
RASGRP2	2.317e-90	5.42642e-86	0.912585	0.636	0.403	CommonUP
VCL	9.29357e-98	2.17655e-93	0.905981	0.749	0.536	CommonUP
PRDX4	1.66777e-122	3.90592e-118	0.899532	0.71	0.466
SSR4	3.16129e-178	7.40374e-174	0.889864	0.9	0.749	CommonUP
SAT1	2.34128e-38	5.48327e-34	0.889743	0.801	0.664
LY6G6D	1.64642e-117	3.85592e-113	0.885577	0.719	0.44	CommonUP
TSC22D1	1.15505e-20	2.70512e-16	0.87991	0.842	0.75	CommonUP
CARD19	1.38896e-112	3.25295e-108	0.871084	0.574	0.259
HBQ1	1.38214e-132	3.23697e-128	0.868111	0.541	0.154	CommonUP
CTNNBIP1	1.71701e-72	4.02124e-68	0.863777	0.61	0.387
TLN1	2.65945e-97	6.22843e-93	0.862896	0.857	0.712	CommonUP
APBB1IP	1.28641e-98	3.01278e-94	0.862864	0.616	0.33	CommonUP
CCND3	2.76313e-116	6.47126e-112	0.85427	0.834	0.652	CommonUP
CAMK1	3.77731e-131	8.84645e-127	0.847327	0.447	0.093
IFIT1	8.04189e-14	1.88341e-09	0.839711	0.273	0.181	CommonUP
TUBB1	1.35091e-84	3.16382e-80	0.831674	0.768	0.481	CommonUP
MYL12A	1.63298e-102	3.82445e-98	0.830302	0.941	0.84
TSC22D3	3.516e-60	8.23447e-56	0.829542	0.527	0.275	CommonUP
CTTN	6.54213e-93	1.53217e-88	0.824721	0.487	0.168	CommonUP
NRGN	1.95231e-40	4.57231e-36	0.813875	0.777	0.657	CommonUP
CLEC1B	4.19138e-76	9.8162e-72	0.808327	0.789	0.536	CommonUP
LXN	4.98224e-65	1.16684e-60	0.801676	0.829	0.621	CommonUP
MYL6	4.91025e-89	1.14998e-84	0.791329	0.971	0.874	CommonUP
SMIM1	5.82267e-99	1.36367e-94	0.784368	0.593	0.312
CTNNB1	1.77516e-84	4.15743e-80	0.782499	0.744	0.553	CommonUP
CALM3	1.84595e-88	4.32322e-84	0.781221	0.824	0.657	CommonUP
BLVRB	6.32097e-102	1.48037e-97	0.77901	0.746	0.512
DLK1	6.88587e-72	1.61267e-67	0.778354	0.856	0.668	CommonUP
PTCRA	2.42903e-20	5.68879e-16	0.776848	0.318	0.203	CommonUP
GRAP2	3.09705e-65	7.25329e-61	0.775665	0.545	0.306	CommonUP
ICAM2	4.82748e-57	1.1306e-52	0.7725	0.799	0.637	CommonUP
HGD	2.25504e-74	5.28131e-70	0.761714	0.521	0.25	CommonUP
RHAG	7.92722e-105	1.85655e-100	0.749558	0.729	0.445
LGALSL	1.01337e-86	2.37332e-82	0.748238	0.881	0.613	CommonUP
CMTM5	1.05555e-87	2.4721e-83	0.747921	0.885	0.707	CommonUP
ACAT2	1.5979e-89	3.74228e-85	0.734031	0.772	0.567
ARPC1B	5.21287e-118	1.22085e-113	0.732827	0.903	0.771
SWI5	5.85508e-87	1.37126e-82	0.73087	0.664	0.435	CommonUP
CKLF	6.21418e-55	1.45536e-50	0.726908	0.637	0.495
PPIB	2.11788e-63	4.96007e-59	0.725221	0.736	0.644
GLUL	3.0989e-125	7.25762e-121	0.724159	0.687	0.356
LY6G6F	4.68101e-94	1.09629e-89	0.723708	0.546	0.241	CommonUP
SLC25A37	7.86817e-60	1.84273e-55	0.723398	0.723	0.517	CommonUP
PDIA6	2.0613e-57	4.82756e-53	0.72292	0.63	0.497
TIMP1	8.7805e-66	2.05639e-61	0.714168	0.945	0.829	CommonUP
DGKI	1.91171e-80	4.47723e-76	0.713688	0.403	0.126	CommonUP
PDLIM1	4.9994e-100	1.17086e-95	0.712444	0.914	0.769	CommonUP
SLC39A3	1.09145e-76	2.55617e-72	0.707719	0.685	0.501
HBZ	2.36184e-54	5.53144e-50	0.707536	0.424	0.174	CommonUP
DAPP1	9.26858e-63	2.1707e-58	0.70333	0.606	0.354	CommonUP
ATP2C1	1.11399e-60	2.60897e-56	0.702952	0.559	0.345	CommonUP
SH3BGRL2	5.2906e-96	1.23906e-91	0.699485	0.417	0.114	CommonUP
SRGN	1.45911e-67	3.41723e-63	0.699394	0.891	0.771
GSTP1	4.36484e-107	1.02224e-102	0.693102	0.804	0.635
RFESD	4.57185e-83	1.07073e-78	0.692997	0.451	0.159	CommonUP
MAP1B	1.93313e-91	4.52739e-87	0.691674	0.447	0.147	CommonUP
PPP1R14B	8.08648e-91	1.89385e-86	0.683253	0.763	0.589
HCST	6.58911e-56	1.54317e-51	0.682789	0.803	0.625
ITGB3	7.69631e-65	1.80248e-60	0.680316	0.652	0.418
HPSE	2.2799e-44	5.33952e-40	0.667597	0.6	0.43
PARK7	2.8375e-111	6.64543e-107	0.665063	0.898	0.757
SSX2IP	7.27704e-104	1.70428e-99	0.663144	0.512	0.187
IFI27L2	4.76236e-45	1.11534e-40	0.662273	0.587	0.422
TAGLN2	1.51258e-114	3.54246e-110	0.660509	0.882	0.751
EIF1B	1.01418e-76	2.37522e-72	0.656677	0.873	0.774
HSPA5	1.46955e-29	3.44167e-25	0.656599	0.587	0.498
GJA4	5.31919e-48	1.24575e-43	0.652897	0.479	0.264
IDI1	2.82827e-86	6.62381e-82	0.65065	0.791	0.6
CDK5RAP2	1.40396e-49	3.28808e-45	0.649911	0.426	0.223
ISCA1	2.09204e-62	4.89957e-58	0.646234	0.628	0.439
GNG11	1.99609e-21	4.67483e-17	0.638814	0.862	0.757
SVIP	4.08338e-56	9.56327e-52	0.637893	0.519	0.303
PNP	9.58695e-86	2.24526e-81	0.63655	0.652	0.421
ARHGAP18	4.03533e-75	9.45074e-71	0.634539	0.768	0.588
PDIA3	2.6177e-63	6.13066e-59	0.631762	0.713	0.548
CMTM6	6.06977e-78	1.42154e-73	0.63147	0.649	0.435
HSP90B1	4.71483e-43	1.10421e-38	0.630646	0.642	0.529
RDH11	5.3481e-68	1.25253e-63	0.625152	0.68	0.474
FERMT3	2.0905e-85	4.89594e-81	0.623436	0.809	0.668
SELP	3.94132e-73	9.23057e-69	0.618183	0.476	0.203
VDAC3	1.27363e-97	2.98284e-93	0.617054	0.754	0.553
H3F3A	1.31724e-112	3.08498e-108	0.61613	0.988	0.917
DNAJB6	4.93401e-69	1.15554e-64	0.615767	0.823	0.68
MANF	1.54506e-42	3.61853e-38	0.615158	0.599	0.466
HSP90AA1	8.99394e-32	2.10638e-27	0.613905	0.861	0.804
STK19	1.0845e-12	2.53989e-08	0.613771	0.337	0.246
THBS1	2.27587e-91	5.33008e-87	0.611458	0.93	0.629
LYAR	4.13482e-53	9.68375e-49	0.609837	0.492	0.312
LMNA	7.77823e-86	1.82166e-81	0.609295	0.885	0.743
FAM107B	4.18004e-55	9.78965e-51	0.601543	0.601	0.362
SDF2L1	1.80005e-38	4.21572e-34	0.601423	0.515	0.363
CCT2	5.75701e-61	1.34829e-56	0.60021	0.734	0.586
RAP2B	3.99204e-60	9.34936e-56	0.599583	0.779	0.606
NDUFA4	9.46884e-107	2.2176e-102	0.599185	0.954	0.854
XYLT2	2.18665e-101	5.12113e-97	0.59914	0.334	0.043
MFSD1	8.83164e-65	2.06837e-60	0.598582	0.682	0.477
RGCC	1.82398e-60	4.27176e-56	0.597714	0.281	0.064
PSMA6	9.71383e-100	2.27498e-95	0.597647	0.848	0.711
EBP	1.08751e-58	2.54696e-54	0.59621	0.671	0.493
NDUFA13	8.19691e-104	1.91972e-99	0.595454	0.927	0.795
DSTN	7.72897e-47	1.81012e-42	0.590954	0.639	0.488
CD63	3.48588e-87	8.16394e-83	0.590757	0.96	0.873
SLC50A1	3.29698e-59	7.72152e-55	0.590433	0.519	0.299
MMRN1	1.55354e-53	3.63838e-49	0.589594	0.598	0.39
INSIG1	2.48444e-66	5.81856e-62	0.588235	0.861	0.718
TRAPPC5	1.40823e-52	3.29807e-48	0.588048	0.83	0.711
LTBP1	8.27852e-77	1.93883e-72	0.58445	0.675	0.381
TMEM50A	1.40749e-67	3.29635e-63	0.579579	0.878	0.749
PLA2G12A	3.3703e-61	7.89325e-57	0.578961	0.457	0.222
SELENOT	2.56261e-77	6.00162e-73	0.575427	0.748	0.58
SH3BP5	5.01102e-51	1.17358e-46	0.575348	0.641	0.397
FHL2	2.41371e-48	5.65291e-44	0.575223	0.614	0.426
PDZK1IP1	2.46814e-11	5.78038e-07	0.572512	0.35	0.262
CLIC1	1.31168e-76	3.07196e-72	0.565916	0.939	0.823
ANO6	1.47664e-55	3.45829e-51	0.562839	0.496	0.275
GLA	3.04593e-43	7.13356e-39	0.559183	0.678	0.508
NID1	2.289e-81	5.36083e-77	0.559112	0.38	0.109
TALDO1	6.46876e-83	1.51498e-78	0.558108	0.916	0.797
ACTN1	7.38418e-59	1.72937e-54	0.555376	0.639	0.43
FAH	6.23048e-53	1.45918e-48	0.554886	0.567	0.365
PRDX5	2.42298e-60	5.67462e-56	0.554749	0.885	0.781
ANKRD9	2.55556e-65	5.98513e-61	0.553082	0.683	0.442
CALD1	5.28463e-43	1.23766e-38	0.549852	0.464	0.272
FOS	4.31936e-29	1.01159e-24	0.548298	0.453	0.284
ZYX	2.98566e-55	6.99241e-51	0.546857	0.662	0.514
MSMO1	2.59818e-45	6.08493e-41	0.546501	0.629	0.45
HACD4	8.23036e-43	1.92755e-38	0.544461	0.53	0.36
CALR	1.88663e-53	4.41848e-49	0.543523	0.765	0.65
HMGN1	2.30733e-70	5.40376e-66	0.541758	0.885	0.793
LMAN1	3.51234e-53	8.2259e-49	0.538525	0.542	0.361
RHOBTB3	2.60016e-46	6.08957e-42	0.536386	0.465	0.267
ARHGAP21	7.67504e-59	1.7975e-54	0.533789	0.731	0.509
SELENOK	1.32402e-50	3.10087e-46	0.532719	0.742	0.62
CCDC28B	5.26074e-67	1.23207e-62	0.532044	0.604	0.413
LIMS1	5.41269e-54	1.26765e-49	0.529068	0.896	0.785
KDELR2	1.77056e-44	4.14666e-40	0.52883	0.647	0.525
RAB8A	7.11752e-78	1.66692e-73	0.525536	0.738	0.565
PDGFB	1.2321e-78	2.88559e-74	0.525147	0.303	0.049
PCSK6	3.95928e-67	9.27263e-63	0.523778	0.412	0.159
VASP	3.47917e-46	8.14821e-42	0.522972	0.68	0.545
UQCRH	1.75883e-77	4.11919e-73	0.522557	0.947	0.843
GADD45A	1.565e-64	3.66523e-60	0.520847	0.826	0.637
TRIM58	1.60131e-59	3.75026e-55	0.51635	0.514	0.277
MBOAT2	5.06586e-71	1.18643e-66	0.514719	0.397	0.14
MXD1	9.23369e-54	2.16253e-49	0.514451	0.371	0.156
ACTB	4.67608e-61	1.09514e-56	0.506712	0.985	0.941
RGS18	3.407e-49	7.97918e-45	0.50662	0.761	0.606
C1orf56	3.06753e-42	7.18416e-38	0.50606	0.552	0.384
IFI6	4.124e-27	9.6584e-23	0.505606	0.849	0.725
TM7SF2	1.2432e-45	2.91157e-41	0.505588	0.465	0.276
NUCB2	2.37291e-56	5.55736e-52	0.505023	0.393	0.181
CYP51A1	5.36705e-53	1.25696e-48	0.504273	0.761	0.598
GP6	9.70252e-70	2.27233e-65	0.503005	0.276	0.049
CENPV	2.42336e-59	5.67551e-55	0.502571	0.37	0.151
CMAS	7.86529e-58	1.84205e-53	0.501045	0.684	0.536
FYB1	6.161e-63	1.44291e-58	0.499591	0.508	0.27
HBA2	4.53285e-46	1.06159e-41	0.497258	0.294	0.102
RSU1	4.68703e-57	1.0977e-52	0.496568	0.589	0.409
DAG1	2.30584e-58	5.40029e-54	0.494792	0.391	0.158
ACTR3	4.62396e-61	1.08293e-56	0.491043	0.731	0.577
SQLE	1.07851e-50	2.52587e-46	0.490589	0.924	0.806
SPCS2	2.12857e-42	4.98511e-38	0.490429	0.788	0.675
MPP1	5.66107e-34	1.32582e-29	0.489343	0.74	0.615
CD69	4.40428e-43	1.03148e-38	0.486408	0.416	0.21
ETFA	3.30189e-67	7.73302e-63	0.483799	0.752	0.593
DCLRE1A	1.4057e-64	3.29215e-60	0.483753	0.314	0.087
DNAJC3	2.7075e-36	6.34095e-32	0.4802	0.468	0.307
HMGCS1	9.31763e-46	2.18219e-41	0.480109	0.683	0.493
FAM104A	2.20736e-52	5.16965e-48	0.479029	0.525	0.325
NFKBIA	1.58292e-53	3.70719e-49	0.478679	0.664	0.471
MAFG	7.03509e-49	1.64762e-44	0.477488	0.539	0.336
FASN	1.73062e-46	4.05311e-42	0.476231	0.442	0.254
TBPL1	1.73192e-42	4.05615e-38	0.475065	0.565	0.411
NDUFAF3	1.57072e-56	3.67862e-52	0.473997	0.695	0.549
CXCL8	2.07552e-45	4.86086e-41	0.473429	0.355	0.148
KLHDC8B	1.11544e-42	2.61236e-38	0.472835	0.493	0.27
RBPMS2	1.18109e-62	2.76612e-58	0.472454	0.296	0.078
JUND	3.45003e-54	8.07997e-50	0.470808	0.901	0.79
FCER1G	4.98006e-28	1.16633e-23	0.470572	0.763	0.668
SEC11C	1.26128e-40	2.95392e-36	0.47017	0.522	0.383
P2RX1	1.99072e-41	4.66228e-37	0.469119	0.488	0.301
LIPH	6.90762e-52	1.61776e-47	0.468861	0.264	0.068
MPC2	9.42895e-53	2.20826e-48	0.46731	0.721	0.593
MGST1	1.83718e-31	4.30267e-27	0.46404	0.389	0.239
ABHD16A	8.86574e-50	2.07636e-45	0.4621	0.514	0.315
EMD	2.11689e-48	4.95775e-44	0.458775	0.566	0.372
MVD	2.09291e-41	4.9016e-37	0.45774	0.403	0.219
UBE2M	6.18893e-54	1.44945e-49	0.456845	0.724	0.591
PELO	2.14909e-42	5.03317e-38	0.452767	0.391	0.2
LRP12	1.03721e-40	2.42915e-36	0.452719	0.422	0.232
UPK1A-AS1	6.13233e-19	1.43619e-14	0.448999	0.292	0.173
CD58	4.09432e-50	9.5889e-46	0.446452	0.561	0.363
TSPAN32	1.3625e-37	3.19097e-33	0.445681	0.474	0.294
LAGE3	5.62131e-41	1.31651e-36	0.445233	0.666	0.568
GOLGA2	1.18061e-42	2.76498e-38	0.440042	0.379	0.193
STK17A	1.3832e-62	3.23945e-58	0.439318	0.652	0.422
HMGCR	5.80961e-39	1.36061e-34	0.439017	0.551	0.391
SYTL4	6.21109e-47	1.45464e-42	0.437713	0.404	0.198
TNFSF13B	3.16026e-27	7.40134e-23	0.434124	0.275	0.131
NCOA7	3.18722e-51	7.46447e-47	0.432692	0.319	0.114
AKR7A2	1.07729e-35	2.523e-31	0.431063	0.414	0.256
PDCD10	2.15655e-50	5.05063e-46	0.430777	0.789	0.645
FGFR1OP2	1.12266e-50	2.62926e-46	0.430123	0.618	0.439
CTDSPL	3.26344e-35	7.64298e-31	0.428949	0.615	0.464
DCXR	1.35229e-37	3.16706e-33	0.428368	0.561	0.423
NAA38	9.01331e-37	2.11092e-32	0.428222	0.822	0.704
UROD	4.99021e-43	1.16871e-38	0.42761	0.628	0.51
RIT1	3.62438e-43	8.4883e-39	0.426698	0.465	0.272
ID2	4.44433e-29	1.04086e-24	0.425844	0.588	0.421
NDUFB8	6.24918e-41	1.46356e-36	0.425581	0.797	0.669
MCUR1	2.05139e-31	4.80437e-27	0.422472	0.546	0.422
APRT	2.56094e-41	5.99771e-37	0.421119	0.815	0.715
SBDS	3.43321e-39	8.04057e-35	0.420528	0.504	0.339
CYB5R3	9.29216e-48	2.17622e-43	0.420094	0.594	0.422
SPINT2	2.69994e-22	6.32325e-18	0.419085	0.706	0.611
CLCN4	5.25387e-52	1.23046e-47	0.418046	0.383	0.159
GSTK1	5.4697e-38	1.281e-33	0.414643	0.625	0.472
ERP44	4.565e-31	1.06912e-26	0.413866	0.485	0.333
SAV1	4.03679e-20	9.45416e-16	0.411194	0.396	0.277
DOK2	2.84127e-29	6.65424e-25	0.410764	0.497	0.351
LCP2	7.44103e-35	1.74269e-30	0.409195	0.524	0.373
ADI1	4.40776e-37	1.0323e-32	0.407913	0.637	0.495
FADS1	1.00616e-51	2.35643e-47	0.407761	0.667	0.508
PFN1	1.16292e-30	2.72357e-26	0.407627	0.952	0.871
CLU	2.01814e-40	4.72647e-36	0.4071	0.438	0.251
CHPF	6.53136e-87	1.52964e-82	0.406126	0.254	0.011
CDC42SE1	2.59728e-33	6.08282e-29	0.40586	0.617	0.486
ADRA2A	3.29955e-34	7.72754e-30	0.403089	0.513	0.325
PRDX6	8.88838e-53	2.08166e-48	0.402925	0.905	0.781
SUCNR1	4.8728e-50	1.14121e-45	0.402031	0.333	0.127
ITGA2B	6.48734e-40	1.51934e-35	0.398933	0.882	0.748
RTN4	4.93255e-33	1.1552e-28	0.397258	0.721	0.598
SOD2	2.1651e-32	5.07067e-28	0.395302	0.722	0.576
AC092069.1	4.55628e-37	1.06708e-32	0.395237	0.333	0.167
NDUFS5	1.06327e-37	2.49017e-33	0.391354	0.907	0.811
SMIM3	6.53336e-27	1.53011e-22	0.390479	0.279	0.14
FAM162A	1.55133e-26	3.63322e-22	0.390068	0.448	0.332
NRDC	3.69029e-36	8.64267e-32	0.389545	0.577	0.435
PRKAR2B	9.8607e-33	2.30938e-28	0.387898	0.818	0.723
STARD4	2.29076e-30	5.36495e-26	0.387625	0.42	0.26
IFT57	1.49025e-27	3.49017e-23	0.387521	0.431	0.288
CTBP2	6.18642e-41	1.44886e-36	0.384985	0.422	0.236
EIF4G2	5.75616e-45	1.34809e-40	0.383932	0.822	0.714
TERF2IP	7.74753e-38	1.81447e-33	0.382676	0.703	0.59
PPA1	3.57864e-28	8.38118e-24	0.381998	0.414	0.284
PDIA5	7.22413e-47	1.69189e-42	0.38038	0.302	0.112
PYCR2	3.24701e-40	7.6045e-36	0.379856	0.461	0.277
PTPRJ	4.66347e-41	1.09219e-36	0.378951	0.391	0.191
NUDT1	4.63902e-26	1.08646e-21	0.37819	0.612	0.512
PADI4	1.2255e-29	2.87013e-25	0.37794	0.307	0.148
CD151	1.09653e-55	2.56807e-51	0.377724	0.41	0.191
MAN2A1	2.84117e-28	6.65401e-24	0.377318	0.423	0.274
IFI27	1.67938e-17	3.93311e-13	0.377235	0.354	0.222
DRAP1	3.22016e-34	7.54161e-30	0.377021	0.746	0.653
AK1	6.31758e-36	1.47958e-31	0.375795	0.396	0.223
GPR183	4.04546e-54	9.47446e-50	0.374772	0.27	0.068
BEX3	1.16523e-13	2.72897e-09	0.37477	0.825	0.754
GCLM	3.49868e-32	8.1939e-28	0.372534	0.551	0.388
GP1BA	4.89008e-28	1.14526e-23	0.371265	0.492	0.33
PCMT1	1.83758e-46	4.30362e-42	0.370411	0.699	0.543
PDLIM7	1.4447e-49	3.38348e-45	0.369859	0.443	0.241
MDM1	6.04764e-48	1.41636e-43	0.369639	0.275	0.09
ILK	7.00812e-27	1.6413e-22	0.369585	0.589	0.483
HSPD1	2.24669e-05	0.526175	0.36734	0.558	0.568
DIAPH1	8.14976e-34	1.90867e-29	0.366917	0.696	0.571
ODC1	7.48283e-36	1.75248e-31	0.366271	0.455	0.281
CCDC71L	2.43305e-25	5.6982e-21	0.364124	0.53	0.388
MFSD12	4.99809e-31	1.17055e-26	0.362231	0.354	0.193
OAZ1	7.61995e-12	1.78459e-07	0.361026	0.966	0.897
NDUFA6	1.26372e-46	2.95963e-42	0.360694	0.796	0.689
CYTOR	1.40272e-25	3.28518e-21	0.360243	0.763	0.657
AL121933.2	2.78324e-39	6.51835e-35	0.358247	0.32	0.145
G3BP2	2.88585e-35	6.75867e-31	0.358108	0.805	0.711
PIK3CB	3.25063e-44	7.61298e-40	0.357997	0.581	0.395
MLEC	2.07483e-36	4.85924e-32	0.357971	0.519	0.378
RPS19BP1	4.8092e-32	1.12632e-27	0.355761	0.767	0.684
SSR3	9.39508e-25	2.20033e-20	0.354933	0.71	0.634
FLNA	2.23796e-34	5.2413e-30	0.354717	0.745	0.622
CA2	1.73417e-47	4.06143e-43	0.354158	0.257	0.071
TPST2	3.37454e-22	7.90317e-18	0.352812	0.563	0.447
GSTM3	4.5279e-44	1.06043e-39	0.352116	0.258	0.085
OST4	3.5324e-24	8.27289e-20	0.352032	0.911	0.844
HIST1H3H	7.50714e-19	1.75817e-14	0.35187	0.307	0.188
IFIT3	0.0166661	1	0.350648	0.256	0.306
SLBP	1.46142e-20	3.42264e-16	0.348841	0.527	0.416
SPCS3	1.58111e-30	3.70297e-26	0.348119	0.739	0.671
ARPC5	9.42639e-44	2.20766e-39	0.346714	0.853	0.761
GUCY1B1	4.25598e-29	9.96751e-25	0.346052	0.301	0.157
MAPRE2	4.11979e-25	9.64855e-21	0.345869	0.517	0.363
DNAJC15	7.13399e-37	1.67078e-32	0.345692	0.799	0.692
BCL2L1	2.44393e-31	5.72369e-27	0.344982	0.536	0.359
SC5D	1.71343e-27	4.01286e-23	0.343783	0.406	0.263
SMOX	5.70651e-26	1.33647e-21	0.343469	0.32	0.173
EMP3	4.04674e-27	9.47747e-23	0.342603	0.935	0.837
UBE2C	6.09026e-20	1.42634e-15	0.342182	0.491	0.362
CYCS	6.13051e-34	1.43577e-29	0.341617	0.735	0.643
TIMP3	2.48508e-31	5.82006e-27	0.341316	0.81	0.67
AL355512.1	5.11e-22	1.19676e-17	0.340269	0.274	0.152
STX11	1.18995e-32	2.78686e-28	0.33901	0.337	0.166
ITGB1	7.94782e-28	1.86138e-23	0.337688	0.759	0.654
CCDC107	4.76584e-18	1.11616e-13	0.337521	0.44	0.327
G6PD	6.69582e-29	1.56816e-24	0.336385	0.528	0.387
PGP	1.47507e-29	3.45462e-25	0.335967	0.666	0.574
PRKDC	2.95234e-08	0.000691438	0.335075	0.506	0.473
ZNF672	4.4548e-36	1.04331e-31	0.334502	0.363	0.186
GMPR	4.77131e-24	1.11744e-19	0.333944	0.823	0.704
MYDGF	5.37465e-18	1.25874e-13	0.333516	0.534	0.465
DECR1	2.18238e-28	5.11112e-24	0.33349	0.553	0.412
PPIC	2.98363e-36	6.98766e-32	0.33335	0.297	0.133
PIP4P2	2.55367e-47	5.98069e-43	0.332042	0.435	0.219
NDUFB4	7.04103e-33	1.64901e-28	0.331645	0.87	0.772
FADS2	4.22099e-37	9.88557e-33	0.330622	0.655	0.51
MBD4	1.14542e-09	2.68258e-05	0.326865	0.527	0.484
NIPSNAP3A	1.02752e-22	2.40646e-18	0.326537	0.468	0.34
PSMA2	1.52178e-27	3.564e-23	0.326323	0.816	0.744
RIOK3	6.99724e-21	1.63875e-16	0.326236	0.581	0.46
NT5C3A	1.91045e-27	4.47427e-23	0.325915	0.692	0.571
NME1	2.2306e-12	5.22405e-08	0.32588	0.515	0.445
CD55	1.37131e-28	3.21162e-24	0.325613	0.486	0.337
LZIC	9.70647e-27	2.27326e-22	0.324174	0.542	0.406
PPP1R12A	7.43609e-36	1.74153e-31	0.321156	0.634	0.493
UBL4A	5.61234e-34	1.31441e-29	0.32086	0.398	0.228
GATA1	4.10749e-32	9.61974e-28	0.320658	0.75	0.629
ATP5MC3	7.91639e-25	1.85402e-20	0.320567	0.859	0.764
RBM38	9.45916e-24	2.21533e-19	0.317357	0.531	0.373
KIF5B	1.39119e-22	3.25818e-18	0.316357	0.618	0.522
GSTO1	2.14703e-24	5.02834e-20	0.315648	0.944	0.836
SERPINI1	1.03069e-24	2.41387e-20	0.313204	0.346	0.205
MID1IP1	2.81888e-32	6.60182e-28	0.312916	0.286	0.134
NINJ1	7.05206e-14	1.65159e-09	0.312056	0.329	0.229
TBXAS1	2.26813e-21	5.31197e-17	0.311758	0.592	0.458
ASAH1	3.66317e-20	8.57914e-16	0.311726	0.868	0.77
MCFD2	4.528e-19	1.06046e-14	0.310362	0.509	0.413
MBIP	4.03431e-30	9.44835e-26	0.310245	0.405	0.247
SIAH2	8.92686e-32	2.09067e-27	0.308312	0.295	0.141
ARMCX6	1.40468e-21	3.28975e-17	0.307515	0.409	0.292
STXBP2	2.66947e-13	6.25189e-09	0.307321	0.618	0.542
GFOD1	5.68313e-25	1.33099e-20	0.307214	0.474	0.326
PSMD11	9.31547e-32	2.18168e-27	0.303826	0.618	0.504
SEPTIN7	9.94703e-33	2.32959e-28	0.30263	0.832	0.724
SLC10A3	1.08981e-26	2.55234e-22	0.302161	0.259	0.121
ARPC4	1.88633e-37	4.41779e-33	0.298155	0.735	0.641
TP53BP2	5.53521e-17	1.29635e-12	0.29764	0.314	0.205
PSMC1	1.45863e-16	3.41612e-12	0.297236	0.547	0.468
DNAJB11	6.47516e-22	1.51648e-17	0.29672	0.457	0.339
P4HB	5.76644e-15	1.3505e-10	0.296234	0.533	0.466
SPDYC	8.47727e-07	0.0198538	0.294201	0.265	0.201
FAM110A	5.23323e-16	1.22562e-11	0.294153	0.324	0.214
AKAP12	2.84584e-11	6.66495e-07	0.293299	0.296	0.209
RER1	6.66893e-29	1.56186e-24	0.293076	0.674	0.57
PJA2	4.47489e-17	1.04802e-12	0.292409	0.55	0.464
OTUD5	4.27523e-11	1.00126e-06	0.292179	0.328	0.244
CKB	2.67112e-21	6.25577e-17	0.291842	0.498	0.378
P2RY1	5.9118e-29	1.38454e-24	0.290087	0.314	0.159
ZFYVE21	4.10263e-23	9.60835e-19	0.289122	0.375	0.246
LSS	1.87834e-31	4.39908e-27	0.288985	0.353	0.191
SEC61G	5.66526e-18	1.3268e-13	0.288623	0.816	0.769
CRNDE	2.03434e-23	4.76443e-19	0.287533	0.433	0.291
THUMPD2	6.35442e-40	1.4882e-35	0.286051	0.328	0.155
C1GALT1	2.96491e-34	6.94382e-30	0.285847	0.336	0.171
HIST1H2BC	7.6783e-11	1.79826e-06	0.285831	0.373	0.286
SEC14L1	8.89278e-18	2.08269e-13	0.285175	0.612	0.494
ENDOD1	4.70848e-24	1.10273e-19	0.284954	0.533	0.371
BCAP29	1.96691e-19	4.6065e-15	0.28435	0.453	0.338
ERG28	1.37072e-20	3.21022e-16	0.283613	0.496	0.397
TOMM5	1.29644e-15	3.03626e-11	0.283303	0.739	0.675
PKHD1L1	4.94203e-37	1.15742e-32	0.283157	0.301	0.126
DHX29	1.32012e-18	3.09173e-14	0.28303	0.444	0.335
ATP1B1	3.72381e-18	8.72116e-14	0.282344	0.345	0.226
ATP6AP1	1.8864e-18	4.41796e-14	0.281539	0.487	0.378
PSD3	1.91861e-26	4.49339e-22	0.281307	0.294	0.148
PDGFC	7.74239e-31	1.81327e-26	0.279969	0.269	0.124
CD68	4.99816e-21	1.17057e-16	0.279913	0.266	0.146
GTF2A2	2.28549e-27	5.35263e-23	0.278995	0.746	0.681
EHD3	3.09897e-21	7.25779e-17	0.278763	0.403	0.263
HIST1H2AC	2.29994e-11	5.38647e-07	0.278001	0.624	0.519
HSPB11	2.65935e-17	6.22819e-13	0.27757	0.506	0.417
RRM2	5.21586e-13	1.22155e-08	0.276947	0.352	0.271
IFITM3	1.38873e-14	3.25241e-10	0.276806	0.877	0.774
ENSA	4.63258e-28	1.08495e-23	0.275569	0.685	0.582
MYC	1.4576e-38	3.41371e-34	0.275369	0.276	0.104
TMBIM6	1.29537e-27	3.03375e-23	0.273498	0.87	0.769
HERPUD1	0.000308436	1	0.273319	0.322	0.295
AGPAT2	7.00225e-29	1.63993e-24	0.273114	0.379	0.228
QPRT	6.55888e-11	1.53609e-06	0.272181	0.722	0.655
CALU	4.50787e-16	1.05574e-11	0.271748	0.423	0.322
MARCH2	9.91664e-08	0.00232248	0.271048	0.63	0.582
DMTN	4.77104e-38	1.11738e-33	0.271018	0.449	0.246
CPOX	3.06026e-27	7.16713e-23	0.270894	0.273	0.135
MMD	1.7261e-11	4.04253e-07	0.270417	0.379	0.279
MTHFD2	7.59221e-22	1.7781e-17	0.270301	0.602	0.498
LDLR	6.65436e-18	1.55845e-13	0.268798	0.316	0.204
IFI27L1	1.14543e-15	2.68261e-11	0.268248	0.372	0.271
RAB27B	4.12266e-21	9.65528e-17	0.267962	0.722	0.594
SH2D2A	2.3249e-14	5.44491e-10	0.267498	0.391	0.284
CLSPN	1.45405e-12	3.40538e-08	0.267062	0.281	0.192
EVA1B	9.70368e-06	0.22726	0.264419	0.555	0.498
HSPE1	0.000888926	1	0.263729	0.662	0.647
GGH	4.54093e-17	1.06349e-12	0.261959	0.335	0.226
PTPN12	5.7206e-21	1.33976e-16	0.261808	0.536	0.417
FAXDC2	5.37129e-31	1.25796e-26	0.261382	0.368	0.196
LRRC59	5.34829e-18	1.25257e-13	0.260951	0.413	0.313
TLK1	6.30631e-19	1.47694e-14	0.259494	0.581	0.463
GTF2B	1.3613e-22	3.18816e-18	0.258716	0.496	0.369
GAMT	2.42272e-17	5.674e-13	0.25735	0.372	0.267
ACAD8	1.05612e-13	2.47342e-09	0.256419	0.28	0.185
CACYBP	1.63835e-08	0.000383702	0.256417	0.543	0.536
YWHAZ	2.67804e-28	6.27196e-24	0.255786	0.911	0.822
EIF1AY	1.01514e-18	2.37745e-14	0.25553	0.55	0.457
HIST1H1C	1.46614e-09	3.43369e-05	0.255164	0.77	0.668
EGLN3	5.97916e-24	1.40032e-19	0.254908	0.383	0.235
REEP5	6.97102e-16	1.63261e-11	0.25289	0.646	0.56
NAA10	7.9769e-17	1.86819e-12	0.252312	0.564	0.493
MAGED2	2.16822e-13	5.07798e-09	0.251787	0.752	0.679
HLA-A	0.000478618	1	0.250533	0.785	0.759
TANK	0.53232	1	-0.251241	0.279	0.268
RPS19	1.08992e-25	2.5526e-21	-0.251399	0.989	0.956
WSB2	2.10083e-16	4.92013e-12	-0.251675	0.167	0.268
TMEM223	5.15421e-24	1.20712e-19	-0.251912	0.271	0.41
CYLD	1.88054e-15	4.40422e-11	-0.25196	0.219	0.325
CARD8	9.16048e-16	2.14538e-11	-0.252257	0.247	0.351
MRPL54	3.65685e-08	0.000856435	-0.252964	0.524	0.586
OSER1	1.03077e-09	2.41407e-05	-0.253124	0.245	0.327
NAGK	4.16351e-17	9.75093e-13	-0.253284	0.16	0.26
IMP3	4.68e-14	1.09606e-09	-0.253719	0.36	0.469
ACAA2	4.9212e-26	1.15255e-21	-0.254043	0.144	0.265
ZNHIT3	8.04509e-12	1.88416e-07	-0.254571	0.348	0.443
BMP2K	2.45589e-07	0.0057517	-0.254756	0.624	0.669
YWHAH	0.23421	1	-0.254793	0.752	0.693
DCAF8	6.63393e-08	0.00155367	-0.256187	0.204	0.276
PDCD2	1.22291e-12	2.86405e-08	-0.257265	0.372	0.465
CRIPT	4.65191e-09	0.000108948	-0.257281	0.34	0.42
GNAI2	0.00055922	1	-0.257981	0.7	0.694
LEPROTL1	3.91682e-11	9.1732e-07	-0.258945	0.454	0.538
TP53TG1	3.18025e-21	7.44814e-17	-0.259153	0.175	0.294
BRMS1	6.06857e-20	1.42126e-15	-0.259587	0.207	0.323
PRRC2C	0.0352269	1	-0.259975	0.627	0.649
MRPL9	3.61311e-20	8.4619e-16	-0.259976	0.259	0.378
IRF7	6.77033e-08	0.00158561	-0.260665	0.229	0.301
LAPTM5	0.000414256	1	-0.260672	0.758	0.735
TMA7	1.44358e-11	3.38087e-07	-0.260946	0.877	0.848
BTF3	4.45081e-09	0.000104238	-0.261799	0.875	0.837
RPLP1	6.33301e-21	1.48319e-16	-0.26196	0.997	0.985
SAE1	3.71318e-09	8.69626e-05	-0.262461	0.263	0.339
CHCHD5	2.05572e-10	4.8145e-06	-0.263271	0.336	0.417
C19orf53	1.90483e-08	0.000446111	-0.264432	0.681	0.726
CLNS1A	1.77767e-08	0.000416331	-0.264594	0.381	0.457
WASHC3	8.39573e-06	0.196628	-0.264803	0.345	0.404
CASP3	2.13543e-06	0.0500117	-0.264853	0.431	0.491
NUB1	2.85616e-36	6.68912e-32	-0.265965	0.143	0.294
PIN4	1.70325e-08	0.000398901	-0.266111	0.547	0.608
CAST	1.79756e-19	4.20989e-15	-0.266315	0.329	0.456
ANXA11	4.05291e-06	0.0949191	-0.268066	0.527	0.579
RPAIN	1.0997e-10	2.57549e-06	-0.268179	0.515	0.606
RPLP2	7.34112e-15	1.71929e-10	-0.268491	0.953	0.917
DEK	1.9259e-08	0.000451045	-0.268492	0.521	0.616
ST13	3.58029e-08	0.000838503	-0.268705	0.571	0.63
USF2	8.43564e-11	1.97563e-06	-0.268964	0.251	0.337
TMEM219	4.87953e-10	1.14279e-05	-0.269621	0.715	0.747
CD109	2.17607e-40	5.09637e-36	-0.270045	0.106	0.258
G3BP1	3.86309e-05	0.904735	-0.270411	0.425	0.486
ARHGDIA	6.61041e-08	0.00154816	-0.27046	0.423	0.499
PRKAR1A	8.5047e-09	0.00019918	-0.270512	0.502	0.57
BCL10	1.12101e-05	0.262541	-0.271358	0.278	0.339
ZNF581	3.78629e-36	8.86748e-32	-0.271405	0.112	0.253
ANAPC16	1.24001e-16	2.90411e-12	-0.271646	0.592	0.659
ABRAXAS1	4.95976e-28	1.16158e-23	-0.271763	0.192	0.335
TAF15	0.000422552	1	-0.271982	0.269	0.323
BRD2	0.0218101	1	-0.272385	0.316	0.351
CSNK1G2	2.73168e-12	6.39759e-08	-0.272626	0.192	0.283
RPL9	3.27709e-15	7.67495e-11	-0.272648	0.94	0.869
TBCD	1.57771e-15	3.69501e-11	-0.272657	0.224	0.33
RCC2	2.44695e-07	0.00573077	-0.272715	0.277	0.35
RNF10	7.85971e-10	1.84075e-05	-0.272804	0.258	0.343
IFNAR1	1.21253e-26	2.83975e-22	-0.273168	0.155	0.284
ARIH1	4.12745e-12	9.66649e-08	-0.273574	0.177	0.26
HMGCL	8.20574e-24	1.92178e-19	-0.273639	0.163	0.29
KPNA2	0.405615	1	-0.273874	0.41	0.426
LRRC58	3.4128e-21	7.99277e-17	-0.273902	0.16	0.275
SFPQ	6.51684e-07	0.0152624	-0.274315	0.593	0.651
PNRC2	7.76438e-09	0.000181842	-0.274432	0.398	0.476
TP53INP1	1.13473e-11	2.65754e-07	-0.275691	0.235	0.329
TMEM126B	1.69023e-09	3.95852e-05	-0.275866	0.353	0.435
RPS20	0.0328815	1	-0.275992	0.767	0.766
RAB11B	1.49335e-11	3.49742e-07	-0.276157	0.243	0.336
BTG2	7.16392e-16	1.67779e-11	-0.276952	0.229	0.351
EIF2S3	6.07577e-09	0.000142295	-0.27711	0.395	0.463
ATP5MC2	4.08674e-11	9.57116e-07	-0.27719	0.855	0.801
TUT4	2.95147e-08	0.000691234	-0.277509	0.239	0.313
SF3B1	0.00427686	1	-0.278096	0.616	0.641
RPL23A	2.86841e-07	0.00671781	-0.278206	0.873	0.843
TFAM	2.03167e-12	4.75816e-08	-0.278217	0.29	0.391
DDIT3	0.300872	1	-0.278488	0.269	0.253
BRK1	1.0371e-08	0.00024289	-0.278528	0.762	0.764
MT-CO1	6.2456e-60	1.46272e-55	-0.278755	0.973	0.963
GPX4	5.74725e-18	1.34601e-13	-0.279176	0.923	0.877
UPP1	1.01407e-10	2.37495e-06	-0.279236	0.177	0.251
MYO1D	4.97799e-58	1.16585e-53	-0.279481	0.087	0.265
TNFRSF1A	1.4008e-38	3.28067e-34	-0.279584	0.135	0.291
EIF4H	2.63659e-07	0.00617489	-0.280027	0.386	0.464
PFDN2	4.04784e-07	0.00948003	-0.280282	0.656	0.696
METTL9	2.52391e-17	5.911e-13	-0.280403	0.389	0.507
H1FX	8.51075e-10	1.99322e-05	-0.280775	0.426	0.501
UBXN1	9.76657e-12	2.28733e-07	-0.282274	0.672	0.698
DAZAP2	1.38562e-12	3.24511e-08	-0.282283	0.452	0.543
ARMT1	1.79257e-26	4.1982e-22	-0.282653	0.142	0.268
CNIH1	4.58185e-18	1.07307e-13	-0.282802	0.28	0.395
COX7C	3.56382e-13	8.34648e-09	-0.282806	0.899	0.854
C12orf10	4.3969e-30	1.02975e-25	-0.28291	0.213	0.361
DNAJC8	0.00719244	1	-0.283263	0.646	0.662
S100A10	0.00138473	1	-0.283308	0.471	0.493
COX6B1	9.29417e-17	2.1767e-12	-0.283404	0.902	0.837
UBE2N	5.11119e-08	0.00119704	-0.283687	0.387	0.464
IK	5.36502e-09	0.000125649	-0.283995	0.429	0.507
SNX2	3.39455e-07	0.00795004	-0.284512	0.374	0.442
KLHL24	1.08376e-42	2.53817e-38	-0.284726	0.102	0.257
COX5A	1.12764e-08	0.000264093	-0.285791	0.724	0.749
ASCC2	3.94064e-34	9.22897e-30	-0.28599	0.16	0.308
ATRX	1.53444e-09	3.59365e-05	-0.28607	0.393	0.476
RPS3A	5.06297e-21	1.18575e-16	-0.28625	0.989	0.958
KLHL6	6.69735e-23	1.56852e-18	-0.286371	0.225	0.359
NONO	0.000235462	1	-0.286656	0.496	0.543
C15orf39	2.71933e-31	6.36867e-27	-0.286698	0.173	0.324
COA3	2.04026e-07	0.00477828	-0.287001	0.441	0.514
ERGIC1	6.84154e-39	1.60229e-34	-0.287402	0.128	0.28
ERBIN	4.75974e-16	1.11473e-11	-0.287728	0.239	0.349
PSMG2	5.42018e-14	1.26941e-09	-0.288708	0.5	0.579
NECAB3	5.61284e-28	1.31453e-23	-0.289424	0.135	0.272
TMEM258	2.13953e-07	0.00501077	-0.290752	0.751	0.754
NOP10	8.47745e-11	1.98542e-06	-0.291112	0.711	0.738
LUZP1	2.01101e-29	4.70978e-25	-0.291231	0.207	0.354
VAV3	1.10605e-27	2.59038e-23	-0.291507	0.165	0.301
LYST	1.58631e-14	3.71514e-10	-0.292478	0.24	0.343
RPS27L	2.9596e-05	0.693138	-0.293004	0.892	0.846
CARHSP1	5.56455e-17	1.30322e-12	-0.293034	0.223	0.327
RNPS1	6.60308e-06	0.154644	-0.293519	0.447	0.512
RPS2	6.57141e-17	1.53902e-12	-0.294745	0.978	0.95
TGIF1	1.8483e-43	4.32872e-39	-0.294888	0.102	0.265
EAPP	1.0818e-11	2.53357e-07	-0.294961	0.443	0.534
TUBB	1.12259e-05	0.262911	-0.294996	0.639	0.689
EIF3L	1.00738e-10	2.35929e-06	-0.295181	0.381	0.464
SNX3	6.22286e-08	0.00145739	-0.295183	0.752	0.747
LRRC75A	0.000889174	1	-0.296528	0.368	0.417
SCAMP2	1.74118e-06	0.0407784	-0.297061	0.541	0.577
ATP5F1E	1.59792e-35	3.74233e-31	-0.297145	0.946	0.893
CALM2	1.80076e-06	0.0421737	-0.298472	0.781	0.784
MT-ATP8	0.0887455	1	-0.299007	0.425	0.454
KTN1	7.29379e-08	0.0017082	-0.299198	0.583	0.632
TRMT112	1.81784e-10	4.25738e-06	-0.299494	0.656	0.7
SEPHS2	9.98366e-08	0.00233817	-0.299861	0.258	0.333
MRPS12	2.17576e-05	0.509563	-0.300037	0.434	0.512
SSU72	8.19258e-15	1.9187e-10	-0.301997	0.536	0.622
TRAPPC2L	8.06758e-09	0.000188943	-0.302	0.415	0.486
KRT18	1.35175e-14	3.1658e-10	-0.302016	0.281	0.386
MYL12B	5.02436e-15	1.17671e-10	-0.302323	0.892	0.825
TSN	1.79393e-24	4.20138e-20	-0.303112	0.258	0.392
PBX1	6.78581e-12	1.58924e-07	-0.30364	0.4	0.494
RPS24	1.2582e-20	2.94671e-16	-0.304446	0.971	0.939
NAP1L1	4.01966e-10	9.41404e-06	-0.304502	0.919	0.856
FOXN3	2.15855e-66	5.05532e-62	-0.304621	0.073	0.257
OXA1L	6.62583e-39	1.55177e-34	-0.304663	0.192	0.352
PDS5A	9.05757e-08	0.00212128	-0.304771	0.187	0.253
PPP1R18	6.90591e-13	1.61736e-08	-0.304824	0.396	0.484
PTTG1IP	2.27287e-11	5.32305e-07	-0.305047	0.567	0.627
SDCCAG8	3.5511e-24	8.31668e-20	-0.305262	0.24	0.376
LYPLA1	3.9717e-13	9.30172e-09	-0.305438	0.463	0.548
SPARC	1.48218e-06	0.0347127	-0.305493	0.393	0.451
TMEM256	2.58745e-11	6.0598e-07	-0.306087	0.552	0.601
PET100	4.84474e-09	0.000113464	-0.306154	0.661	0.707
SETX	3.70983e-21	8.68843e-17	-0.306898	0.257	0.377
SLC44A1	0.000467878	1	-0.308014	0.793	0.749
XPNPEP1	7.08504e-08	0.00165932	-0.30829	0.591	0.635
ATP6V0A2	1.18349e-10	2.77173e-06	-0.308513	0.224	0.306
FRMD4B	1.49686e-25	3.50565e-21	-0.309312	0.19	0.343
RPS16	1.82658e-13	4.27784e-09	-0.309965	0.85	0.842
ROMO1	1.91765e-08	0.000449113	-0.310126	0.594	0.64
PCBP2	1.04581e-11	2.4493e-07	-0.310235	0.635	0.682
PRR13	4.07209e-05	0.953684	-0.310242	0.565	0.61
CNBP	4.09345e-10	9.58685e-06	-0.310306	0.504	0.591
ARL6IP4	1.17298e-10	2.74713e-06	-0.311259	0.686	0.703
ZMAT5	5.57097e-12	1.30472e-07	-0.311429	0.417	0.502
ADD1	2.2451e-21	5.25802e-17	-0.311434	0.263	0.392
PPP1CC	3.11517e-23	7.29573e-19	-0.31265	0.397	0.526
HMGB1	4.84232e-14	1.13407e-09	-0.312798	0.896	0.88
FTX	1.18802e-13	2.78234e-09	-0.312896	0.3	0.405
RTRAF	1.86636e-07	0.00437101	-0.313176	0.679	0.698
FAR2	2.72687e-27	6.38633e-23	-0.314709	0.166	0.295
RRP1B	2.91302e-23	6.8223e-19	-0.315005	0.17	0.291
GOLIM4	9.7364e-07	0.0228027	-0.315076	0.304	0.368
RPL35A	1.53671e-28	3.59896e-24	-0.315554	0.969	0.919
MRPL10	4.04804e-44	9.48051e-40	-0.31575	0.141	0.306
TRIR	2.28806e-09	5.35865e-05	-0.315863	0.757	0.751
UBE2E3	4.8855e-11	1.14418e-06	-0.316197	0.567	0.608
GALC	1.63914e-20	3.83887e-16	-0.316461	0.149	0.258
RPL32	1.25467e-23	2.93843e-19	-0.316492	0.983	0.944
SNHG8	0.0014205	1	-0.317038	0.472	0.518
STAT5A	3.55673e-32	8.32985e-28	-0.317371	0.188	0.342
KLHDC2	2.00157e-09	4.68768e-05	-0.317806	0.251	0.33
EIF3H	4.33619e-09	0.000101554	-0.317985	0.579	0.629
APOC1	8.14787e-08	0.00190823	-0.318748	0.199	0.267
MTMR14	2.37875e-21	5.57102e-17	-0.31881	0.239	0.365
GABARAP	7.33038e-18	1.71678e-13	-0.319551	0.855	0.824
SH3GLB1	2.8113e-12	6.58406e-08	-0.319786	0.475	0.555
CTNNA1	6.77202e-21	1.58601e-16	-0.319914	0.28	0.405
PHACTR1	1.93133e-35	4.52317e-31	-0.3212	0.222	0.389
PCBP1	5.63623e-14	1.32e-09	-0.321224	0.69	0.721
UBE2F	1.8525e-19	4.33857e-15	-0.32139	0.447	0.57
SUPT4H1	3.21796e-11	7.53646e-07	-0.321709	0.585	0.652
UBE2R2	6.93798e-24	1.62488e-19	-0.322613	0.292	0.425
PAK2	2.52695e-09	5.91812e-05	-0.32265	0.469	0.538
TTC14	2.9554e-15	6.92155e-11	-0.322672	0.234	0.339
MSI2	3.35746e-22	7.86317e-18	-0.322702	0.325	0.466
RASSF3	5.279e-35	1.23634e-30	-0.323829	0.144	0.294
RPS14	1.79956e-33	4.21458e-29	-0.32435	0.982	0.936
DUSP1	7.77701e-14	1.82138e-09	-0.324421	0.227	0.33
MRFAP1	1.08513e-13	2.54137e-09	-0.324453	0.611	0.675
TAPBP	4.54335e-16	1.06405e-11	-0.324479	0.268	0.382
ELK1	6.34578e-34	1.48618e-29	-0.325101	0.123	0.263
TBCA	4.46262e-10	1.04515e-05	-0.325242	0.662	0.706
TRIM27	4.27554e-12	1.00133e-07	-0.325462	0.234	0.322
FCGRT	1.79764e-30	4.21007e-26	-0.325799	0.187	0.335
RBIS	2.21937e-15	5.19777e-11	-0.326108	0.672	0.72
ARHGDIB	2.46968e-09	5.78398e-05	-0.326439	0.841	0.776
UBE2B	0.00144397	1	-0.327884	0.739	0.749
PELI2	2.71614e-26	6.36119e-22	-0.328115	0.172	0.312
MRPS21	3.39831e-15	7.95884e-11	-0.328324	0.645	0.702
CDC123	1.84413e-18	4.31894e-14	-0.328683	0.452	0.563
RBMX	9.24493e-16	2.16516e-11	-0.329083	0.352	0.442
RPS15	1.68666e-26	3.95015e-22	-0.329092	0.97	0.924
KDELR1	1.36736e-20	3.20235e-16	-0.329102	0.514	0.606
CXXC5	2.9932e-16	7.01008e-12	-0.329119	0.344	0.452
RPS13	7.24004e-25	1.69562e-20	-0.329332	0.963	0.924
LSM2	1.6122e-11	3.77576e-07	-0.329902	0.49	0.574
HLTF	4.72319e-46	1.10617e-41	-0.329948	0.139	0.309
ABHD17A	1.04639e-10	2.45066e-06	-0.330187	0.587	0.643
MFNG	1.14722e-10	2.68679e-06	-0.330648	0.418	0.5
SLC2A3	1.25556e-06	0.0294053	-0.33087	0.642	0.672
RPL36A	2.38293e-21	5.58083e-17	-0.331126	0.933	0.894
RPS25	4.53207e-20	1.06141e-15	-0.331582	0.94	0.895
TRIM44	3.7933e-21	8.8839e-17	-0.332602	0.223	0.353
NTAN1	1.29481e-23	3.03245e-19	-0.33301	0.296	0.436
RACK1	4.69791e-19	1.10025e-14	-0.333247	0.913	0.864
RPL13	7.75864e-33	1.81707e-28	-0.334261	0.988	0.957
RPL18A	1.68643e-21	3.94961e-17	-0.334471	0.947	0.922
RAB11A	9.18368e-12	2.15082e-07	-0.334591	0.719	0.727
MRPL33	6.6001e-18	1.54574e-13	-0.334804	0.472	0.581
ST6GAL1	1.123e-50	2.63007e-46	-0.335518	0.182	0.391
AP2M1	3.37684e-12	7.90856e-08	-0.335865	0.783	0.76
RPS6	3.75299e-14	8.78951e-10	-0.337417	0.929	0.9
RSL24D1	2.40837e-18	5.64039e-14	-0.337563	0.471	0.58
H1F0	7.80163e-08	0.00182714	-0.337705	0.283	0.359
RPSA	1.36681e-11	3.20107e-07	-0.338037	0.856	0.836
IGBP1	3.03387e-22	7.10532e-18	-0.339271	0.347	0.478
RPL12	3.42931e-11	8.03145e-07	-0.339386	0.9	0.853
PLXDC2	3.48812e-22	8.16917e-18	-0.341528	0.139	0.252
CALM1	1.59476e-17	3.73493e-13	-0.341665	0.855	0.809
NDUFA3	7.06393e-14	1.65437e-09	-0.341828	0.526	0.604
MESD	3.93792e-29	9.2226e-25	-0.343033	0.33	0.482
RPS15A	9.62902e-32	2.25512e-27	-0.344377	0.977	0.936
MRPS24	7.49747e-14	1.75591e-09	-0.347089	0.53	0.614
ZNF277	1.53786e-36	3.60168e-32	-0.347664	0.112	0.255
RWDD1	2.51901e-16	5.89952e-12	-0.350526	0.557	0.647
NUTM2A-AS1	3.26604e-14	7.64907e-10	-0.35069	0.392	0.489
POLR2I	1.42062e-19	3.3271e-15	-0.351392	0.502	0.61
HECW2-AS1	6.20054e-28	1.45217e-23	-0.351935	0.17	0.314
MTCH1	5.07851e-18	1.18939e-13	-0.353098	0.426	0.538
SCML1	1.38063e-14	3.23344e-10	-0.353332	0.206	0.304
ALDH9A1	2.97958e-51	6.97818e-47	-0.354523	0.193	0.385
MYCT1	5.47803e-37	1.28296e-32	-0.354587	0.135	0.286
LAMTOR5	6.47371e-18	1.51614e-13	-0.355183	0.687	0.737
DNM2	5.21234e-18	1.22073e-13	-0.35568	0.198	0.307
EIF3M	1.45558e-18	3.40897e-14	-0.359211	0.588	0.665
COMMD2	2.81952e-28	6.60332e-24	-0.359547	0.241	0.382
NUDT5	2.09811e-21	4.91377e-17	-0.359591	0.387	0.506
MACF1	7.91928e-12	1.8547e-07	-0.360118	0.384	0.468
JPT1	8.51348e-12	1.99386e-07	-0.360212	0.543	0.63
GDI2	6.9083e-13	1.61792e-08	-0.360613	0.43	0.523
TMEM123	2.58731e-18	6.05948e-14	-0.360703	0.358	0.472
TRAPPC6A	1.152e-22	2.69798e-18	-0.361915	0.419	0.546
CITED2	2.73541e-15	6.40634e-11	-0.362017	0.433	0.529
RSAD2	1.40629e-61	3.29352e-57	-0.363323	0.084	0.272
MICAL2	1.04933e-33	2.45752e-29	-0.364522	0.191	0.347
EEF2	3.335e-16	7.81058e-12	-0.366058	0.734	0.752
UQCRB	6.89365e-18	1.61449e-13	-0.366282	0.872	0.844
METAP2	4.04365e-19	9.47022e-15	-0.366506	0.406	0.521
ADSS	2.81113e-21	6.58367e-17	-0.367436	0.247	0.371
JAK1	5.63988e-18	1.32086e-13	-0.370446	0.594	0.661
NSA2	4.53297e-15	1.06162e-10	-0.370477	0.519	0.602
COPRS	5.47842e-50	1.28304e-45	-0.370873	0.12	0.293
BMP6	1.84145e-44	4.31267e-40	-0.371253	0.1	0.262
PYURF	7.82773e-24	1.83325e-19	-0.371296	0.414	0.543
TLNRD1	5.97138e-59	1.3985e-54	-0.372138	0.094	0.27
MAP4K4	1.11524e-39	2.61188e-35	-0.372362	0.244	0.429
RPL30	3.44988e-38	8.07961e-34	-0.373666	0.972	0.933
SUMO2	1.77185e-23	4.14966e-19	-0.374277	0.874	0.826
RPL13A	1.03271e-16	2.41861e-12	-0.376053	0.913	0.886
VWA5A	3.41298e-17	7.99321e-13	-0.376349	0.313	0.42
SYF2	1.51922e-13	3.558e-09	-0.377439	0.48	0.572
GPS2	4.17088e-16	9.7682e-12	-0.377601	0.319	0.427
ETV6	3.99664e-26	9.36013e-22	-0.378147	0.285	0.428
CHD2	8.77818e-15	2.05585e-10	-0.381561	0.341	0.451
ACRBP	2.26257e-13	5.29894e-09	-0.382108	0.501	0.603
LYZ	0.000472917	1	-0.383945	0.275	0.318
EIF3G	9.4395e-18	2.21073e-13	-0.386327	0.596	0.675
HNRNPA0	1.39356e-17	3.26371e-13	-0.386387	0.497	0.587
MT-ND4L	0.00123925	1	-0.386397	0.759	0.765
RPAP2	1.2737e-36	2.98302e-32	-0.386808	0.152	0.302
RPL41	8.79682e-47	2.06022e-42	-0.388409	0.991	0.974
PDCD5	4.49809e-23	1.05345e-18	-0.389409	0.444	0.568
YPEL3	1.27923e-22	2.99595e-18	-0.391805	0.346	0.509
TRG-AS1	1.42201e-24	3.33035e-20	-0.393889	0.264	0.402
DUSP23	1.47178e-27	3.44692e-23	-0.393968	0.36	0.493
TRIM8	4.15588e-32	9.73307e-28	-0.394869	0.219	0.373
ZMAT3	8.58092e-22	2.00965e-17	-0.395371	0.207	0.327
NDUFA2	4.43077e-24	1.03769e-19	-0.396293	0.738	0.754
AKR1B1	7.96568e-43	1.86556e-38	-0.396834	0.286	0.464
CHURC1	8.15153e-16	1.90909e-11	-0.397209	0.707	0.729
KCNK6	2.65485e-45	6.21765e-41	-0.397453	0.209	0.402
RAB32	3.45792e-23	8.09845e-19	-0.397622	0.845	0.814
VAMP8	3.5784e-22	8.38061e-18	-0.39772	0.775	0.768
GJA5	7.36809e-81	1.72561e-76	-0.398616	0.062	0.255
NINJ2	3.36733e-34	7.88629e-30	-0.400034	0.27	0.423
ZNF580	4.59688e-38	1.07659e-33	-0.400074	0.303	0.473
CYBA	8.19656e-11	1.91963e-06	-0.4008	0.375	0.438
CTSZ	1.10362e-18	2.58468e-14	-0.401087	0.49	0.586
RPL38	1.62017e-25	3.79443e-21	-0.401438	0.824	0.818
SNHG6	1.5413e-08	0.000360971	-0.401883	0.667	0.696
SORBS1	3.40087e-85	7.96484e-81	-0.402179	0.095	0.332
KHDRBS1	3.39092e-19	7.94152e-15	-0.403368	0.491	0.597
RPL26	9.73631e-41	2.28024e-36	-0.403845	0.978	0.941
EIF3F	1.57967e-15	3.69959e-11	-0.404372	0.615	0.654
RHOG	3.82626e-18	8.96109e-14	-0.404872	0.513	0.595
RPL37A	3.13864e-31	7.35071e-27	-0.406025	0.946	0.907
FAM117A	1.98586e-73	4.65089e-69	-0.40753	0.085	0.289
TLE5	6.86242e-32	1.60718e-27	-0.407679	0.274	0.433
ELK3	4.03526e-61	9.45058e-57	-0.40787	0.145	0.355
RNF7	1.949e-22	4.56455e-18	-0.408492	0.667	0.721
ARL3	9.11613e-29	2.135e-24	-0.409044	0.264	0.406
GTF2I	1.57023e-19	3.67748e-15	-0.409523	0.399	0.53
ITGA9	5.26069e-180	1.23205e-175	-0.410642	0.007	0.256
TCEAL4	4.53171e-27	1.06133e-22	-0.410941	0.334	0.473
NPC2	1.40545e-18	3.29156e-14	-0.411122	0.597	0.676
SLC35F6	3.79067e-212	8.87774e-208	-0.411549	0.006	0.29
DCAF7	5.14131e-29	1.20409e-24	-0.411906	0.301	0.452
RPL23	2.16603e-13	5.07285e-09	-0.413855	0.859	0.839
RPL31	3.98181e-14	9.3254e-10	-0.415572	0.807	0.792
GDF15	1.37466e-08	0.000321945	-0.416844	0.262	0.334
BAX	5.69102e-16	1.33284e-11	-0.4176	0.763	0.771
PABPC1	4.83294e-19	1.13187e-14	-0.418282	0.612	0.69
MXD4	1.97883e-27	4.63443e-23	-0.42123	0.339	0.492
SMYD3	1.10893e-17	2.59711e-13	-0.422579	0.212	0.313
RPS21	9.02637e-23	2.11398e-18	-0.424556	0.886	0.873
NOP53	1.21217e-31	2.83891e-27	-0.424836	0.437	0.565
ATP5ME	1.54972e-19	3.62945e-15	-0.426539	0.649	0.713
F2R	3.05099e-16	7.14542e-12	-0.427286	0.739	0.741
HINT1	9.2544e-18	2.16738e-13	-0.427443	0.784	0.787
IRF2BP2	5.68479e-39	1.33138e-34	-0.427811	0.208	0.381
DOCK2	3.38209e-78	7.92086e-74	-0.428183	0.068	0.264
CCNG1	1.92538e-18	4.50924e-14	-0.431011	0.561	0.639
INPP5D	1.91923e-22	4.49484e-18	-0.431739	0.227	0.361
VAT1	8.5772e-62	2.00878e-57	-0.4318	0.107	0.303
NDUFA12	1.82765e-23	4.28035e-19	-0.432117	0.758	0.771
SNHG29	3.28556e-20	7.69479e-16	-0.434403	0.799	0.793
FAM200B	4.69895e-35	1.10049e-30	-0.434572	0.206	0.362
LARP1	9.28534e-36	2.17463e-31	-0.43954	0.402	0.566
MAX	1.4289e-25	3.34648e-21	-0.440324	0.567	0.663
SLC25A5	2.4667e-17	5.777e-13	-0.440592	0.737	0.746
RPL28	3.54306e-43	8.29784e-39	-0.441077	0.965	0.936
COPS9	9.26144e-31	2.16903e-26	-0.44198	0.664	0.732
CFLAR	1.39762e-38	3.27323e-34	-0.445072	0.316	0.529
NOSTRIN	8.75704e-62	2.0509e-57	-0.446885	0.083	0.258
EPB41L4A-AS1	1.63648e-25	3.83264e-21	-0.44764	0.277	0.422
EEF1A1	2.60338e-57	6.09711e-53	-0.448229	0.983	0.951
RNF144A	5.18024e-122	1.21321e-117	-0.448905	0.057	0.31
TRIM38	1.1308e-78	2.64834e-74	-0.453842	0.094	0.313
CD24	8.74143e-49	2.04724e-44	-0.454862	0.149	0.337
NDUFB1	6.0985e-34	1.42827e-29	-0.455195	0.647	0.726
TAOK3	4.92602e-22	1.15367e-17	-0.45685	0.378	0.496
MVB12A	3.93339e-121	9.21201e-117	-0.45804	0.053	0.297
TMED3	2.58769e-24	6.06038e-20	-0.459566	0.51	0.589
TMPO	6.15433e-26	1.44134e-21	-0.462834	0.425	0.594
S100A13	3.24315e-45	7.59547e-41	-0.468441	0.244	0.429
COMMD6	8.17118e-30	1.91369e-25	-0.469156	0.683	0.75
SNX5	8.79433e-19	2.05963e-14	-0.46923	0.316	0.427
CELF2	4.35348e-19	1.01958e-14	-0.47003	0.465	0.56
EZR	1.33063e-88	3.11633e-84	-0.474489	0.076	0.295
BAMBI	2.46988e-57	5.78445e-53	-0.477155	0.173	0.38
EDEM2	5.94139e-93	1.39147e-88	-0.477677	0.129	0.382
ADD3	6.06166e-27	1.41964e-22	-0.480168	0.478	0.608
MIS18BP1	1.3306e-40	3.11626e-36	-0.480463	0.286	0.469
PFDN4	2.67258e-27	6.25919e-23	-0.481356	0.321	0.462
CTNNBL1	7.40107e-50	1.73333e-45	-0.482532	0.222	0.414
FOXP1	2.76379e-38	6.4728e-34	-0.484253	0.163	0.327
TES	8.81081e-60	2.06349e-55	-0.485916	0.139	0.337
FLI1	2.76045e-30	6.46498e-26	-0.486241	0.438	0.573
COTL1	9.64463e-19	2.25877e-14	-0.486657	0.731	0.704
CLTA	9.94441e-42	2.32898e-37	-0.487515	0.844	0.817
UCP2	1.32646e-10	3.10658e-06	-0.488704	0.687	0.701
RPS8	2.48234e-42	5.81365e-38	-0.489444	0.964	0.943
PMP22	5.13917e-121	1.20359e-116	-0.490198	0.058	0.313
APEX1	2.44404e-20	5.72394e-16	-0.490755	0.536	0.594
TKT	3.9625e-22	9.28017e-18	-0.491914	0.666	0.689
TGFBR2	1.05561e-37	2.47224e-33	-0.493216	0.255	0.423
SLC25A6	7.56721e-21	1.77224e-16	-0.493743	0.671	0.71
NSMCE1	1.40329e-33	3.2865e-29	-0.49543	0.228	0.381
GATA2	1.5741e-43	3.68654e-39	-0.495665	0.128	0.291
RPL36	3.2567e-55	7.6272e-51	-0.497764	0.943	0.912
PTPRC	6.10477e-21	1.42974e-16	-0.499436	0.208	0.322
SMIM26	2.4739e-28	5.79387e-24	-0.499856	0.534	0.649
SNHG5	6.96578e-14	1.63139e-09	-0.501842	0.514	0.586
HSD17B11	4.33224e-55	1.01461e-50	-0.502423	0.185	0.387
KIFAP3	4.20557e-11	9.84945e-07	-0.503057	0.484	0.569
HMGB2	0.0386307	1	-0.506072	0.515	0.532
RNF130	1.74926e-51	4.09677e-47	-0.508553	0.303	0.51
SSH1	2.44739e-60	5.73179e-56	-0.511021	0.243	0.464
HACD1	7.83115e-56	1.83406e-51	-0.511651	0.208	0.408
MTRNR2L6	3.81906e-05	0.894423	-0.51343	0.389	0.454
CD164	1.4501e-29	3.39613e-25	-0.513946	0.555	0.644
RPL34	8.34674e-73	1.95481e-68	-0.514189	0.973	0.939
HIGD2A	4.83086e-38	1.13139e-33	-0.514195	0.46	0.604
SKIL	8.34093e-23	1.95344e-18	-0.517966	0.296	0.439
SNHG32	7.12111e-28	1.66776e-23	-0.519061	0.3	0.457
HEXA	3.26585e-58	7.64863e-54	-0.519839	0.137	0.332
LIMD2	1.57137e-15	3.68014e-11	-0.521844	0.556	0.594
STAB1	6.62304e-173	1.55112e-168	-0.523808	0.012	0.266
NEK6	1.10929e-54	2.59795e-50	-0.525701	0.313	0.519
F2RL2	2.09518e-39	4.90691e-35	-0.525807	0.255	0.425
SEPTIN9	2.24841e-93	5.26578e-89	-0.528317	0.113	0.355
VDAC1	5.47837e-32	1.28303e-27	-0.529806	0.534	0.669
SYAP1	1.33121e-29	3.1177e-25	-0.53014	0.474	0.609
HNRNPA1	1.33275e-21	3.1213e-17	-0.533491	0.693	0.716
ABCC4	6.62963e-24	1.55266e-19	-0.533834	0.663	0.728
AKAP13	1.04344e-48	2.44374e-44	-0.533987	0.3	0.505
AC090409.1	7.42861e-31	1.73978e-26	-0.535049	0.342	0.488
CTSD	2.34018e-35	5.4807e-31	-0.535292	0.467	0.616
PNRC1	9.36473e-41	2.19322e-36	-0.538443	0.346	0.534
SPI1	5.88438e-64	1.37812e-59	-0.538821	0.079	0.258
RPL37	1.26892e-54	2.97181e-50	-0.548031	0.939	0.916
DYNLT3	1.55491e-51	3.6416e-47	-0.548299	0.209	0.404
CCNI	1.64391e-38	3.85005e-34	-0.549871	0.716	0.759
IGFBP2	2.06867e-16	4.84482e-12	-0.55015	0.24	0.332
POLR1D	3.20077e-31	7.49621e-27	-0.550176	0.56	0.653
UQCR10	5.52989e-63	1.2951e-58	-0.551021	0.909	0.874
PLIN2	1.58072e-09	3.70204e-05	-0.553227	0.592	0.669
RPS27	1.82289e-103	4.26921e-99	-0.556685	0.966	0.93
HLA-E	2.64865e-30	6.20313e-26	-0.562326	0.62	0.732
PPFIBP1	6.29923e-56	1.47528e-51	-0.567347	0.293	0.513
SELENOH	2.25237e-46	5.27506e-42	-0.567771	0.79	0.804
MDFIC	5.9194e-156	1.38632e-151	-0.568571	0.019	0.261
PCLAF	0.00716483	1	-0.570324	0.481	0.471
GMFG	6.16286e-44	1.44334e-39	-0.571937	0.823	0.781
UBE2D2	1.59701e-42	3.7402e-38	-0.576562	0.681	0.742
TAF1D	8.54349e-39	2.00089e-34	-0.578186	0.396	0.547
MPZL3	1.8911e-160	4.42895e-156	-0.579278	0.027	0.289
S100A4	5.97875e-22	1.40022e-17	-0.588294	0.892	0.837
GAS5	7.36145e-31	1.72405e-26	-0.591625	0.533	0.618
BTG1	1.10437e-64	2.58643e-60	-0.594268	0.34	0.574
CLDN10	2.8407e-80	6.65291e-76	-0.594654	0.067	0.26
CTTNBP2	1.98041e-35	4.63811e-31	-0.596497	0.454	0.596
CD82	6.43754e-69	1.50767e-64	-0.600001	0.248	0.486
SEPTIN11	1.17245e-47	2.74589e-43	-0.600282	0.461	0.62
GAD1	2.75984e-61	6.46353e-57	-0.601501	0.602	0.749
TNFSF10	2.10341e-173	4.92618e-169	-0.603858	0.023	0.297
EIF3E	1.23138e-32	2.88388e-28	-0.604711	0.584	0.662
ELMO1	1.79873e-82	4.21263e-78	-0.606146	0.163	0.41
NIFK	9.16241e-19	2.14584e-14	-0.607504	0.488	0.543
CCM2	3.63794e-61	8.52005e-57	-0.608471	0.324	0.546
RPS4Y1	4.15004e-51	9.71939e-47	-0.609065	0.59	0.708
CD53	5.638e-190	1.32042e-185	-0.609239	0.014	0.292
SSBP3	2.75925e-57	6.46216e-53	-0.612	0.305	0.514
ETS1	2.41051e-90	5.64543e-86	-0.613453	0.158	0.421
SQSTM1	7.8433e-09	0.00018369	-0.615295	0.772	0.765
ARID5B	1.13465e-73	2.65734e-69	-0.615875	0.235	0.49
FSCN1	1.87118e-92	4.38231e-88	-0.615948	0.126	0.374
IQGAP1	1.58081e-133	3.70227e-129	-0.618484	0.103	0.404
CLEC11A	1.29305e-13	3.02832e-09	-0.625801	0.313	0.39
LTC4S	2.77506e-11	6.49918e-07	-0.625944	0.583	0.603
ENC1	4.39216e-81	1.02864e-76	-0.62715	0.089	0.303
COX16	2.4976e-56	5.84939e-52	-0.627496	0.38	0.573
SPTAN1	3.40301e-206	7.96984e-202	-0.629196	0.029	0.347
PKN1	1.03444e-78	2.42266e-74	-0.629584	0.182	0.419
RPL39	2.30139e-75	5.38985e-71	-0.631578	0.947	0.924
NACA	1.10411e-90	2.58583e-86	-0.632027	0.95	0.906
RPS3	1.45195e-61	3.40047e-57	-0.635299	0.961	0.927
IFI16	3.03398e-51	7.10558e-47	-0.637562	0.51	0.676
BPTF	2.56611e-52	6.00982e-48	-0.637566	0.349	0.53
RESF1	3.89852e-61	9.13033e-57	-0.639816	0.189	0.4
TPT1	1.50465e-124	3.52389e-120	-0.641612	0.986	0.963
OSBPL8	2.62967e-41	6.15869e-37	-0.644961	0.473	0.619
MTRNR2L1	0.0326386	1	-0.645146	0.8	0.793
RPS28	8.64788e-105	2.02533e-100	-0.646939	0.974	0.937
ALDH1A1	2.00718e-58	4.70081e-54	-0.647017	0.11	0.294
ZFAS1	5.05249e-51	1.18329e-46	-0.653736	0.768	0.801
GRN	8.33632e-73	1.95237e-68	-0.656969	0.272	0.513
STX3	3.52996e-181	8.26718e-177	-0.660177	0.018	0.293
ZFP36L1	4.54761e-85	1.06505e-80	-0.662306	0.262	0.545
CTSB	3.47129e-49	8.12976e-45	-0.662495	0.234	0.439
DAPK1	1.65163e-243	3.86811e-239	-0.671559	0.025	0.386
KDR	2.08283e-76	4.878e-72	-0.674099	0.103	0.328
RPP25	5.88023e-190	1.37715e-185	-0.678802	0.019	0.304
CSTB	2.11628e-41	4.95633e-37	-0.689724	0.735	0.785
XACT	3.69898e-74	8.663e-70	-0.690082	0.139	0.368
EPB41	6.98586e-63	1.63609e-58	-0.693744	0.398	0.62
CD99	8.84996e-67	2.07266e-62	-0.699752	0.321	0.541
IDS	6.72659e-154	1.57537e-149	-0.70907	0.121	0.462
PDGFRA	9.40055e-80	2.20161e-75	-0.714356	0.143	0.38
MTRNR2L10	3.49698e-11	8.18992e-07	-0.721269	0.735	0.773	CommonDOWN
MPST	6.54733e-81	1.53339e-76	-0.721571	0.438	0.645
VASH1	2.91304e-85	6.82234e-81	-0.724639	0.28	0.541
GLRX	1.95086e-77	4.56892e-73	-0.729737	0.239	0.478	CommonDOWN
HSPB1	5.83592e-34	1.36677e-29	-0.730333	0.485	0.59
LGALS1	1.36691e-18	3.20131e-14	-0.730905	0.625	0.641	CommonDOWN
NXF3	2.02085e-77	4.73283e-73	-0.731451	0.238	0.502
MTA3	1.97351e-203	4.62197e-199	-0.73552	0.036	0.361
AL157895.1	1.04675e-84	2.4515e-80	-0.736771	0.104	0.328	CommonDOWN
LINC00892	1.5836e-89	3.70879e-85	-0.73937	0.135	0.382
HDC	9.81853e-71	2.2995e-66	-0.739657	0.074	0.26
LAPTM4B	4.9345e-68	1.15566e-63	-0.741051	0.582	0.721
MYBL2	1.50024e-68	3.51357e-64	-0.743831	0.2	0.423
ACTG1	1.43015e-44	3.3494e-40	-0.744908	0.874	0.844	CommonDOWN
PLK2	2.7889e-59	6.5316e-55	-0.755242	0.101	0.278
PI16	3.16746e-290	7.4182e-286	-0.757287	0	0.361
ANXA5	2.37931e-39	5.57235e-35	-0.761184	0.474	0.586
RAMP2	1.46494e-198	3.4309e-194	-0.761729	0.001	0.256
CCDC173	4.88496e-153	1.14406e-148	-0.774092	0.073	0.373	CommonDOWN
MTRNR2L8	1.81918e-19	4.26052e-15	-0.790979	0.961	0.94
MTRNR2L12	4.12846e-22	9.66884e-18	-0.797701	0.979	0.97
MAPK13	3.91426e-226	9.1672e-222	-0.80678	0.028	0.371
DBI	1.70225e-60	3.98667e-56	-0.83268	0.824	0.861
SAT2	2.67803e-146	6.27195e-142	-0.832842	0.195	0.534
FKBP1A	3.29507e-87	7.71704e-83	-0.853422	0.584	0.714
SNHG7	3.94513e-70	9.23949e-66	-0.857478	0.491	0.663
RPS29	1.78218e-78	4.17386e-74	-0.857606	0.778	0.82
BSG	1.34946e-84	3.16043e-80	-0.858325	0.595	0.731
APLP2	1.02461e-118	2.39964e-114	-0.859737	0.214	0.514
CD44	4.41642e-157	1.03433e-152	-0.871923	0.032	0.3	CommonDOWN
LINC00520	3.32265e-23	7.78164e-19	-0.883486	0.316	0.436
PKM	6.84821e-93	1.60385e-88	-0.884768	0.743	0.807
LYN	5.5761e-93	1.30592e-88	-0.88748	0.315	0.556
TST	1.34775e-69	3.15643e-65	-0.890953	0.495	0.697
SNHG15	1.36684e-89	3.20114e-85	-0.919836	0.27	0.537
VKORC1L1	4.52493e-48	1.05974e-43	-0.939889	0.402	0.555
VAMP5	1.11259e-112	2.6057e-108	-0.941044	0.18	0.474
AKR1A1	2.0774e-128	4.86526e-124	-0.943297	0.267	0.558	CommonDOWN
TMEM173	2.14343e-181	5.0199e-177	-0.946626	0.125	0.483
CMPK2	4.3271e-138	1.01341e-133	-0.950896	0.207	0.559
PLP2	3.59343e-85	8.41581e-81	-0.957733	0.435	0.632
CD34	2.5063e-162	5.86975e-158	-0.977778	0.075	0.382
SAMSN1	2.52693e-114	5.91806e-110	-0.99408	0.167	0.456	CommonDOWN
BRI3	1.32458e-117	3.10216e-113	-1.00835	0.602	0.779
HHEX	1.23638e-243	2.89561e-239	-1.03586	0.082	0.495
CD81	1.37635e-104	3.22342e-100	-1.03594	0.321	0.57	CommonDOWN
RAMP1	7.75369e-132	1.81591e-127	-1.06832	0.141	0.462
RNASE1	2.05353e-107	4.80936e-103	-1.08904	0.242	0.552
LCP1	2.20889e-180	5.17322e-176	-1.09447	0.146	0.524	CommonDOWN
ARL4D	0	0	-1.10417	0.006	0.483
PTMS	3.65418e-82	8.55809e-78	-1.10956	0.392	0.604
BNIP3L	4.40899e-149	1.03259e-144	-1.12876	0.479	0.771
C19orf33	3.15617e-45	7.39174e-41	-1.14311	0.447	0.616
PYCARD	1.34913e-177	3.15966e-173	-1.15286	0.104	0.446	CommonDOWN
LINC00672	7.80708e-284	1.82842e-279	-1.16179	0.034	0.445
ID3	1.26769e-127	2.96893e-123	-1.19098	0.187	0.502
SYPL1	4.04915e-160	9.48312e-156	-1.23349	0.319	0.628	CommonDOWN
EGFL7	1.24548e-78	2.91693e-74	-1.2367	0.665	0.707
STMN1	1.86606e-49	4.37032e-45	-1.24769	0.534	0.653
SPTBN1	9.61566e-193	2.25199e-188	-1.29827	0.272	0.646
TM4SF1	1.92867e-269	4.51694e-265	-1.31058	0.004	0.351
GFI1B	2.32672e-194	5.44917e-190	-1.3674	0.368	0.702
STXBP6	3.52326e-218	8.25148e-214	-1.37987	0.029	0.361
CXCL5	2.03614e-154	4.76863e-150	-1.46786	0.063	0.354
MGST3	1.238e-145	2.8994e-141	-1.48294	0.704	0.785
MRPL52	3.25708e-246	7.62809e-242	-1.50941	0.317	0.709	CommonDOWN
PROCR	0	0	-1.52509	0.008	0.521
SOX4	8.74671e-224	2.04848e-219	-1.82828	0.16	0.595	CommonDOWN
LMO4	2.59524e-143	6.07804e-139	-1.83553	0.243	0.553	CommonDOWN
TMSB10	2.13669e-270	5.00413e-266	-1.89582	0.784	0.879	CommonDOWN
BST2	0	0	-2.08775	0.03	0.557
S100A11	6.4104e-292	1.50132e-287	-2.5087	0.386	0.767	CommonDOWN
PRDX1	5.30797e-243	1.24313e-238	-2.65727	0.607	0.817	CommonDOWN
VIM	0	0	-2.79417	0.336	0.832	CommonDOWN
