# Supplementary material for: GFI1B and LSD1 repress myeloid traits during megakaryocyte differentiation
Source: Commun Biol. 2024 Mar 28;7:374. doi: 10.1038/s42003-024-06090-z (PMC10978956; doi:10.1038/s42003-024-06090-z)
Supplement: Supplementary file 7 — Supplementary Data 4 [file 42003_2024_6090_MOESM7_ESM.xlsx]

## Sheet: SupplementaryTable4_Regulon_Bin
#Supplementary Data 4: Binarized regulon activity for each regulon (column) in every cell (rows). Regulons that are active in a cell are annotated as "On", regulons that are inactive are annotated as "Off" and regulons that were not identified in a cell are annotated as "Not.Found")
	ATF1	ATF3	ATF4	BACH1	BACH2	BCL11A	BHLHE41	BRF2	CEBPA	CEBPB	CEBPD	CEBPE	CEBPG	CEBPZ	CREB1	CREB3	CREB3L2	CREB5	CREM	CTCF	CTCFL	CUX1	DDIT3	E2F1	E2F2	E2F3	E2F4	E2F6	E2F7	E2F8	EGR1	EGR2	EGR3	EGR4	ELF1	ELF2	ELF4	ELK1	ELK3	ELK4	ESRRA	ETS1	ETS2	ETV2	ETV4	ETV5	ETV6	ETV7	FLI1
WT_AAACCCAAGAAACACT-1	On	Off	Off	Off	Off	Off	Off	Off	Off	Off	Off	Off	Off	Off	Off	Off	Off	Off	Off	Off	Off	Off	Off	Off	Off	Off	On	Off	Off	Off	Off	Off	Off	Off	Off	On	Off	Off	Off	Off	Off	Off	On	Off	Off	Off	Off	Off	Off
WT_AAACCCAAGGTTCACT-1	Off	Off	Off	Off	Off	Off	Off	Off	Off	Off	Off	Off	Off	Off	Off	Off	Off	Off	Off	On	Off	Off	Off	Off	Off	On	Off	On	Off	Off	Off	Off	Off	Off	Off	Off	On	Off	Off	Off	Off	Off	Off	Off	Off	Off	Off	Off	Off
WT_AAACCCACAATTCTTC-1	Off	On	Off	Off	Off	Off	Off	Off	Off	On	On	Off	On	Off	Off	On	Off	On	On	Off	Off	Off	Off	On	Off	On	Off	Off	Off	Off	Off	Off	Off	Off	Off	Off	Off	On	On	Off	Off	Off	Off	Off	Off	Off	Off	On	Off
WT_AAACCCACACCAACAT-1	Off	On	Off	On	Off	Off	Off	On	Off	On	On	Off	On	Off	Off	Off	On	On	Off	Off	Off	Off	On	Off	Off	Off	Off	On	Off	Off	On	On	On	On	Off	On	Off	On	On	Off	Off	Off	Off	Off	Off	Off	Off	Off	Off
WT_AAACCCACATTAGGAA-1	Off	Off	Off	Off	Off	Off	Off	Off	Off	Off	Off	Off	Off	Off	Off	On	Off	Off	On	Off	Off	Off	Off	Off	Off	Off	Off	Off	Off	Off	Off	Off	Off	Off	Off	Off	Off	Off	On	Off	On	Off	Off	Off	Off	Off	Off	Off	Off
WT_AAACCCAGTTCGGCGT-1	Off	On	Off	Off	Off	Off	Off	Off	Off	On	Off	Off	Off	Off	Off	On	Off	On	On	Off	Off	On	Off	On	Off	Off	Off	Off	Off	Off	Off	Off	Off	Off	Off	Off	On	On	Off	On	Off	On	Off	Off	Off	Off	On	On	Off
WT_AAACCCATCACCTACC-1	On	Off	Off	Off	Off	Off	Off	On	Off	Off	Off	Off	Off	On	Off	Off	Off	Off	Off	On	Off	Off	Off	Off	Off	Off	On	Off	Off	On	Off	Off	Off	Off	Off	Off	Off	Off	Off	Off	Off	Off	Off	Off	Off	Off	Off	On	Off
WT_AAACCCATCGGCCCAA-1	Off	On	Off	Off	Off	On	On	On	On	On	On	Off	Off	Off	On	Off	Off	On	Off	Off	Off	Off	Off	Off	Off	Off	Off	On	Off	Off	Off	On	Off	Off	Off	On	Off	Off	Off	On	Off	Off	Off	Off	Off	On	Off	On	Off
WT_AAACGAAAGGGCCCTT-1	Off	On	Off	Off	Off	On	On	On	On	On	Off	Off	Off	Off	Off	Off	Off	Off	Off	Off	On	Off	Off	Off	Off	Off	Off	Off	Off	Off	Off	On	Off	Off	Off	Off	Off	Off	Off	Off	Off	Off	Off	Off	On	Off	Off	Off	Off
WT_AAACGAAAGGGTCACA-1	Off	Off	Off	Off	Off	Off	Off	Off	Off	Off	Off	Off	Off	Off	Off	Off	Off	Off	Off	On	Off	Off	Off	Off	Off	Off	On	Off	Off	Off	Off	Off	Off	Off	Off	Off	Off	Off	Off	Off	On	Off	Off	Off	Off	Off	Off	Off	Off
WT_AAACGAAAGTCAGAGC-1	Off	Off	Off	Off	Off	Off	Off	On	Off	Off	Off	Off	Off	On	Off	Off	Off	Off	Off	On	Off	Off	Off	Off	Off	Off	On	Off	Off	Off	Off	Off	Off	Off	Off	Off	Off	Off	Off	Off	Off	Off	Off	Off	Off	Off	Off	Off	Off
WT_AAACGAACACTCACTC-1	Off	On	Off	Off	Off	On	On	Off	On	On	On	Off	On	Off	Off	Off	Off	On	Off	Off	Off	Off	Off	Off	Off	Off	Off	Off	Off	Off	Off	On	Off	Off	Off	Off	Off	On	On	On	Off	Off	On	Off	Off	On	Off	Off	Off
WT_AAACGAACAGAAGCTG-1	Off	Off	Off	Off	Off	Off	Off	Off	Off	Off	Off	Off	Off	Off	On	On	Off	Off	On	Off	Off	On	Off	Off	Off	On	Off	Off	Off	Off	Off	Off	Off	Off	Off	Off	On	On	On	Off	Off	On	Off	Off	Off	Off	On	On	Off
WT_AAACGAACATAATGAG-1	Off	Off	Off	Off	Off	Off	Off	On	Off	Off	Off	Off	Off	Off	Off	Off	On	On	Off	Off	Off	On	Off	Off	Off	On	Off	On	Off	Off	Off	Off	Off	Off	Off	Off	On	On	On	Off	Off	On	On	Off	Off	Off	On	On	Off
WT_AAACGAACATCCTCAC-1	Off	Off	Off	Off	Off	Off	Off	Off	Off	Off	Off	Off	Off	On	Off	Off	Off	Off	Off	On	Off	Off	Off	Off	On	Off	On	Off	Off	On	Off	Off	Off	Off	Off	Off	Off	Off	On	Off	Off	Off	Off	Off	Off	Off	Off	Off	Off
WT_AAACGAACATGGAACG-1	Off	Off	Off	Off	Off	Off	Off	Off	Off	Off	Off	Off	Off	Off	Off	On	Off	Off	On	Off	Off	Off	Off	Off	Off	Off	Off	Off	Off	Off	Off	Off	Off	Off	Off	Off	Off	Off	On	Off	On	Off	Off	Off	Off	Off	Off	Off	Off
WT_AAACGAAGTACAGTTC-1	Off	Off	Off	Off	Off	Off	Off	Off	On	Off	Off	Off	Off	On	Off	Off	Off	Off	Off	On	Off	Off	Off	Off	Off	Off	Off	Off	Off	On	Off	Off	Off	Off	Off	Off	Off	Off	Off	Off	Off	Off	Off	Off	Off	Off	Off	Off	Off
WT_AAACGAAGTCCAGCAC-1	Off	Off	Off	Off	Off	Off	Off	Off	Off	Off	Off	Off	Off	Off	Off	On	Off	Off	On	Off	Off	Off	Off	Off	Off	Off	Off	Off	Off	Off	Off	Off	Off	Off	Off	Off	Off	Off	Off	Off	On	Off	Off	Off	Off	Off	Off	Off	Off
WT_AAACGAAGTCCGTACG-1	Off	Off	Off	Off	Off	Off	Off	On	Off	Off	Off	Off	Off	Off	Off	On	Off	Off	On	Off	Off	Off	Off	Off	Off	Off	Off	Off	Off	Off	Off	Off	Off	Off	Off	Off	Off	Off	On	Off	On	On	Off	Off	Off	Off	Off	On	Off
WT_AAACGAAGTGACACGA-1	Off	Off	Off	On	Off	Off	Off	On	Off	Off	Off	Off	Off	On	On	Off	Off	Off	Off	On	Off	Off	Off	Off	Off	On	Off	On	Off	Off	Off	Off	Off	Off	Off	On	On	Off	Off	On	Off	Off	Off	Off	Off	Off	Off	On	Off
WT_AAACGAATCGAACACT-1	Off	Off	Off	On	Off	Off	Off	Off	Off	Off	Off	Off	Off	Off	Off	Off	Off	Off	On	Off	Off	On	Off	Off	Off	On	Off	Off	Off	Off	Off	Off	Off	Off	Off	Off	On	Off	On	On	Off	On	Off	Off	Off	Off	On	On	Off
WT_AAACGCTAGAAGCGCT-1	On	Off	Off	Off	Off	Off	Off	On	Off	Off	Off	Off	Off	On	Off	Off	Off	Off	Off	On	Off	Off	Off	Off	Off	Off	On	On	Off	On	Off	Off	Off	Off	Off	Off	Off	Off	Off	On	Off	Off	Off	Off	Off	Off	Off	On	Off
WT_AAACGCTAGAAGGATG-1	Off	On	Off	Off	Off	Off	Off	Off	Off	On	On	Off	On	Off	Off	Off	Off	On	On	Off	Off	Off	On	On	Off	Off	Off	On	Off	Off	On	Off	Off	On	Off	Off	Off	Off	Off	Off	Off	Off	Off	Off	Off	Off	Off	On	Off
WT_AAACGCTAGTCGTCTA-1	Off	Off	Off	Off	Off	Off	Off	Off	Off	Off	Off	Off	Off	Off	On	Off	Off	Off	Off	Off	Off	Off	Off	Off	Off	Off	Off	On	Off	Off	Off	On	Off	Off	Off	Off	On	Off	On	On	Off	Off	Off	Off	Off	Off	Off	On	Off
WT_AAACGCTCAACCACAT-1	Off	Off	Off	Off	Off	Off	Off	Off	Off	Off	Off	Off	Off	Off	On	Off	On	Off	On	Off	Off	On	Off	Off	Off	Off	Off	Off	On	On	Off	Off	Off	Off	Off	Off	On	Off	Off	Off	Off	On	Off	Off	Off	Off	On	On	Off
WT_AAACGCTTCCGGGACT-1	Off	On	Off	On	Off	Off	Off	Off	Off	Off	Off	Off	On	Off	On	Off	Off	Off	Off	Off	Off	Off	Off	Off	Off	Off	Off	On	Off	Off	Off	Off	Off	Off	Off	On	On	Off	Off	Off	Off	Off	On	Off	Off	Off	Off	On	Off
WT_AAAGAACAGAAGAACG-1	Off	Off	Off	Off	Off	Off	Off	Off	Off	Off	Off	Off	Off	Off	Off	Off	On	Off	Off	Off	Off	Off	Off	Off	Off	Off	Off	Off	Off	Off	Off	Off	Off	Off	Off	Off	Off	Off	On	Off	On	On	Off	Off	Off	Off	Off	On	Off
WT_AAAGAACCAACGTATC-1	Off	Off	Off	Off	Off	Off	Off	Off	Off	Off	Off	Off	Off	Off	Off	Off	Off	On	Off	Off	Off	Off	Off	Off	Off	Off	Off	On	Off	Off	Off	Off	Off	Off	Off	Off	Off	Off	On	Off	Off	Off	Off	Off	Off	Off	Off	On	Off
WT_AAAGAACCACAAGTGG-1	Off	On	Off	Off	Off	Off	Off	Off	Off	On	On	Off	Off	Off	Off	On	Off	Off	On	Off	Off	On	Off	Off	Off	Off	Off	Off	Off	Off	Off	Off	Off	Off	Off	Off	Off	On	On	Off	Off	On	Off	Off	Off	Off	On	On	Off
WT_AAAGAACCATAAGCGG-1	Off	Off	Off	Off	Off	Off	Off	Off	Off	Off	Off	Off	Off	Off	On	Off	On	Off	Off	Off	Off	On	Off	Off	Off	On	Off	Off	Off	Off	Off	Off	Off	Off	Off	On	On	On	Off	Off	Off	On	Off	Off	Off	Off	Off	Off	Off
WT_AAAGAACCATATCGGT-1	Off	Off	Off	Off	On	Off	Off	Off	Off	Off	Off	Off	Off	Off	Off	On	On	Off	On	Off	On	On	Off	Off	Off	Off	Off	Off	Off	Off	On	Off	On	On	Off	Off	Off	Off	On	Off	Off	On	Off	Off	Off	Off	On	On	Off
WT_AAAGAACCATGGCGCT-1	Off	Off	Off	Off	Off	Off	Off	Off	Off	Off	Off	Off	Off	Off	Off	On	Off	Off	On	Off	Off	On	Off	Off	Off	On	Off	Off	Off	Off	Off	Off	Off	Off	Off	Off	Off	Off	On	Off	Off	On	Off	Off	Off	Off	On	On	Off
WT_AAAGAACCATGGTGGA-1	Off	Off	Off	Off	Off	Off	Off	Off	Off	Off	Off	Off	Off	On	Off	Off	Off	Off	Off	On	Off	Off	Off	Off	Off	Off	On	Off	Off	On	Off	Off	Off	Off	Off	Off	Off	Off	On	Off	On	Off	Off	Off	Off	Off	Off	Off	Off
WT_AAAGAACGTCCCTAAA-1	Off	Off	Off	Off	Off	Off	Off	Off	Off	Off	Off	Off	Off	Off	Off	Off	Off	Off	Off	On	Off	Off	Off	Off	Off	Off	On	Off	Off	Off	Off	Off	Off	Off	Off	Off	Off	Off	Off	Off	On	Off	Off	Off	Off	Off	Off	On	Off
WT_AAAGGATAGGTGGGTT-1	Off	Off	Off	Off	Off	Off	Off	Off	Off	Off	Off	Off	Off	On	Off	Off	Off	Off	Off	On	Off	Off	Off	Off	Off	Off	On	Off	Off	Off	Off	Off	Off	Off	Off	Off	Off	Off	Off	Off	Off	Off	Off	Off	Off	Off	Off	Off	Off
WT_AAAGGATCAAACTCGT-1	Off	Off	Off	Off	Off	Off	Off	Off	Off	Off	Off	Off	Off	Off	Off	On	Off	Off	On	Off	Off	Off	Off	Off	Off	Off	Off	Off	Off	Off	Off	Off	Off	Off	Off	Off	Off	Off	Off	Off	On	Off	Off	Off	Off	Off	Off	On	Off
WT_AAAGGATCATCGGTTA-1	Off	Off	Off	Off	Off	Off	Off	Off	Off	Off	Off	Off	Off	Off	Off	Off	Off	Off	Off	Off	Off	Off	Off	Off	Off	Off	Off	Off	Off	On	Off	Off	Off	Off	Off	Off	Off	Off	Off	Off	On	Off	Off	Off	Off	Off	Off	Off	Off
WT_AAAGGATGTCAGCGTC-1	Off	Off	Off	Off	Off	Off	Off	Off	Off	Off	Off	Off	Off	Off	Off	On	Off	Off	On	Off	Off	Off	Off	Off	Off	Off	Off	Off	Off	Off	Off	Off	Off	Off	Off	Off	Off	Off	Off	Off	On	Off	Off	Off	Off	Off	Off	Off	Off
WT_AAAGGATTCAAATAGG-1	Off	On	Off	Off	On	Off	Off	Off	Off	On	On	Off	On	Off	Off	On	Off	On	On	Off	Off	Off	On	On	Off	Off	Off	On	Off	Off	On	Off	On	On	Off	On	On	On	On	Off	Off	Off	On	Off	Off	Off	Off	On	Off
WT_AAAGGATTCCCTCATG-1	Off	Off	Off	Off	Off	Off	Off	Off	Off	Off	Off	Off	Off	On	Off	Off	Off	Off	Off	On	Off	Off	Off	Off	On	Off	On	Off	Off	On	Off	Off	Off	Off	Off	Off	Off	Off	Off	On	Off	Off	Off	Off	Off	Off	Off	Off	Off
WT_AAAGGATTCTACAGGT-1	Off	Off	Off	Off	Off	Off	Off	Off	Off	Off	On	Off	Off	Off	Off	On	On	On	On	Off	Off	On	Off	Off	Off	Off	Off	On	Off	Off	Off	Off	On	Off	Off	On	Off	Off	On	Off	Off	On	On	Off	Off	Off	On	On	Off
WT_AAAGGGCAGATCGACG-1	Off	Off	Off	Off	Off	Off	Off	Off	Off	Off	Off	Off	Off	Off	Off	On	Off	Off	Off	Off	Off	Off	Off	Off	Off	Off	Off	Off	Off	Off	Off	Off	Off	Off	Off	Off	Off	Off	On	Off	On	Off	Off	Off	Off	Off	Off	Off	Off
WT_AAAGGGCGTAGCTTAC-1	Off	Off	Off	Off	Off	Off	Off	Off	Off	Off	Off	Off	Off	On	Off	Off	Off	Off	Off	On	Off	Off	Off	Off	Off	Off	On	Off	Off	Off	Off	Off	Off	Off	Off	Off	Off	Off	Off	Off	On	Off	Off	Off	Off	Off	Off	Off	Off
WT_AAAGGGCGTAGTTCCA-1	Off	Off	Off	Off	Off	Off	Off	On	Off	Off	Off	Off	Off	On	Off	Off	Off	Off	Off	On	Off	Off	Off	Off	Off	Off	On	Off	Off	On	Off	Off	Off	Off	Off	Off	Off	Off	Off	Off	On	Off	Off	Off	Off	Off	Off	On	Off
WT_AAAGGGCGTTTCACTT-1	Off	Off	Off	Off	Off	Off	Off	Off	Off	Off	Off	Off	Off	On	Off	Off	Off	Off	Off	On	Off	Off	Off	Off	On	Off	On	Off	Off	Off	Off	Off	Off	Off	Off	Off	Off	Off	Off	Off	Off	Off	Off	Off	Off	Off	Off	On	Off
WT_AAAGGGCTCTCTTAAC-1	Off	Off	Off	Off	Off	Off	Off	Off	Off	Off	Off	Off	Off	Off	Off	On	Off	Off	Off	Off	Off	Off	Off	Off	Off	Off	Off	Off	Off	Off	Off	Off	Off	Off	Off	Off	Off	Off	Off	Off	On	Off	Off	Off	Off	Off	Off	Off	Off
WT_AAAGGTACACACCTTC-1	Off	Off	Off	Off	Off	Off	Off	Off	Off	Off	Off	Off	Off	Off	Off	Off	Off	Off	Off	Off	Off	Off	Off	Off	Off	Off	Off	Off	Off	Off	Off	Off	Off	Off	Off	Off	Off	Off	On	Off	On	Off	Off	Off	Off	Off	Off	Off	Off
WT_AAAGGTACAGCGGTCT-1	Off	Off	Off	Off	Off	Off	Off	Off	Off	Off	Off	Off	Off	Off	Off	On	Off	Off	On	Off	Off	Off	Off	Off	Off	Off	Off	Off	Off	Off	Off	Off	Off	Off	Off	Off	Off	Off	On	Off	On	On	Off	Off	Off	Off	Off	Off	Off
WT_AAAGGTACAGCTCTGG-1	Off	On	Off	Off	Off	Off	Off	On	Off	On	On	Off	Off	Off	On	Off	On	Off	Off	Off	Off	On	Off	Off	Off	On	Off	Off	Off	Off	Off	Off	Off	Off	Off	On	Off	On	On	On	Off	On	Off	Off	Off	Off	On	On	Off
WT_AAAGGTACAGGCTACC-1	Off	Off	Off	On	Off	Off	Off	On	Off	Off	Off	Off	Off	Off	Off	Off	Off	On	Off	Off	Off	On	Off	Off	Off	On	Off	Off	Off	Off	Off	Off	Off	Off	Off	On	On	Off	On	Off	Off	On	On	Off	Off	Off	On	On	Off
WT_AAAGGTACAGTGTGGA-1	Off	Off	Off	Off	Off	Off	Off	Off	Off	Off	Off	Off	Off	On	Off	Off	Off	Off	Off	On	Off	Off	Off	Off	On	Off	On	Off	Off	Off	Off	Off	Off	Off	Off	Off	Off	Off	Off	Off	Off	Off	Off	Off	Off	Off	Off	Off	Off
WT_AAAGGTACATGAAGGC-1	Off	Off	Off	Off	Off	Off	Off	On	Off	Off	Off	Off	Off	On	Off	Off	Off	Off	Off	On	Off	Off	Off	Off	On	Off	On	Off	Off	On	Off	Off	Off	Off	Off	On	On	Off	Off	Off	Off	Off	Off	Off	Off	Off	Off	Off	Off
WT_AAAGGTAGTACCTAGT-1	Off	Off	Off	Off	Off	Off	Off	Off	Off	Off	Off	Off	Off	Off	Off	On	Off	Off	On	Off	Off	Off	Off	Off	Off	Off	Off	Off	Off	Off	Off	Off	Off	Off	Off	Off	Off	Off	On	Off	On	Off	Off	Off	Off	Off	Off	Off	Off
WT_AAAGGTATCCGGCAAC-1	Off	Off	Off	Off	Off	Off	Off	Off	Off	Off	Off	Off	Off	Off	Off	On	Off	Off	On	Off	Off	Off	Off	Off	Off	Off	Off	Off	Off	Off	Off	Off	Off	Off	Off	Off	Off	Off	Off	Off	On	Off	Off	Off	Off	Off	Off	On	Off
WT_AAAGGTATCGTCTACC-1	Off	Off	Off	Off	Off	Off	Off	Off	Off	Off	Off	Off	Off	Off	Off	Off	On	Off	On	Off	Off	On	Off	Off	Off	On	Off	Off	Off	Off	Off	Off	Off	Off	Off	Off	On	On	On	Off	Off	On	On	Off	Off	Off	On	On	Off
WT_AAAGGTATCTGGCCTT-1	Off	Off	Off	Off	Off	Off	Off	On	Off	Off	Off	Off	Off	Off	On	Off	On	Off	Off	Off	Off	On	Off	Off	Off	On	Off	Off	Off	Off	On	Off	On	On	Off	On	Off	Off	Off	On	Off	On	On	Off	Off	Off	On	Off	Off
WT_AAAGTCCAGGAAAGAC-1	Off	Off	Off	Off	Off	Off	Off	Off	Off	Off	Off	Off	Off	On	Off	Off	Off	Off	Off	On	Off	Off	Off	Off	Off	Off	On	Off	Off	Off	Off	Off	Off	Off	Off	Off	Off	Off	Off	Off	Off	Off	Off	Off	Off	Off	Off	Off	Off
WT_AAAGTCCCAACTGGTT-1	Off	Off	Off	Off	Off	Off	Off	Off	Off	Off	Off	Off	Off	Off	Off	On	On	Off	On	Off	Off	On	Off	Off	Off	On	Off	Off	Off	Off	Off	Off	Off	Off	Off	Off	Off	On	On	Off	On	On	On	Off	Off	Off	On	On	Off
WT_AAAGTCCCAATGACCT-1	Off	Off	Off	Off	Off	Off	Off	Off	Off	Off	Off	Off	Off	Off	Off	On	Off	Off	On	Off	Off	On	Off	Off	Off	On	Off	Off	Off	Off	Off	Off	Off	Off	Off	Off	Off	Off	On	Off	Off	On	Off	Off	Off	Off	On	On	Off
WT_AAAGTCCCATGTTACG-1	Off	Off	Off	Off	Off	Off	On	Off	On	Off	On	Off	Off	Off	Off	Off	Off	Off	Off	Off	Off	Off	Off	Off	Off	Off	Off	Off	Off	Off	Off	Off	Off	Off	Off	Off	Off	Off	Off	Off	On	Off	Off	Off	Off	Off	Off	Off	Off
WT_AAAGTCCGTATTGAGA-1	Off	Off	Off	Off	Off	Off	Off	Off	On	Off	Off	Off	Off	Off	Off	Off	Off	Off	Off	On	Off	Off	Off	Off	Off	Off	Off	Off	Off	Off	Off	Off	Off	Off	Off	Off	On	Off	On	Off	On	Off	Off	Off	Off	Off	Off	Off	Off
WT_AAAGTCCGTGACAACG-1	Off	On	Off	Off	Off	Off	Off	On	Off	On	On	Off	Off	Off	Off	Off	Off	On	Off	Off	Off	Off	On	On	Off	On	Off	Off	Off	Off	Off	Off	Off	Off	Off	On	On	On	On	Off	Off	Off	On	Off	Off	Off	Off	On	Off
WT_AAAGTCCTCTGGGCCA-1	Off	On	Off	Off	Off	Off	Off	On	Off	On	On	Off	Off	Off	On	Off	On	Off	Off	Off	Off	On	Off	On	Off	On	Off	On	Off	Off	Off	Off	Off	Off	Off	On	Off	On	On	On	Off	On	On	Off	Off	Off	On	On	Off
WT_AAAGTGAAGAGCCATG-1	Off	Off	Off	Off	Off	Off	Off	Off	Off	Off	Off	Off	Off	Off	On	Off	On	Off	Off	Off	On	Off	Off	Off	Off	Off	Off	Off	Off	Off	Off	Off	Off	Off	Off	Off	On	Off	On	Off	Off	Off	On	Off	Off	Off	Off	On	Off
WT_AAAGTGAAGAGTCAAT-1	Off	Off	Off	Off	Off	Off	Off	Off	Off	Off	Off	Off	Off	Off	On	Off	Off	Off	Off	Off	On	Off	Off	Off	Off	Off	Off	On	Off	Off	Off	Off	Off	Off	Off	Off	Off	Off	On	On	Off	Off	Off	Off	Off	Off	Off	Off	Off
WT_AAAGTGACACTAAACC-1	Off	Off	Off	Off	Off	Off	Off	Off	Off	Off	Off	Off	Off	Off	Off	Off	Off	Off	Off	Off	Off	On	Off	Off	Off	Off	Off	Off	Off	On	Off	Off	Off	Off	Off	Off	On	Off	Off	Off	Off	On	Off	Off	Off	Off	On	On	Off
WT_AAAGTGAGTGAATAAC-1	Off	Off	Off	Off	Off	Off	Off	Off	Off	Off	Off	Off	Off	Off	On	Off	Off	Off	Off	Off	Off	Off	Off	Off	Off	On	Off	Off	Off	Off	Off	Off	Off	Off	Off	On	Off	Off	Off	On	Off	Off	Off	Off	Off	Off	Off	Off	Off
WT_AAAGTGATCGGTAGAG-1	Off	On	Off	On	On	Off	Off	Off	Off	On	On	Off	Off	Off	Off	Off	Off	Off	On	Off	Off	On	On	On	Off	On	Off	Off	Off	Off	Off	Off	Off	Off	Off	On	On	On	On	Off	Off	On	On	Off	Off	Off	Off	On	Off
WT_AAAGTGATCTAGCAAC-1	Off	Off	Off	Off	Off	Off	Off	Off	Off	Off	Off	Off	Off	On	Off	Off	Off	Off	Off	On	Off	Off	Off	Off	Off	Off	On	Off	Off	On	Off	Off	Off	Off	Off	Off	Off	Off	On	Off	Off	Off	Off	Off	Off	Off	Off	On	Off
WT_AAATGGAAGTCAACAA-1	Off	Off	Off	Off	Off	Off	Off	Off	Off	Off	Off	Off	Off	On	Off	Off	Off	Off	Off	On	Off	Off	Off	Off	Off	Off	On	Off	Off	Off	Off	Off	Off	Off	Off	Off	Off	Off	Off	Off	Off	Off	Off	Off	Off	Off	Off	On	Off
WT_AAATGGAAGTCCCTAA-1	Off	Off	Off	Off	Off	Off	Off	Off	Off	Off	Off	Off	Off	On	Off	Off	Off	Off	Off	On	Off	Off	Off	Off	On	Off	On	Off	Off	Off	Off	Off	Off	Off	Off	Off	Off	Off	On	Off	Off	Off	Off	Off	Off	Off	Off	On	Off
WT_AAATGGAAGTGAATAC-1	Off	Off	Off	Off	Off	Off	Off	Off	Off	Off	Off	Off	Off	On	Off	Off	Off	Off	Off	On	Off	Off	Off	Off	Off	Off	On	Off	Off	Off	Off	Off	Off	Off	Off	Off	Off	Off	Off	Off	On	Off	Off	Off	Off	Off	Off	Off	Off
WT_AAATGGAAGTTTAGGA-1	Off	Off	Off	Off	Off	Off	Off	On	Off	Off	Off	Off	Off	Off	Off	Off	On	Off	Off	Off	Off	On	Off	Off	Off	Off	Off	On	Off	Off	Off	Off	Off	Off	Off	Off	Off	On	Off	Off	Off	Off	On	Off	Off	Off	Off	Off	Off
WT_AAATGGAGTAGGTACG-1	Off	Off	Off	Off	Off	Off	Off	Off	Off	Off	Off	Off	Off	Off	Off	Off	Off	Off	Off	Off	Off	Off	Off	Off	Off	Off	Off	Off	Off	Off	Off	Off	Off	Off	Off	Off	Off	Off	Off	Off	On	Off	Off	Off	Off	Off	Off	On	Off
WT_AAATGGAGTCGTATGT-1	Off	Off	Off	Off	Off	Off	Off	Off	Off	Off	Off	Off	Off	On	Off	Off	Off	Off	Off	On	Off	Off	Off	Off	Off	Off	On	Off	Off	Off	Off	Off	Off	Off	Off	Off	Off	Off	Off	Off	On	Off	Off	Off	Off	Off	Off	Off	Off
WT_AAATGGAGTCTAGTGT-1	Off	Off	Off	Off	Off	Off	Off	Off	Off	Off	Off	Off	Off	Off	Off	Off	Off	Off	Off	Off	Off	Off	Off	Off	Off	Off	On	Off	Off	Off	Off	Off	Off	Off	Off	Off	Off	Off	Off	Off	On	Off	Off	Off	Off	Off	Off	On	Off
WT_AAATGGAGTGCCTTCT-1	Off	Off	Off	Off	Off	Off	Off	On	Off	Off	Off	Off	Off	On	Off	Off	Off	Off	Off	On	Off	Off	Off	Off	Off	Off	Off	Off	Off	On	Off	Off	Off	Off	Off	Off	Off	Off	On	Off	Off	Off	Off	Off	Off	Off	Off	On	Off
WT_AACAAAGAGCCGTAAG-1	Off	Off	Off	Off	Off	Off	On	Off	On	Off	On	Off	Off	Off	Off	Off	Off	On	Off	Off	On	Off	Off	Off	Off	Off	Off	Off	Off	Off	Off	On	Off	Off	Off	Off	Off	Off	Off	Off	Off	Off	Off	Off	Off	Off	Off	Off	Off
WT_AACAAAGCATCCGAAT-1	Off	Off	Off	Off	Off	Off	Off	On	Off	Off	Off	Off	Off	On	Off	Off	Off	Off	Off	On	Off	Off	Off	Off	Off	Off	Off	Off	Off	On	Off	Off	Off	Off	Off	Off	Off	Off	On	Off	Off	Off	Off	Off	Off	Off	Off	On	Off
WT_AACAAAGGTGACAGCA-1	Off	Off	Off	Off	Off	Off	Off	Off	Off	Off	Off	Off	Off	Off	On	Off	On	Off	Off	Off	On	On	Off	Off	Off	Off	Off	On	Off	Off	Off	Off	Off	Off	Off	On	Off	On	On	Off	Off	On	Off	Off	Off	Off	On	On	Off
WT_AACAAAGGTGTTCATG-1	Off	Off	Off	Off	Off	Off	Off	Off	Off	Off	Off	Off	Off	Off	Off	On	Off	Off	On	Off	Off	Off	Off	Off	Off	Off	Off	Off	Off	Off	Off	Off	Off	Off	Off	Off	Off	Off	On	Off	On	Off	Off	Off	Off	Off	Off	Off	Off
WT_AACAAAGTCGCCACTT-1	Off	Off	Off	Off	Off	Off	Off	Off	Off	Off	Off	Off	Off	Off	Off	On	On	Off	On	Off	Off	On	Off	Off	Off	Off	Off	Off	Off	Off	Off	Off	Off	Off	Off	Off	Off	Off	On	Off	On	On	Off	Off	Off	Off	On	Off	Off
WT_AACAAAGTCTTAGGAC-1	Off	On	Off	Off	Off	Off	Off	Off	Off	On	On	Off	Off	Off	Off	Off	Off	Off	Off	Off	Off	Off	On	Off	Off	Off	Off	On	Off	Off	Off	Off	Off	Off	Off	On	Off	On	Off	Off	Off	Off	Off	Off	Off	Off	Off	On	Off
WT_AACAACCCAATAGTGA-1	Off	On	Off	On	Off	Off	Off	Off	Off	On	Off	Off	Off	Off	Off	Off	Off	On	Off	Off	Off	Off	Off	Off	Off	Off	Off	Off	Off	Off	Off	Off	Off	Off	Off	Off	Off	On	On	Off	Off	Off	Off	Off	Off	Off	Off	On	Off
WT_AACAACCCACACGGTC-1	Off	Off	Off	Off	Off	Off	Off	Off	Off	Off	Off	Off	Off	Off	Off	On	On	Off	On	Off	Off	On	Off	Off	Off	Off	Off	Off	Off	Off	Off	Off	Off	Off	Off	Off	Off	Off	On	On	Off	On	Off	Off	Off	Off	On	On	Off
WT_AACAACCGTGATTCTG-1	Off	Off	Off	Off	Off	Off	Off	Off	Off	Off	Off	Off	Off	Off	Off	On	Off	Off	On	Off	Off	On	Off	Off	Off	On	Off	Off	Off	Off	Off	Off	Off	Off	Off	Off	Off	Off	Off	Off	On	On	Off	Off	Off	Off	On	Off	Off
WT_AACAACCGTTGAGAGC-1	Off	Off	Off	Off	Off	Off	Off	On	Off	Off	Off	Off	Off	On	Off	Off	Off	Off	Off	On	Off	Off	Off	Off	On	Off	On	Off	Off	Off	Off	Off	Off	Off	Off	Off	Off	Off	Off	Off	Off	Off	Off	Off	Off	Off	Off	On	Off
WT_AACAACCTCGCGGTAC-1	Off	Off	Off	Off	Off	Off	Off	Off	Off	Off	Off	Off	Off	On	On	Off	On	Off	Off	On	Off	Off	Off	Off	Off	Off	On	Off	Off	On	Off	Off	Off	Off	Off	Off	On	Off	On	Off	Off	Off	On	Off	Off	Off	Off	On	Off
WT_AACAAGACAACCGCTG-1	Off	On	Off	Off	On	Off	Off	Off	Off	On	On	Off	Off	Off	Off	On	Off	Off	On	Off	Off	On	On	On	Off	On	Off	Off	Off	Off	On	Off	On	On	Off	On	Off	On	Off	On	Off	On	On	Off	Off	Off	On	On	Off
WT_AACAAGACACGGTGTC-1	Off	On	Off	Off	On	Off	Off	Off	Off	On	On	Off	Off	Off	Off	Off	On	Off	On	Off	Off	On	On	On	Off	On	Off	Off	Off	Off	Off	Off	Off	On	Off	On	On	On	On	Off	Off	On	On	Off	Off	Off	On	On	Off
WT_AACAAGAGTGCCGTTG-1	Off	Off	Off	Off	Off	Off	Off	Off	Off	Off	Off	Off	Off	On	Off	Off	Off	Off	Off	On	Off	Off	Off	Off	Off	Off	On	Off	Off	On	Off	Off	Off	Off	Off	Off	Off	Off	Off	Off	Off	Off	Off	Off	Off	Off	Off	Off	Off
WT_AACAAGAGTTATAGCC-1	Off	Off	Off	Off	Off	Off	Off	Off	Off	Off	Off	Off	Off	Off	Off	On	Off	Off	On	Off	Off	Off	Off	Off	Off	Off	Off	Off	Off	Off	Off	Off	Off	Off	Off	Off	Off	Off	Off	Off	On	Off	Off	Off	Off	Off	Off	Off	Off
WT_AACAAGAGTTTGAAAG-1	Off	Off	Off	Off	Off	Off	Off	On	Off	Off	Off	Off	Off	Off	On	Off	On	Off	Off	Off	Off	On	Off	Off	Off	Off	Off	Off	Off	Off	Off	Off	Off	Off	Off	On	On	Off	On	Off	Off	On	On	Off	Off	Off	On	Off	Off
WT_AACACACAGCACTCGC-1	Off	Off	Off	Off	Off	Off	Off	Off	Off	Off	Off	Off	Off	Off	Off	Off	Off	Off	Off	Off	Off	Off	Off	Off	Off	Off	Off	Off	Off	Off	Off	Off	Off	Off	Off	Off	Off	On	Off	Off	Off	Off	Off	Off	Off	Off	Off	On	Off
WT_AACACACAGCTCCACG-1	Off	Off	Off	Off	Off	Off	Off	Off	Off	Off	Off	Off	Off	Off	Off	On	Off	Off	On	Off	Off	Off	Off	Off	Off	Off	Off	Off	Off	Off	Off	Off	Off	Off	Off	Off	Off	Off	On	Off	On	On	Off	Off	Off	Off	On	Off	Off
WT_AACACACCAAATGGTA-1	Off	Off	Off	Off	Off	Off	Off	Off	Off	Off	Off	Off	Off	Off	Off	Off	On	Off	Off	Off	Off	Off	Off	Off	Off	Off	Off	Off	Off	Off	Off	Off	Off	Off	Off	Off	Off	Off	On	Off	On	Off	Off	Off	Off	Off	Off	On	Off
WT_AACACACCAATAGTCC-1	Off	Off	Off	Off	Off	Off	Off	Off	Off	Off	Off	Off	Off	Off	Off	On	Off	Off	On	Off	Off	Off	Off	Off	Off	Off	Off	Off	Off	On	Off	Off	Off	Off	Off	Off	Off	Off	Off	Off	Off	On	Off	Off	Off	Off	Off	On	Off
WT_AACACACCAGGCACTC-1	Off	On	Off	Off	Off	On	On	Off	On	On	On	Off	On	Off	Off	Off	Off	On	Off	Off	Off	Off	Off	Off	Off	Off	Off	Off	Off	Off	Off	On	Off	Off	Off	Off	On	Off	Off	Off	Off	Off	Off	Off	Off	On	Off	Off	Off
WT_AACACACCATCATTTC-1	Off	Off	Off	Off	Off	Off	Off	Off	Off	Off	Off	Off	Off	Off	Off	Off	Off	Off	Off	Off	Off	Off	Off	Off	Off	Off	Off	Off	Off	Off	Off	Off	Off	Off	Off	Off	On	Off	Off	Off	On	Off	Off	Off	Off	On	Off	On	Off
WT_AACACACGTAAGTTAG-1	Off	Off	Off	Off	Off	Off	Off	Off	Off	Off	Off	Off	Off	Off	On	Off	On	Off	Off	Off	Off	Off	Off	Off	Off	On	Off	Off	Off	Off	Off	Off	Off	Off	Off	On	On	Off	Off	Off	Off	Off	Off	Off	Off	Off	Off	On	Off
WT_AACACACGTGGGTCAA-1	Off	Off	Off	Off	Off	Off	Off	Off	Off	Off	Off	Off	Off	Off	Off	On	Off	Off	On	Off	Off	Off	Off	Off	Off	Off	Off	Off	Off	Off	Off	Off	Off	Off	Off	Off	Off	Off	Off	Off	On	On	Off	Off	Off	Off	Off	Off	Off
WT_AACAGGGAGAACGTGC-1	Off	Off	Off	Off	Off	Off	Off	Off	Off	Off	Off	Off	Off	Off	Off	Off	Off	Off	Off	Off	Off	Off	Off	Off	Off	Off	Off	Off	Off	Off	Off	Off	Off	Off	Off	Off	Off	Off	Off	On	On	Off	Off	Off	Off	Off	Off	On	Off
WT_AACAGGGAGATACCAA-1	Off	On	Off	Off	Off	On	On	Off	On	On	On	Off	On	Off	Off	Off	Off	On	Off	Off	Off	Off	Off	Off	Off	Off	Off	Off	Off	Off	On	On	On	Off	Off	Off	Off	Off	Off	Off	Off	Off	Off	Off	Off	On	Off	On	Off
WT_AACAGGGAGCGTGAGT-1	On	Off	Off	Off	Off	Off	Off	Off	Off	Off	Off	Off	Off	On	Off	Off	Off	On	Off	On	Off	Off	Off	Off	Off	Off	On	Off	Off	Off	Off	Off	Off	Off	Off	Off	Off	Off	Off	Off	Off	Off	Off	Off	Off	Off	Off	On	Off
WT_AACAGGGAGCTACAAA-1	Off	Off	Off	Off	Off	Off	Off	Off	Off	Off	Off	Off	Off	Off	Off	On	Off	Off	On	Off	Off	On	Off	On	Off	Off	Off	Off	Off	Off	Off	Off	Off	Off	Off	Off	Off	Off	Off	Off	Off	On	Off	Off	Off	Off	Off	On	Off
WT_AACAGGGAGGGAACAA-1	Off	Off	Off	Off	Off	Off	Off	Off	Off	Off	Off	Off	Off	Off	Off	Off	On	Off	Off	Off	Off	Off	Off	Off	Off	On	Off	Off	Off	Off	Off	Off	Off	Off	Off	Off	Off	Off	On	Off	Off	Off	Off	Off	Off	Off	Off	Off	Off
WT_AACAGGGCATGCGGTC-1	Off	On	Off	Off	Off	On	On	Off	On	On	On	Off	On	Off	Off	Off	Off	On	Off	Off	Off	Off	Off	Off	Off	Off	Off	Off	Off	Off	On	On	Off	Off	Off	Off	On	Off	Off	Off	On	Off	Off	Off	On	On	Off	Off	Off
WT_AACAGGGGTAGAGCTG-1	Off	Off	Off	Off	Off	Off	Off	Off	Off	Off	Off	Off	Off	Off	Off	On	Off	Off	On	Off	Off	Off	Off	Off	Off	Off	Off	Off	Off	Off	Off	Off	Off	Off	Off	Off	Off	Off	Off	Off	On	Off	Off	Off	Off	Off	Off	Off	Off
WT_AACAGGGGTTGGGATG-1	Off	Off	Off	Off	Off	Off	Off	Off	Off	Off	Off	Off	Off	Off	Off	Off	Off	Off	Off	On	Off	Off	Off	Off	Off	Off	On	Off	Off	Off	Off	Off	Off	Off	Off	Off	Off	Off	Off	Off	On	Off	Off	Off	Off	Off	Off	Off	Off
WT_AACAGGGTCCCAGCGA-1	Off	Off	Off	Off	Off	Off	Off	Off	Off	Off	Off	Off	Off	Off	Off	Off	Off	Off	Off	Off	Off	Off	Off	Off	Off	Off	Off	Off	Off	On	Off	Off	Off	Off	Off	Off	Off	Off	On	Off	On	Off	Off	Off	Off	Off	Off	On	Off
WT_AACCAACCAAAGCGTG-1	Off	On	Off	On	On	Off	Off	Off	Off	On	On	Off	Off	Off	Off	On	On	Off	On	Off	Off	On	On	On	Off	Off	Off	On	Off	Off	On	Off	Off	On	Off	On	Off	On	On	Off	Off	On	On	Off	Off	Off	Off	On	Off
WT_AACCAACCACCCAATA-1	Off	Off	Off	Off	Off	Off	Off	Off	Off	Off	Off	Off	Off	Off	Off	Off	Off	On	Off	Off	Off	Off	Off	Off	Off	Off	Off	On	Off	Off	Off	On	Off	On	Off	On	On	Off	Off	On	Off	Off	On	Off	Off	Off	Off	On	Off
WT_AACCAACTCGCCATAA-1	Off	Off	Off	Off	Off	Off	Off	Off	Off	Off	Off	Off	Off	Off	Off	On	Off	Off	On	Off	Off	On	Off	Off	Off	Off	Off	Off	Off	Off	Off	Off	Off	Off	Off	Off	Off	Off	On	Off	Off	On	Off	Off	Off	Off	On	Off	Off
WT_AACCAACTCTGATGGT-1	Off	Off	Off	Off	Off	Off	Off	On	Off	Off	Off	Off	Off	Off	Off	Off	On	Off	Off	Off	Off	Off	Off	Off	Off	On	Off	Off	Off	Off	Off	On	On	Off	Off	On	Off	On	On	On	Off	Off	Off	Off	Off	Off	Off	Off	Off
WT_AACCACAAGACATGCG-1	Off	On	Off	Off	Off	On	On	Off	On	On	On	Off	On	Off	Off	Off	Off	Off	Off	Off	Off	Off	Off	Off	Off	Off	Off	Off	Off	Off	Off	On	Off	Off	Off	Off	On	Off	On	On	Off	Off	Off	Off	Off	On	Off	Off	Off
WT_AACCACAAGACCAGAC-1	Off	On	Off	Off	Off	Off	Off	Off	Off	Off	Off	Off	Off	Off	On	On	Off	On	On	Off	Off	On	Off	Off	Off	On	Off	Off	Off	Off	Off	Off	Off	Off	Off	Off	On	On	Off	Off	Off	On	On	Off	Off	Off	On	On	Off
WT_AACCACACAATGAACA-1	Off	On	Off	Off	Off	On	On	Off	On	On	Off	Off	On	Off	Off	Off	On	Off	Off	Off	Off	Off	Off	Off	Off	Off	Off	On	Off	Off	Off	On	Off	Off	Off	Off	On	Off	On	Off	Off	Off	On	Off	Off	Off	Off	Off	Off
WT_AACCACACACAATGCT-1	Off	Off	Off	Off	On	Off	Off	On	Off	Off	Off	Off	Off	Off	On	On	On	On	On	Off	Off	On	Off	Off	Off	Off	Off	On	Off	Off	Off	Off	Off	Off	Off	Off	Off	Off	On	Off	Off	On	Off	Off	Off	Off	On	On	Off
WT_AACCACAGTAGATCCT-1	Off	Off	Off	Off	Off	Off	Off	On	Off	Off	Off	Off	Off	On	Off	Off	On	On	On	Off	Off	On	Off	Off	Off	Off	Off	Off	Off	On	Off	Off	Off	Off	Off	Off	On	Off	Off	On	Off	On	Off	Off	Off	Off	On	Off	Off
WT_AACCACAGTATCGCGC-1	Off	Off	Off	Off	Off	Off	Off	Off	Off	Off	On	Off	Off	Off	On	Off	Off	On	Off	Off	Off	Off	Off	Off	Off	Off	Off	Off	Off	Off	On	Off	Off	On	Off	Off	Off	Off	Off	On	Off	Off	On	Off	Off	Off	Off	On	Off
WT_AACCACATCATCGGGC-1	Off	Off	Off	Off	Off	Off	Off	Off	Off	Off	Off	Off	Off	Off	Off	Off	On	Off	Off	Off	Off	On	Off	Off	Off	Off	Off	On	Off	Off	Off	Off	Off	Off	Off	Off	Off	Off	On	Off	Off	On	Off	Off	Off	Off	On	Off	Off
WT_AACCACATCGTCGATA-1	Off	Off	Off	Off	Off	Off	Off	Off	Off	Off	Off	Off	Off	On	Off	Off	Off	Off	Off	On	Off	Off	Off	Off	Off	Off	Off	Off	Off	On	Off	Off	Off	Off	Off	Off	Off	Off	Off	Off	On	Off	Off	Off	Off	Off	Off	Off	Off
WT_AACCATGCAATCAAGA-1	Off	Off	Off	Off	Off	Off	Off	Off	Off	Off	Off	Off	Off	Off	Off	Off	Off	On	Off	Off	Off	Off	Off	Off	On	Off	Off	Off	Off	Off	Off	Off	Off	Off	Off	Off	Off	Off	Off	On	Off	Off	Off	Off	Off	Off	Off	Off	Off
WT_AACCATGGTCGCTTAA-1	Off	Off	Off	Off	Off	Off	Off	Off	Off	Off	Off	Off	Off	Off	Off	Off	Off	Off	Off	Off	Off	Off	Off	Off	Off	On	Off	Off	Off	Off	Off	Off	Off	Off	Off	On	Off	On	On	On	Off	On	Off	Off	Off	Off	Off	Off	Off
WT_AACCCAAAGAGCAGCT-1	Off	Off	Off	Off	Off	Off	Off	Off	Off	Off	Off	Off	Off	On	Off	Off	Off	Off	Off	On	Off	Off	Off	Off	Off	Off	On	Off	Off	On	Off	Off	Off	Off	Off	Off	Off	Off	Off	Off	Off	Off	Off	Off	Off	Off	Off	On	Off
WT_AACCCAAAGGACTATA-1	Off	Off	Off	Off	Off	Off	Off	Off	Off	Off	Off	Off	Off	Off	Off	On	Off	Off	Off	Off	Off	Off	Off	Off	Off	Off	Off	Off	Off	Off	Off	Off	Off	Off	Off	Off	Off	Off	Off	Off	On	Off	Off	Off	Off	Off	Off	On	Off
WT_AACCCAAAGTAGGCCA-1	Off	On	Off	Off	Off	Off	Off	On	Off	Off	On	Off	Off	Off	On	Off	Off	On	Off	Off	Off	Off	Off	Off	Off	On	Off	On	Off	Off	On	Off	Off	On	Off	On	On	On	On	On	Off	On	On	Off	Off	Off	Off	On	Off
WT_AACCCAAAGTCGAAAT-1	Off	Off	Off	Off	Off	Off	Off	Off	Off	Off	Off	Off	Off	Off	On	Off	On	Off	On	Off	Off	On	Off	Off	Off	On	Off	On	Off	Off	Off	Off	Off	Off	Off	Off	On	Off	On	Off	Off	On	On	Off	Off	Off	On	Off	Off
WT_AACCCAAGTGATATAG-1	Off	Off	Off	On	Off	Off	On	Off	On	On	Off	Off	On	Off	On	Off	Off	Off	Off	Off	Off	Off	Off	Off	Off	On	Off	Off	Off	Off	Off	Off	Off	Off	Off	On	On	On	Off	On	Off	Off	Off	Off	Off	Off	Off	On	Off
WT_AACCCAAGTGTCGATT-1	Off	Off	Off	Off	Off	Off	Off	Off	On	Off	Off	Off	Off	Off	On	Off	Off	Off	Off	Off	On	Off	Off	Off	Off	Off	Off	Off	Off	On	Off	Off	Off	Off	Off	On	Off	Off	On	On	Off	Off	Off	Off	Off	On	Off	Off	Off
WT_AACCCAATCAAACCTG-1	Off	Off	Off	Off	Off	Off	Off	Off	Off	Off	Off	Off	Off	On	Off	Off	On	Off	Off	On	Off	Off	Off	Off	Off	Off	On	On	Off	On	Off	Off	Off	Off	Off	On	Off	Off	Off	Off	Off	Off	Off	Off	Off	Off	Off	Off	Off
WT_AACCCAATCACACGAT-1	Off	Off	Off	Off	Off	Off	Off	Off	Off	Off	Off	Off	Off	Off	Off	On	Off	Off	On	Off	Off	On	Off	Off	Off	Off	Off	Off	Off	Off	Off	Off	Off	Off	Off	Off	Off	Off	On	Off	Off	On	Off	Off	Off	Off	On	On	Off
WT_AACCCAATCACCGACG-1	Off	Off	Off	Off	Off	Off	Off	Off	Off	Off	Off	Off	Off	On	Off	Off	Off	Off	Off	On	Off	Off	Off	Off	Off	Off	On	Off	Off	On	Off	Off	Off	Off	Off	Off	Off	Off	On	Off	Off	Off	Off	Off	Off	Off	Off	Off	Off
WT_AACCCAATCCATGATG-1	Off	On	Off	Off	Off	Off	Off	Off	Off	On	On	Off	Off	Off	Off	On	Off	On	On	Off	Off	On	Off	Off	Off	On	Off	Off	Off	Off	Off	Off	Off	Off	Off	Off	On	On	On	Off	Off	On	On	Off	Off	Off	On	On	Off
WT_AACCCAATCGCACTCT-1	Off	On	Off	Off	Off	Off	On	Off	On	Off	Off	Off	Off	Off	Off	Off	Off	Off	Off	Off	Off	Off	Off	Off	Off	Off	Off	Off	Off	Off	Off	On	Off	Off	Off	On	On	Off	On	On	Off	Off	Off	Off	Off	Off	Off	Off	Off
WT_AACCCAATCTTCCAGC-1	Off	On	Off	Off	Off	Off	Off	Off	Off	On	Off	Off	Off	Off	Off	On	Off	Off	On	Off	Off	Off	Off	On	Off	Off	Off	Off	Off	Off	Off	Off	Off	Off	Off	Off	Off	Off	Off	Off	Off	Off	On	Off	Off	Off	Off	On	Off
WT_AACCTGAAGTCTGCGC-1	Off	Off	Off	Off	Off	Off	Off	Off	Off	Off	Off	Off	Off	Off	On	On	On	Off	Off	Off	Off	On	Off	Off	Off	On	Off	On	Off	Off	Off	Off	Off	Off	Off	Off	On	On	On	On	Off	On	Off	Off	Off	Off	On	On	Off
WT_AACCTGACACTGTCCT-1	Off	Off	Off	Off	Off	Off	On	Off	On	Off	Off	Off	Off	On	Off	Off	Off	Off	Off	Off	Off	Off	Off	Off	Off	Off	Off	Off	Off	Off	Off	Off	Off	Off	Off	Off	Off	Off	On	Off	Off	Off	Off	Off	Off	Off	Off	Off	Off
WT_AACCTGACATTGTGCA-1	Off	On	Off	Off	Off	Off	Off	On	Off	Off	On	Off	On	Off	Off	Off	Off	On	Off	Off	Off	Off	On	Off	Off	Off	Off	Off	Off	Off	Off	Off	Off	Off	Off	On	On	On	Off	Off	Off	Off	Off	Off	Off	Off	Off	On	Off
WT_AACCTGAGTTCGCGTG-1	Off	On	Off	Off	Off	Off	Off	On	Off	On	On	Off	Off	Off	Off	Off	Off	On	Off	Off	Off	Off	Off	Off	Off	On	Off	Off	Off	Off	Off	Off	Off	Off	Off	Off	On	On	On	On	Off	Off	On	Off	Off	Off	Off	On	Off
WT_AACCTGAGTTGTACGT-1	Off	Off	Off	Off	Off	Off	Off	Off	Off	Off	Off	Off	Off	Off	Off	On	Off	Off	On	Off	Off	Off	Off	Off	Off	Off	Off	Off	Off	Off	Off	Off	Off	Off	Off	Off	Off	Off	Off	Off	On	Off	Off	Off	Off	Off	Off	On	Off
WT_AACCTTTCAGGCGTTC-1	Off	Off	Off	Off	On	Off	Off	On	Off	Off	Off	Off	Off	Off	On	Off	On	Off	Off	Off	Off	On	Off	Off	Off	On	Off	Off	Off	Off	Off	Off	Off	Off	Off	On	On	On	Off	On	Off	On	Off	Off	Off	Off	On	On	Off
WT_AACCTTTCAGTTCCAA-1	Off	Off	Off	Off	Off	Off	Off	Off	Off	Off	Off	Off	Off	Off	Off	Off	Off	Off	Off	Off	Off	Off	Off	Off	Off	Off	Off	Off	Off	Off	Off	Off	Off	Off	Off	Off	Off	Off	Off	Off	On	Off	Off	Off	Off	Off	Off	On	Off
WT_AACCTTTGTACTGCCG-1	Off	On	Off	Off	Off	On	On	Off	On	Off	Off	Off	Off	Off	Off	Off	Off	Off	Off	Off	Off	Off	Off	Off	Off	Off	Off	Off	Off	Off	Off	Off	Off	Off	Off	Off	On	Off	On	Off	Off	Off	Off	Off	Off	Off	Off	Off	Off
WT_AACCTTTGTCCATCTC-1	Off	On	Off	Off	Off	On	On	On	On	On	On	Off	Off	Off	Off	Off	Off	Off	Off	Off	Off	Off	Off	Off	Off	Off	Off	Off	Off	Off	Off	On	Off	Off	Off	Off	Off	Off	On	Off	Off	Off	Off	Off	On	On	Off	Off	Off
WT_AACCTTTGTGGAACAC-1	Off	On	Off	Off	On	On	On	On	On	On	On	Off	Off	On	Off	Off	Off	On	Off	Off	On	Off	Off	Off	Off	Off	Off	Off	Off	Off	Off	On	Off	Off	Off	On	Off	Off	On	On	Off	Off	Off	Off	Off	On	Off	Off	Off
WT_AACCTTTGTTGCCGAC-1	Off	Off	Off	Off	Off	Off	Off	Off	Off	Off	Off	Off	Off	On	Off	Off	Off	Off	Off	On	Off	Off	Off	Off	Off	Off	On	Off	Off	On	Off	Off	Off	Off	Off	Off	Off	Off	Off	Off	Off	Off	Off	Off	Off	Off	Off	On	Off
WT_AACCTTTTCAGGGTAG-1	Off	Off	Off	Off	Off	Off	Off	On	On	Off	Off	Off	Off	On	Off	Off	Off	Off	Off	On	On	Off	Off	Off	Off	Off	On	Off	Off	On	Off	On	Off	Off	Off	On	On	Off	On	Off	Off	Off	Off	Off	Off	Off	Off	Off	Off
WT_AACCTTTTCGTTCCTG-1	Off	Off	Off	Off	Off	Off	Off	On	Off	On	Off	On	Off	On	Off	Off	Off	On	Off	On	Off	Off	Off	Off	Off	Off	On	Off	Off	Off	Off	Off	Off	Off	Off	Off	Off	Off	Off	Off	On	Off	Off	Off	Off	Off	Off	Off	Off
WT_AACGAAAAGCGAACTG-1	Off	Off	Off	Off	Off	Off	Off	Off	Off	Off	Off	Off	Off	On	Off	Off	Off	Off	Off	On	Off	Off	Off	Off	Off	Off	On	Off	Off	Off	Off	Off	Off	Off	Off	Off	Off	Off	On	Off	On	Off	Off	Off	Off	Off	Off	Off	Off
WT_AACGAAACACAGTATC-1	Off	Off	Off	Off	Off	Off	Off	Off	Off	Off	Off	Off	Off	Off	Off	On	Off	Off	Off	Off	Off	Off	Off	Off	Off	Off	Off	Off	Off	On	Off	Off	Off	Off	Off	Off	Off	Off	On	Off	On	On	Off	Off	Off	Off	Off	On	Off
WT_AACGAAACAGAGCTAG-1	Off	Off	Off	Off	Off	Off	Off	Off	Off	Off	Off	Off	Off	Off	Off	Off	Off	Off	Off	Off	Off	Off	Off	Off	On	Off	On	Off	Off	Off	Off	Off	Off	Off	Off	Off	Off	Off	Off	Off	Off	Off	Off	Off	Off	Off	Off	On	Off
WT_AACGAAACATGTCGTA-1	Off	Off	Off	Off	Off	Off	Off	On	Off	Off	Off	Off	Off	Off	Off	Off	On	Off	Off	On	Off	Off	Off	Off	Off	Off	Off	Off	Off	Off	Off	Off	Off	Off	Off	Off	Off	Off	Off	Off	On	Off	Off	Off	Off	Off	Off	Off	Off
WT_AACGAAAGTAGTCTTG-1	Off	Off	Off	Off	Off	Off	Off	Off	Off	Off	Off	Off	Off	On	Off	Off	On	Off	Off	On	Off	Off	Off	Off	Off	Off	On	On	Off	On	Off	Off	Off	Off	Off	Off	On	Off	Off	On	Off	Off	Off	Off	Off	Off	Off	Off	Off
WT_AACGAAAGTCAACCTA-1	Off	Off	Off	Off	Off	Off	Off	Off	Off	Off	Off	Off	Off	On	Off	Off	Off	Off	Off	On	Off	Off	Off	Off	Off	Off	On	Off	Off	On	Off	Off	Off	Off	Off	Off	Off	Off	On	Off	Off	Off	Off	Off	Off	Off	Off	Off	Off
WT_AACGAAATCACGTAGT-1	Off	Off	Off	Off	Off	Off	Off	Off	Off	Off	Off	Off	Off	Off	Off	On	Off	Off	Off	Off	Off	Off	Off	Off	Off	Off	Off	Off	Off	Off	Off	Off	Off	Off	Off	Off	Off	Off	On	Off	On	Off	Off	Off	Off	Off	Off	Off	Off
WT_AACGAAATCCATCTCG-1	Off	Off	Off	Off	Off	Off	Off	On	Off	Off	Off	Off	Off	Off	Off	Off	Off	Off	Off	Off	Off	Off	Off	Off	Off	Off	Off	On	Off	Off	Off	Off	Off	Off	Off	On	Off	Off	On	Off	Off	Off	Off	Off	Off	Off	Off	On	Off
WT_AACGGGAAGATGTAGT-1	Off	Off	Off	Off	Off	Off	Off	Off	Off	Off	Off	Off	Off	On	Off	Off	Off	Off	Off	On	Off	Off	Off	Off	Off	Off	On	Off	Off	On	Off	Off	Off	Off	Off	Off	Off	Off	On	Off	On	Off	Off	Off	Off	Off	Off	On	Off
WT_AACGGGACACATAGCT-1	Off	Off	Off	Off	Off	Off	Off	Off	Off	Off	Off	Off	Off	Off	Off	On	Off	Off	On	Off	Off	Off	Off	Off	Off	Off	Off	Off	Off	Off	Off	Off	Off	Off	Off	Off	Off	Off	Off	Off	On	Off	Off	Off	Off	Off	Off	Off	Off
WT_AACGGGATCCATAGAC-1	Off	On	Off	Off	Off	Off	Off	Off	Off	On	On	Off	Off	Off	Off	On	Off	On	On	Off	Off	Off	Off	On	Off	Off	Off	Off	Off	Off	Off	Off	Off	Off	Off	On	Off	Off	Off	Off	Off	Off	On	Off	Off	Off	Off	On	Off
WT_AACGGGATCGGCATTA-1	On	On	Off	Off	Off	On	On	On	On	On	On	Off	Off	Off	On	Off	Off	Off	Off	Off	Off	Off	Off	Off	Off	Off	Off	Off	Off	Off	Off	On	Off	Off	Off	Off	Off	Off	Off	Off	Off	Off	Off	Off	Off	On	Off	Off	Off
WT_AACGGGATCGGTCTAA-1	Off	On	Off	Off	Off	Off	Off	Off	Off	On	Off	Off	Off	Off	Off	On	Off	On	On	Off	Off	Off	Off	On	Off	Off	Off	Off	Off	Off	Off	Off	Off	Off	Off	Off	Off	Off	Off	Off	Off	Off	Off	Off	Off	Off	Off	On	Off
WT_AACGTCAAGTAAGACT-1	Off	Off	Off	Off	Off	Off	Off	Off	Off	Off	Off	Off	Off	Off	On	Off	Off	Off	Off	On	On	Off	Off	Off	Off	Off	On	On	Off	On	Off	Off	Off	Off	Off	Off	Off	Off	Off	On	Off	Off	Off	Off	On	Off	Off	Off	Off
WT_AACGTCACATCTCGTC-1	Off	On	Off	Off	Off	Off	Off	On	Off	Off	On	Off	On	Off	On	Off	Off	On	Off	Off	Off	Off	Off	Off	Off	Off	Off	On	Off	Off	On	On	Off	On	Off	Off	Off	On	Off	On	Off	Off	On	Off	Off	Off	Off	Off	Off
WT_AACGTCAGTAACACCT-1	Off	Off	Off	Off	Off	Off	Off	Off	Off	Off	Off	Off	Off	On	Off	Off	Off	Off	Off	On	Off	Off	Off	Off	Off	Off	On	Off	Off	On	Off	Off	Off	Off	Off	Off	Off	Off	Off	Off	Off	Off	Off	Off	Off	Off	Off	On	Off
WT_AACGTCAGTACGTGTT-1	Off	Off	Off	Off	Off	Off	Off	Off	Off	Off	Off	Off	Off	On	Off	Off	Off	Off	Off	On	Off	Off	Off	Off	Off	Off	On	Off	Off	On	Off	Off	Off	Off	Off	Off	Off	Off	Off	Off	On	Off	Off	Off	Off	Off	Off	Off	Off
WT_AACGTCAGTCACTAGT-1	Off	Off	Off	Off	Off	Off	Off	Off	Off	Off	Off	Off	Off	Off	Off	Off	Off	Off	Off	Off	Off	On	Off	Off	Off	On	Off	Off	Off	Off	Off	Off	Off	Off	Off	Off	On	Off	Off	On	Off	On	On	Off	On	Off	On	Off	Off
WT_AACGTCATCTAGCAAC-1	Off	Off	Off	Off	Off	Off	Off	Off	Off	Off	Off	Off	Off	Off	Off	Off	Off	Off	Off	Off	Off	Off	Off	Off	Off	Off	Off	Off	Off	Off	Off	Off	Off	Off	Off	Off	Off	Off	On	Off	On	Off	Off	Off	Off	Off	Off	Off	Off
WT_AACTTCTAGCGATCGA-1	Off	On	Off	Off	Off	Off	Off	Off	Off	On	On	Off	Off	Off	Off	On	Off	On	On	Off	Off	Off	On	On	Off	Off	Off	Off	Off	Off	On	Off	On	On	Off	Off	Off	On	Off	Off	Off	Off	Off	Off	On	Off	Off	On	Off
WT_AACTTCTAGCGTCAGA-1	Off	Off	Off	Off	Off	On	On	On	On	Off	On	Off	Off	Off	Off	Off	On	Off	Off	Off	Off	Off	Off	Off	Off	Off	Off	On	Off	Off	Off	On	Off	Off	Off	On	Off	Off	Off	Off	Off	Off	Off	Off	Off	Off	Off	On	Off
WT_AACTTCTAGCTCTGTA-1	Off	On	Off	Off	Off	Off	Off	Off	Off	On	Off	Off	On	Off	Off	Off	Off	Off	Off	Off	Off	Off	Off	On	Off	On	Off	Off	Off	Off	Off	Off	Off	Off	Off	On	On	On	On	On	Off	On	Off	Off	Off	Off	Off	On	Off
WT_AACTTCTAGGCAGGGA-1	Off	Off	Off	Off	Off	Off	Off	Off	Off	Off	Off	Off	Off	Off	Off	Off	Off	Off	Off	Off	Off	Off	Off	Off	Off	Off	Off	Off	Off	Off	Off	Off	Off	Off	Off	Off	On	Off	Off	Off	On	Off	Off	Off	Off	On	Off	On	Off
WT_AACTTCTCACAAATGA-1	Off	Off	Off	Off	Off	Off	Off	On	Off	Off	Off	Off	Off	On	Off	Off	Off	Off	Off	On	Off	Off	Off	Off	On	Off	On	Off	Off	On	Off	Off	Off	Off	Off	Off	Off	Off	Off	Off	Off	Off	Off	Off	Off	Off	Off	Off	Off
WT_AACTTCTGTGTTGCCG-1	Off	Off	Off	Off	Off	Off	Off	Off	Off	Off	Off	Off	Off	On	Off	Off	Off	Off	Off	On	Off	Off	Off	Off	Off	Off	On	Off	Off	Off	Off	Off	Off	Off	Off	Off	Off	Off	Off	Off	Off	Off	Off	Off	Off	Off	Off	On	Off
WT_AACTTCTGTTGGCTAT-1	Off	Off	Off	Off	Off	Off	Off	Off	Off	Off	Off	Off	Off	On	Off	Off	Off	Off	Off	On	Off	Off	Off	Off	Off	Off	On	Off	Off	On	Off	Off	Off	Off	Off	Off	Off	Off	Off	Off	Off	Off	Off	Off	Off	Off	Off	On	Off
WT_AACTTCTTCGTAACTG-1	Off	Off	Off	Off	Off	Off	Off	On	Off	Off	Off	Off	Off	Off	Off	Off	Off	Off	Off	Off	Off	On	Off	Off	Off	On	Off	Off	Off	Off	Off	Off	On	Off	Off	On	Off	On	On	Off	Off	Off	On	Off	Off	Off	Off	On	Off
WT_AAGAACACACACGCCA-1	Off	Off	Off	Off	Off	Off	Off	Off	Off	Off	Off	Off	Off	On	Off	Off	Off	Off	Off	On	Off	Off	Off	Off	Off	Off	On	Off	Off	On	Off	Off	Off	Off	Off	Off	Off	Off	Off	Off	Off	Off	Off	Off	Off	Off	Off	On	Off
WT_AAGAACACACACGTGC-1	Off	Off	Off	Off	Off	Off	Off	Off	Off	Off	Off	Off	Off	On	Off	Off	On	Off	Off	On	Off	On	Off	Off	Off	Off	Off	Off	Off	On	Off	Off	Off	Off	Off	Off	On	Off	Off	On	Off	On	Off	Off	Off	Off	Off	On	Off
WT_AAGAACACAGTAACGG-1	Off	Off	Off	Off	Off	Off	Off	Off	Off	Off	Off	Off	Off	Off	Off	Off	Off	Off	Off	Off	Off	Off	Off	Off	On	Off	Off	Off	Off	Off	Off	Off	Off	Off	Off	Off	Off	Off	On	Off	Off	Off	Off	Off	Off	Off	Off	On	Off
WT_AAGAACAGTCCATACA-1	Off	Off	Off	Off	Off	Off	Off	Off	Off	Off	Off	Off	Off	Off	Off	On	On	Off	Off	Off	Off	On	Off	Off	Off	Off	Off	Off	Off	Off	Off	Off	Off	Off	Off	Off	Off	Off	On	Off	On	On	Off	Off	Off	Off	On	Off	Off
WT_AAGAACAGTTAATGAG-1	Off	On	Off	On	Off	Off	Off	Off	On	On	On	Off	On	Off	Off	Off	Off	On	Off	Off	Off	Off	On	On	Off	On	Off	On	Off	Off	Off	Off	Off	Off	Off	On	Off	On	Off	On	Off	Off	On	Off	On	Off	Off	On	Off
WT_AAGAACATCACATTGG-1	Off	Off	Off	Off	Off	Off	Off	Off	Off	Off	Off	Off	Off	Off	Off	Off	Off	Off	Off	Off	Off	Off	Off	Off	Off	Off	On	Off	Off	Off	Off	Off	Off	Off	Off	Off	Off	Off	Off	Off	On	Off	Off	Off	Off	Off	Off	Off	Off
WT_AAGACAAAGATTCGCT-1	Off	Off	Off	Off	Off	Off	Off	On	Off	Off	Off	Off	Off	Off	Off	Off	Off	Off	Off	Off	Off	Off	Off	Off	Off	Off	Off	Off	Off	Off	Off	Off	Off	Off	Off	Off	On	On	Off	Off	Off	Off	Off	Off	Off	Off	Off	On	Off
WT_AAGACAACAGGTAGTG-1	Off	Off	Off	Off	Off	Off	Off	Off	Off	Off	Off	Off	Off	Off	Off	Off	Off	Off	Off	On	Off	Off	Off	Off	Off	Off	Off	Off	Off	Off	Off	Off	Off	Off	Off	Off	Off	Off	On	Off	Off	Off	Off	Off	Off	Off	Off	On	Off
WT_AAGACAAGTCTGTAAC-1	Off	Off	Off	Off	Off	Off	Off	Off	Off	Off	Off	Off	Off	On	Off	Off	Off	Off	Off	On	Off	Off	Off	Off	Off	Off	On	Off	Off	Off	Off	Off	Off	Off	Off	Off	On	Off	Off	Off	On	Off	Off	Off	Off	On	Off	On	Off
WT_AAGACAAGTTGTCTAG-1	On	Off	Off	Off	Off	Off	Off	Off	Off	Off	Off	Off	Off	On	Off	Off	Off	Off	Off	On	Off	Off	Off	Off	On	Off	On	On	Off	On	Off	Off	Off	Off	Off	Off	Off	Off	Off	Off	Off	Off	Off	Off	Off	Off	Off	Off	Off
WT_AAGACAATCACCGGGT-1	Off	On	Off	Off	Off	On	On	Off	On	On	On	Off	On	Off	Off	Off	Off	Off	Off	Off	Off	Off	Off	Off	Off	Off	Off	Off	Off	Off	On	On	Off	Off	Off	Off	On	Off	Off	Off	Off	Off	Off	Off	On	On	Off	On	Off
WT_AAGACAATCAGCATTG-1	Off	Off	Off	Off	Off	Off	Off	Off	Off	Off	Off	Off	Off	Off	Off	On	Off	Off	On	Off	Off	Off	Off	Off	Off	Off	Off	Off	Off	Off	Off	Off	Off	Off	Off	On	Off	Off	On	Off	Off	On	Off	Off	Off	Off	On	On	Off
WT_AAGACAATCCTAACAG-1	Off	On	Off	Off	Off	Off	Off	Off	Off	On	Off	Off	Off	Off	Off	On	Off	Off	On	Off	Off	On	Off	On	Off	On	Off	Off	Off	Off	Off	Off	Off	Off	Off	Off	Off	Off	On	Off	Off	On	Off	Off	Off	Off	On	On	Off
WT_AAGACAATCTGCCTGT-1	Off	Off	Off	Off	Off	Off	Off	On	Off	Off	Off	Off	Off	On	Off	Off	Off	Off	Off	On	Off	Off	Off	Off	On	Off	On	Off	Off	On	Off	Off	Off	Off	Off	Off	Off	Off	Off	Off	Off	Off	Off	Off	Off	Off	Off	Off	Off
WT_AAGACTCAGGCGACAT-1	Off	Off	Off	Off	Off	Off	Off	Off	On	Off	Off	Off	Off	On	Off	Off	Off	Off	Off	Off	Off	Off	Off	Off	Off	Off	On	Off	Off	Off	Off	Off	Off	Off	Off	Off	Off	Off	On	Off	Off	Off	Off	Off	Off	Off	Off	Off	Off
WT_AAGACTCAGTGATAAC-1	Off	On	Off	Off	Off	On	On	Off	On	On	On	Off	On	Off	Off	Off	Off	Off	Off	Off	Off	Off	Off	Off	Off	Off	Off	Off	Off	Off	Off	On	Off	Off	Off	Off	Off	Off	On	Off	On	Off	Off	Off	Off	On	Off	Off	Off
WT_AAGACTCAGTGGCAGT-1	Off	Off	Off	Off	Off	Off	Off	On	Off	Off	Off	Off	Off	On	Off	Off	Off	Off	Off	On	Off	Off	Off	Off	On	Off	On	On	Off	On	Off	Off	Off	Off	Off	Off	Off	Off	Off	Off	Off	Off	Off	Off	Off	Off	Off	Off	Off
WT_AAGACTCCAAAGAGTT-1	Off	Off	Off	Off	Off	Off	Off	Off	Off	Off	Off	Off	Off	On	Off	Off	On	Off	Off	On	Off	Off	Off	Off	Off	Off	Off	On	Off	On	Off	Off	Off	Off	Off	Off	Off	Off	Off	On	Off	Off	Off	Off	Off	Off	Off	Off	Off
WT_AAGACTCCAGAAGTGC-1	Off	Off	Off	Off	Off	Off	Off	On	Off	Off	Off	Off	Off	Off	On	Off	Off	Off	Off	Off	Off	Off	Off	Off	Off	Off	Off	On	Off	Off	Off	Off	Off	Off	Off	Off	On	Off	On	On	Off	Off	On	Off	Off	Off	Off	Off	Off
WT_AAGACTCCAGCGAGTA-1	Off	On	Off	Off	Off	Off	Off	Off	Off	On	On	Off	On	Off	Off	Off	Off	Off	Off	Off	Off	Off	On	Off	Off	Off	Off	Off	Off	Off	Off	Off	Off	Off	Off	On	On	On	Off	Off	Off	Off	Off	Off	Off	Off	Off	On	Off
WT_AAGACTCCATGAAGCG-1	Off	Off	Off	Off	Off	Off	Off	Off	Off	Off	Off	Off	Off	Off	On	Off	On	Off	Off	Off	Off	On	Off	Off	Off	On	Off	Off	Off	Off	Off	Off	On	On	Off	Off	Off	Off	On	On	Off	On	Off	Off	Off	Off	On	On	Off
WT_AAGACTCGTGTACAGG-1	Off	Off	Off	On	Off	Off	Off	Off	Off	Off	Off	Off	Off	Off	On	Off	On	Off	Off	Off	Off	Off	Off	Off	Off	On	Off	Off	Off	Off	Off	Off	Off	Off	Off	Off	Off	Off	Off	On	Off	Off	On	Off	Off	Off	Off	Off	Off
WT_AAGACTCGTTGGGTAG-1	Off	Off	Off	Off	Off	Off	Off	Off	Off	Off	Off	Off	Off	On	Off	Off	On	Off	Off	On	Off	Off	Off	Off	Off	Off	On	Off	Off	On	Off	Off	Off	Off	Off	Off	Off	Off	Off	Off	On	Off	Off	Off	Off	Off	Off	Off	Off
WT_AAGACTCTCCTAAACG-1	Off	Off	Off	Off	Off	Off	Off	Off	Off	Off	Off	Off	Off	Off	Off	On	On	Off	On	Off	Off	On	Off	Off	Off	Off	Off	Off	Off	Off	Off	Off	Off	Off	Off	Off	Off	Off	On	On	Off	On	On	Off	Off	Off	On	On	Off
WT_AAGATAGAGACATATG-1	Off	Off	Off	Off	Off	Off	Off	On	Off	Off	Off	Off	Off	Off	Off	On	Off	Off	On	Off	Off	Off	Off	Off	Off	Off	Off	Off	Off	Off	Off	Off	Off	Off	Off	Off	Off	Off	On	Off	Off	Off	Off	Off	Off	Off	Off	Off	Off
WT_AAGATAGAGGCAGTCA-1	Off	Off	Off	Off	Off	Off	Off	Off	Off	Off	Off	Off	Off	On	Off	Off	Off	Off	Off	On	Off	Off	Off	Off	Off	Off	Off	On	Off	On	Off	Off	Off	Off	Off	On	On	Off	Off	On	Off	Off	On	Off	Off	Off	Off	On	Off
WT_AAGATAGCAGCTGAGA-1	Off	Off	Off	Off	Off	Off	Off	Off	Off	Off	Off	Off	Off	On	Off	Off	Off	Off	Off	On	Off	Off	Off	Off	Off	Off	On	Off	Off	Off	Off	Off	Off	Off	Off	Off	Off	Off	Off	Off	On	Off	Off	Off	Off	Off	Off	Off	Off
WT_AAGATAGGTCTGTGCG-1	Off	Off	Off	Off	Off	Off	Off	Off	Off	Off	Off	Off	Off	On	Off	Off	Off	Off	Off	On	Off	Off	Off	Off	Off	Off	On	Off	Off	Off	Off	Off	Off	Off	Off	Off	Off	Off	Off	Off	On	Off	Off	Off	Off	Off	Off	On	Off
WT_AAGATAGTCGACATCA-1	Off	Off	Off	Off	Off	Off	Off	Off	Off	Off	Off	Off	Off	Off	Off	Off	Off	Off	Off	Off	Off	Off	Off	Off	Off	Off	Off	Off	Off	Off	Off	Off	Off	Off	Off	Off	Off	Off	On	Off	Off	Off	Off	Off	Off	Off	On	On	Off
WT_AAGATAGTCGTTGTAG-1	Off	Off	Off	Off	Off	Off	Off	On	Off	Off	Off	Off	Off	Off	Off	On	Off	On	On	Off	Off	On	Off	Off	Off	Off	Off	Off	Off	Off	Off	Off	Off	Off	Off	On	Off	On	Off	On	Off	On	On	Off	Off	Off	On	On	Off
WT_AAGCATCAGACCATAA-1	Off	Off	Off	Off	Off	Off	Off	On	Off	Off	Off	Off	Off	Off	Off	Off	Off	Off	Off	Off	Off	Off	Off	Off	Off	Off	Off	Off	Off	Off	Off	Off	Off	Off	Off	Off	On	On	Off	On	Off	Off	Off	Off	Off	Off	Off	On	Off
WT_AAGCATCCATGGATCT-1	Off	Off	Off	Off	Off	Off	Off	Off	Off	Off	Off	Off	Off	On	Off	Off	Off	Off	Off	On	Off	Off	Off	Off	Off	Off	On	Off	Off	On	Off	Off	Off	Off	Off	Off	Off	Off	On	Off	Off	Off	Off	Off	Off	Off	On	On	Off
WT_AAGCATCCATGTTCAG-1	Off	On	Off	Off	Off	Off	Off	On	Off	Off	Off	Off	Off	Off	Off	Off	Off	On	Off	Off	Off	Off	Off	On	Off	Off	Off	On	Off	Off	Off	Off	Off	Off	Off	Off	Off	Off	Off	Off	Off	Off	On	Off	Off	Off	Off	On	Off
WT_AAGCATCTCAGCTTGA-1	Off	On	Off	Off	Off	On	On	On	On	On	On	Off	Off	Off	Off	Off	Off	Off	Off	Off	Off	Off	Off	Off	Off	Off	Off	Off	Off	Off	Off	On	Off	Off	Off	Off	Off	Off	Off	Off	On	Off	Off	Off	Off	On	Off	Off	Off
WT_AAGCATCTCAGTCCGG-1	Off	Off	Off	Off	Off	Off	Off	Off	Off	Off	Off	Off	Off	Off	Off	Off	Off	Off	Off	Off	Off	Off	Off	Off	Off	Off	Off	Off	Off	Off	Off	Off	Off	Off	Off	Off	Off	Off	Off	Off	On	Off	Off	Off	Off	Off	Off	Off	Off
WT_AAGCCATCAAGCGAAC-1	Off	On	Off	Off	Off	On	On	Off	On	Off	On	Off	Off	Off	On	Off	On	Off	Off	Off	Off	Off	Off	Off	Off	Off	Off	On	Off	Off	Off	On	Off	Off	Off	On	Off	Off	Off	Off	Off	Off	Off	Off	Off	Off	Off	On	Off
WT_AAGCCATCACCAACAT-1	Off	Off	Off	Off	Off	Off	Off	Off	Off	Off	Off	Off	Off	On	Off	Off	On	Off	Off	On	Off	Off	Off	Off	Off	Off	On	Off	Off	On	Off	Off	Off	Off	Off	Off	Off	Off	On	Off	Off	Off	Off	Off	Off	Off	Off	On	Off
WT_AAGCCATCATAATGCC-1	Off	Off	Off	Off	Off	Off	Off	On	Off	Off	Off	Off	Off	On	Off	Off	On	Off	Off	On	Off	Off	Off	Off	Off	Off	Off	Off	Off	Off	Off	Off	Off	Off	Off	On	Off	On	Off	Off	Off	Off	Off	Off	Off	Off	Off	On	Off
WT_AAGCCATCATGTGCCG-1	Off	Off	Off	On	Off	Off	Off	On	Off	Off	Off	Off	Off	Off	Off	On	On	Off	On	Off	Off	Off	Off	Off	Off	Off	Off	Off	Off	Off	Off	Off	Off	Off	Off	On	Off	Off	On	Off	Off	On	Off	Off	Off	Off	Off	Off	Off
WT_AAGCCATGTAAGGCTG-1	Off	Off	Off	Off	Off	Off	Off	Off	Off	Off	Off	Off	Off	Off	Off	On	Off	Off	On	Off	Off	Off	Off	Off	Off	Off	Off	Off	Off	Off	Off	Off	Off	Off	Off	Off	Off	Off	On	Off	On	Off	Off	Off	Off	Off	Off	Off	Off
WT_AAGCCATGTTCAAGTC-1	Off	Off	Off	Off	Off	Off	Off	Off	Off	Off	Off	Off	Off	Off	Off	On	Off	Off	On	Off	Off	On	Off	Off	Off	On	Off	Off	Off	Off	Off	Off	Off	Off	Off	Off	On	Off	On	Off	Off	On	Off	Off	Off	Off	On	On	Off
WT_AAGCCATTCAAGTGTC-1	Off	Off	Off	Off	Off	Off	Off	Off	Off	Off	Off	Off	Off	On	Off	Off	Off	Off	Off	On	Off	Off	Off	Off	Off	Off	On	Off	Off	On	Off	Off	Off	Off	Off	Off	Off	Off	Off	Off	Off	Off	Off	Off	Off	Off	Off	Off	Off
WT_AAGCCATTCATTACGG-1	Off	Off	Off	Off	Off	Off	Off	Off	Off	Off	Off	Off	Off	On	Off	Off	Off	Off	Off	On	Off	Off	Off	Off	Off	Off	On	Off	Off	On	Off	Off	Off	Off	Off	Off	Off	Off	On	Off	On	Off	Off	Off	Off	Off	Off	Off	Off
WT_AAGCGAGAGGCGCTTC-1	Off	Off	Off	Off	Off	Off	Off	Off	Off	Off	Off	Off	Off	Off	Off	Off	On	Off	Off	Off	Off	Off	Off	Off	Off	Off	Off	Off	Off	Off	Off	Off	Off	Off	Off	On	Off	Off	On	On	Off	Off	On	Off	Off	Off	Off	Off	Off
WT_AAGCGAGAGTGGACGT-1	Off	Off	Off	Off	Off	Off	Off	On	Off	Off	Off	Off	Off	On	Off	Off	Off	Off	Off	On	Off	Off	Off	Off	Off	Off	On	Off	Off	Off	Off	Off	Off	Off	Off	Off	Off	Off	Off	Off	Off	Off	Off	Off	Off	Off	Off	On	Off
WT_AAGCGAGCATACTGTG-1	Off	Off	Off	Off	Off	Off	Off	Off	On	Off	Off	Off	On	On	On	Off	On	Off	Off	On	Off	Off	Off	Off	Off	Off	Off	Off	Off	On	Off	Off	Off	Off	Off	Off	Off	Off	Off	Off	Off	Off	Off	Off	Off	Off	Off	Off	Off
WT_AAGCGTTAGACCAACG-1	Off	Off	Off	Off	Off	Off	Off	Off	Off	Off	Off	Off	Off	Off	Off	On	Off	Off	On	Off	Off	Off	Off	Off	Off	On	Off	Off	Off	Off	Off	Off	Off	Off	Off	Off	Off	Off	On	Off	On	Off	Off	Off	Off	Off	Off	Off	Off
WT_AAGCGTTAGGCATGGT-1	Off	Off	Off	Off	Off	Off	Off	Off	Off	Off	Off	Off	Off	Off	Off	Off	On	On	Off	Off	Off	Off	Off	Off	Off	Off	Off	Off	Off	Off	On	Off	On	Off	Off	On	Off	Off	Off	On	Off	Off	Off	Off	Off	Off	Off	On	Off
WT_AAGCGTTAGGCCACCT-1	Off	Off	Off	On	Off	Off	Off	On	Off	Off	Off	Off	Off	Off	Off	Off	On	On	Off	Off	Off	On	Off	Off	Off	On	Off	Off	Off	Off	On	Off	On	Off	Off	Off	Off	On	On	On	Off	Off	On	Off	Off	Off	On	On	Off
WT_AAGCGTTAGTGAGTGC-1	Off	Off	Off	Off	Off	Off	Off	Off	Off	Off	Off	Off	Off	On	Off	Off	Off	Off	Off	On	Off	Off	Off	Off	Off	Off	On	Off	Off	On	Off	Off	Off	Off	Off	Off	Off	Off	Off	Off	Off	Off	Off	Off	Off	Off	Off	Off	Off
WT_AAGCGTTCATGGCGCT-1	Off	On	Off	Off	Off	Off	Off	On	Off	On	Off	Off	On	Off	On	Off	Off	Off	Off	Off	Off	On	Off	Off	Off	On	Off	On	Off	Off	Off	Off	Off	Off	Off	On	On	On	Off	On	Off	On	On	Off	Off	Off	Off	On	Off
WT_AAGCGTTGTGTCGATT-1	Off	Off	Off	Off	Off	Off	Off	Off	Off	Off	Off	Off	Off	Off	Off	On	Off	Off	Off	Off	Off	Off	Off	Off	Off	Off	Off	Off	Off	Off	Off	Off	Off	Off	Off	Off	Off	Off	Off	Off	On	Off	Off	Off	Off	Off	Off	On	Off
WT_AAGCGTTTCTGACAGT-1	Off	Off	Off	Off	Off	Off	Off	On	Off	Off	Off	Off	Off	Off	Off	On	Off	On	On	Off	Off	On	Off	On	Off	On	Off	Off	Off	Off	Off	Off	Off	Off	Off	On	Off	On	On	Off	Off	On	Off	Off	Off	Off	Off	On	Off
WT_AAGGAATAGAGCATCG-1	Off	On	Off	Off	On	Off	Off	Off	Off	On	On	Off	On	Off	Off	Off	Off	On	Off	Off	Off	Off	On	On	Off	Off	Off	On	Off	Off	On	Off	Off	On	Off	On	Off	On	On	Off	Off	Off	On	Off	On	Off	Off	On	Off
WT_AAGGAATAGATTGATG-1	Off	Off	Off	Off	Off	Off	Off	Off	Off	Off	Off	Off	Off	Off	Off	Off	Off	On	Off	Off	Off	Off	Off	Off	Off	Off	Off	Off	Off	Off	Off	Off	Off	Off	Off	Off	On	Off	Off	Off	Off	Off	Off	Off	Off	On	Off	On	Off
WT_AAGGAATAGCTCCCTT-1	Off	On	Off	Off	Off	Off	Off	Off	Off	On	On	Off	Off	Off	Off	On	Off	On	On	Off	Off	On	Off	Off	Off	On	Off	Off	Off	Off	Off	Off	Off	Off	Off	Off	Off	On	Off	Off	Off	Off	On	Off	Off	Off	Off	On	Off
WT_AAGGAATAGGGCTGAT-1	Off	On	Off	Off	On	Off	Off	Off	Off	On	On	Off	On	Off	Off	Off	On	On	Off	Off	Off	Off	On	Off	Off	Off	Off	Off	Off	Off	On	Off	Off	Off	Off	On	On	On	Off	Off	Off	Off	On	Off	On	Off	Off	On	Off
WT_AAGGAATCAGAACTAA-1	Off	Off	Off	On	Off	Off	Off	Off	Off	Off	Off	Off	Off	On	Off	Off	Off	Off	Off	On	Off	Off	Off	Off	Off	Off	On	Off	Off	On	Off	Off	Off	Off	Off	Off	Off	Off	Off	Off	Off	Off	Off	Off	Off	Off	Off	On	Off
WT_AAGGAATGTTCCACAA-1	Off	On	Off	Off	Off	Off	Off	Off	Off	On	Off	Off	Off	Off	Off	Off	Off	On	Off	Off	Off	Off	Off	Off	Off	Off	Off	Off	Off	Off	Off	Off	Off	Off	Off	On	Off	On	On	On	Off	Off	On	Off	Off	Off	Off	On	Off
WT_AAGGAATTCATTGTTC-1	Off	Off	Off	Off	Off	Off	Off	Off	Off	Off	Off	Off	Off	Off	Off	Off	Off	Off	Off	Off	Off	Off	Off	Off	Off	On	Off	Off	Off	Off	Off	Off	Off	Off	Off	On	Off	Off	Off	Off	Off	Off	On	Off	Off	Off	Off	On	Off
WT_AAGGAATTCTTCCGTG-1	Off	Off	Off	Off	Off	Off	Off	On	Off	Off	Off	Off	Off	Off	Off	On	Off	Off	On	Off	Off	Off	Off	Off	Off	Off	Off	Off	Off	Off	Off	Off	Off	Off	Off	Off	Off	On	On	Off	On	On	On	Off	Off	Off	On	Off	Off
WT_AAGGTAAAGGGCCTCT-1	Off	Off	Off	Off	Off	Off	Off	Off	Off	Off	Off	Off	Off	Off	Off	On	Off	Off	On	Off	Off	Off	Off	Off	Off	Off	Off	Off	Off	Off	Off	Off	Off	Off	Off	Off	Off	Off	On	Off	On	Off	Off	Off	Off	Off	Off	On	Off
WT_AAGGTAACACTGATTG-1	Off	Off	Off	Off	Off	Off	Off	Off	Off	Off	Off	Off	Off	Off	Off	On	On	Off	On	Off	On	On	Off	Off	Off	Off	Off	Off	Off	Off	Off	Off	Off	Off	Off	Off	Off	Off	On	Off	On	On	Off	Off	Off	Off	On	Off	Off
WT_AAGGTAACAGCAGAAC-1	Off	Off	Off	Off	Off	Off	Off	Off	Off	Off	Off	Off	Off	On	Off	Off	Off	Off	Off	On	Off	Off	Off	Off	Off	Off	On	Off	Off	Off	Off	Off	Off	Off	Off	Off	Off	Off	Off	Off	On	Off	Off	Off	Off	Off	Off	Off	Off
WT_AAGGTAACAGGGTTGA-1	Off	Off	Off	Off	Off	Off	Off	Off	Off	Off	Off	Off	Off	Off	Off	On	Off	Off	On	Off	Off	Off	Off	Off	Off	Off	Off	Off	Off	Off	Off	Off	Off	Off	Off	Off	Off	Off	On	Off	On	Off	Off	Off	Off	Off	On	On	Off
WT_AAGGTAATCTCGGTAA-1	Off	Off	Off	Off	Off	Off	Off	Off	Off	Off	Off	Off	Off	Off	Off	Off	On	Off	Off	Off	On	On	Off	Off	Off	Off	Off	Off	Off	Off	Off	Off	Off	Off	Off	Off	On	Off	On	Off	Off	On	Off	Off	Off	Off	On	Off	Off
WT_AAGGTAATCTTACACT-1	Off	Off	Off	On	Off	Off	Off	Off	Off	Off	Off	Off	Off	Off	Off	On	Off	Off	On	Off	Off	Off	Off	Off	Off	Off	Off	Off	Off	Off	Off	Off	Off	Off	Off	Off	Off	Off	On	Off	On	On	Off	Off	Off	Off	On	Off	Off
WT_AAGTACCAGCAGCCTC-1	Off	Off	Off	Off	Off	Off	Off	Off	Off	Off	Off	Off	Off	On	Off	Off	Off	Off	Off	On	Off	Off	Off	Off	Off	Off	On	Off	Off	On	Off	Off	Off	Off	Off	Off	Off	Off	Off	Off	Off	Off	Off	Off	Off	Off	Off	On	Off
WT_AAGTACCAGGTTCATC-1	Off	On	Off	Off	Off	Off	Off	Off	Off	On	On	Off	Off	Off	Off	On	Off	Off	On	Off	Off	On	Off	On	Off	On	Off	Off	Off	Off	Off	Off	Off	Off	Off	Off	Off	On	On	Off	Off	On	On	Off	Off	Off	On	On	Off
WT_AAGTACCCATCGAACT-1	Off	Off	Off	Off	Off	Off	Off	Off	Off	Off	Off	Off	Off	Off	Off	Off	Off	Off	Off	Off	Off	Off	Off	Off	Off	Off	Off	Off	Off	Off	Off	Off	Off	Off	Off	Off	On	Off	On	Off	Off	Off	Off	Off	Off	Off	Off	On	Off
WT_AAGTACCGTATTCTCT-1	Off	Off	Off	Off	Off	Off	Off	On	Off	Off	Off	Off	Off	On	Off	Off	Off	Off	Off	On	Off	Off	Off	Off	Off	Off	On	Off	Off	On	Off	Off	Off	Off	Off	Off	Off	Off	Off	Off	On	Off	Off	Off	Off	Off	Off	Off	Off
WT_AAGTACCTCCGACAGC-1	Off	Off	Off	Off	Off	Off	Off	Off	Off	Off	Off	Off	Off	Off	Off	On	Off	Off	On	Off	Off	On	Off	Off	Off	Off	Off	Off	Off	Off	Off	Off	Off	Off	Off	Off	Off	Off	On	Off	Off	On	Off	Off	Off	Off	On	On	Off
WT_AAGTACCTCGGCACTG-1	Off	Off	Off	Off	Off	Off	Off	Off	Off	Off	Off	Off	Off	Off	Off	Off	Off	Off	Off	Off	Off	Off	Off	Off	Off	Off	On	Off	Off	Off	Off	Off	Off	Off	Off	Off	Off	Off	Off	Off	On	Off	Off	Off	Off	Off	Off	On	Off
WT_AAGTCGTAGGAAGTAG-1	Off	On	Off	Off	Off	Off	On	Off	On	Off	Off	Off	Off	Off	On	Off	On	Off	Off	Off	Off	Off	Off	Off	Off	On	Off	Off	Off	Off	Off	On	Off	Off	Off	Off	Off	Off	On	On	Off	Off	Off	Off	Off	On	Off	Off	Off
WT_AAGTCGTAGGTGCCAA-1	Off	Off	Off	Off	Off	Off	Off	Off	Off	Off	Off	Off	Off	Off	Off	Off	On	Off	Off	Off	Off	On	Off	Off	Off	On	Off	Off	Off	Off	Off	Off	Off	Off	Off	On	On	On	Off	On	Off	Off	Off	Off	Off	Off	On	Off	Off
WT_AAGTCGTCAAATAAGC-1	Off	Off	Off	Off	Off	Off	Off	Off	Off	Off	Off	Off	Off	On	Off	Off	Off	Off	Off	On	Off	Off	Off	Off	Off	Off	On	Off	Off	On	Off	Off	Off	Off	Off	Off	Off	Off	Off	Off	On	Off	Off	Off	Off	Off	Off	Off	Off
WT_AAGTCGTCAGGAGGAG-1	Off	Off	Off	Off	Off	Off	Off	Off	Off	Off	Off	Off	Off	Off	Off	Off	Off	Off	Off	Off	Off	Off	Off	On	On	On	Off	On	Off	On	Off	Off	Off	Off	Off	On	Off	Off	Off	On	Off	On	Off	Off	Off	Off	Off	On	Off
WT_AAGTCGTGTATGAAGT-1	Off	Off	Off	Off	Off	Off	Off	Off	Off	Off	Off	Off	Off	Off	Off	Off	Off	Off	Off	Off	On	Off	Off	Off	Off	Off	Off	Off	Off	Off	Off	Off	Off	Off	Off	Off	Off	Off	On	Off	On	Off	Off	Off	Off	Off	Off	On	Off
WT_AAGTCGTGTCACAGAG-1	Off	Off	Off	On	Off	Off	Off	Off	Off	Off	Off	Off	Off	Off	On	Off	On	On	Off	Off	Off	On	Off	Off	Off	On	Off	Off	Off	Off	Off	Off	Off	Off	Off	Off	Off	Off	On	Off	Off	On	On	Off	Off	Off	Off	On	Off
WT_AAGTCGTTCCCTTGTG-1	Off	On	Off	Off	Off	Off	Off	On	Off	On	On	Off	On	Off	Off	Off	Off	On	Off	Off	Off	Off	On	On	Off	Off	Off	Off	Off	Off	On	Off	Off	On	Off	On	Off	On	On	Off	Off	Off	Off	Off	Off	Off	Off	On	Off
WT_AAGTCGTTCTTCTTCC-1	Off	Off	Off	Off	Off	Off	Off	Off	Off	Off	Off	Off	Off	Off	Off	On	Off	Off	On	Off	Off	On	Off	Off	Off	On	Off	Off	Off	Off	Off	Off	Off	Off	Off	Off	On	On	Off	On	Off	On	Off	Off	Off	Off	On	On	Off
WT_AAGTGAACAACGAGGT-1	Off	Off	Off	Off	Off	Off	Off	Off	Off	Off	Off	Off	Off	Off	On	Off	On	Off	Off	Off	Off	On	Off	Off	Off	Off	Off	Off	Off	Off	Off	Off	Off	Off	Off	Off	Off	Off	Off	On	Off	On	Off	Off	Off	Off	Off	Off	Off
WT_AAGTGAAGTCGGCCTA-1	Off	On	Off	Off	On	Off	Off	Off	Off	On	Off	Off	Off	Off	Off	Off	Off	On	Off	Off	On	Off	Off	Off	Off	Off	Off	On	Off	Off	Off	Off	Off	Off	Off	On	Off	On	On	Off	Off	Off	On	Off	On	Off	Off	On	Off
WT_AAGTGAATCTGGGATT-1	Off	Off	Off	Off	Off	Off	Off	On	Off	Off	Off	Off	Off	On	Off	Off	Off	Off	Off	On	Off	Off	Off	Off	Off	Off	On	Off	Off	On	Off	Off	Off	Off	Off	On	Off	Off	Off	On	Off	Off	Off	Off	Off	Off	Off	Off	Off
WT_AAGTTCGAGCCGTCGT-1	Off	Off	Off	Off	Off	Off	Off	Off	Off	Off	Off	Off	Off	Off	Off	Off	Off	Off	Off	Off	Off	On	Off	Off	Off	Off	Off	Off	Off	Off	Off	Off	Off	Off	Off	Off	Off	Off	On	Off	Off	Off	Off	Off	Off	Off	On	Off	Off
WT_AAGTTCGAGGAACGTC-1	Off	Off	Off	Off	Off	Off	Off	On	Off	Off	Off	Off	Off	Off	Off	Off	Off	Off	Off	Off	Off	Off	Off	Off	Off	On	Off	Off	Off	Off	Off	Off	Off	Off	Off	On	Off	Off	Off	Off	Off	Off	On	Off	On	Off	Off	On	Off
WT_AAGTTCGAGGCTCTCG-1	Off	Off	Off	Off	Off	Off	Off	On	Off	Off	Off	Off	Off	On	Off	Off	Off	Off	Off	On	Off	Off	Off	Off	Off	Off	On	Off	Off	On	Off	Off	Off	Off	Off	Off	Off	Off	Off	Off	On	Off	Off	Off	Off	Off	Off	Off	Off
WT_AAGTTCGAGGTGCCAA-1	Off	On	Off	Off	Off	Off	Off	On	Off	On	On	Off	On	Off	On	Off	Off	Off	On	Off	Off	On	On	Off	Off	On	Off	Off	Off	Off	On	Off	On	On	Off	Off	On	On	On	On	Off	On	On	Off	Off	Off	On	On	Off
WT_AAGTTCGGTACCTTCC-1	Off	Off	Off	Off	Off	Off	Off	Off	Off	Off	Off	Off	Off	Off	On	Off	On	Off	Off	Off	Off	On	Off	Off	Off	Off	Off	Off	Off	Off	Off	Off	Off	Off	Off	On	Off	Off	Off	Off	Off	On	On	Off	Off	Off	On	On	Off
WT_AAGTTCGGTCGCTCGA-1	Off	Off	Off	Off	Off	Off	Off	Off	Off	On	Off	Off	Off	Off	Off	Off	Off	On	Off	Off	Off	On	Off	On	Off	On	Off	Off	Off	Off	Off	Off	Off	Off	Off	Off	Off	On	On	Off	Off	On	On	Off	Off	Off	On	On	Off
WT_AAGTTCGTCCCAGGCA-1	Off	Off	Off	Off	Off	Off	Off	Off	Off	Off	Off	Off	Off	Off	Off	On	Off	Off	On	Off	Off	Off	Off	Off	Off	Off	Off	Off	Off	Off	Off	Off	Off	Off	Off	Off	Off	Off	Off	Off	On	Off	Off	Off	Off	Off	Off	Off	Off
WT_AAGTTCGTCGAGTCTA-1	Off	On	Off	Off	Off	On	On	On	On	On	On	Off	Off	Off	Off	Off	Off	On	Off	Off	Off	Off	Off	Off	Off	Off	Off	Off	Off	Off	Off	On	Off	Off	Off	Off	Off	Off	Off	Off	Off	Off	Off	Off	Off	On	Off	Off	Off
WT_AATAGAGAGCGTGAAC-1	Off	Off	Off	Off	Off	Off	Off	On	Off	Off	Off	Off	Off	Off	Off	Off	Off	Off	Off	Off	Off	On	Off	Off	Off	Off	Off	Off	Off	Off	Off	Off	Off	Off	Off	On	Off	On	On	Off	Off	On	Off	Off	Off	Off	Off	Off	Off
WT_AATAGAGAGTTTCGAC-1	On	Off	Off	Off	Off	Off	Off	Off	Off	Off	Off	Off	Off	Off	On	Off	Off	Off	Off	Off	Off	Off	Off	Off	Off	On	Off	Off	Off	Off	Off	Off	Off	Off	Off	On	Off	Off	Off	On	Off	Off	On	Off	Off	Off	Off	On	Off
WT_AATAGAGCATAATGAG-1	Off	Off	Off	Off	Off	Off	Off	On	Off	On	Off	Off	Off	Off	Off	Off	On	On	Off	Off	Off	On	Off	Off	Off	On	Off	On	Off	Off	Off	Off	On	Off	Off	Off	Off	On	On	Off	Off	On	On	Off	Off	Off	On	On	Off
WT_AATAGAGGTACTAAGA-1	Off	Off	Off	Off	Off	Off	Off	Off	Off	Off	Off	Off	Off	Off	Off	Off	Off	On	Off	Off	Off	Off	Off	Off	Off	Off	Off	Off	Off	Off	Off	Off	Off	Off	Off	Off	Off	Off	Off	Off	On	Off	Off	Off	Off	Off	Off	On	Off
WT_AATCACGAGCCGCACT-1	Off	Off	Off	Off	Off	Off	Off	Off	Off	Off	Off	Off	Off	On	Off	Off	Off	Off	Off	On	Off	Off	Off	Off	Off	Off	On	Off	Off	On	Off	Off	Off	Off	Off	Off	Off	Off	Off	Off	On	Off	Off	Off	Off	Off	Off	Off	Off
WT_AATCACGAGCCTCACG-1	Off	On	Off	Off	Off	Off	Off	On	Off	On	On	Off	Off	Off	Off	On	Off	On	On	Off	Off	Off	Off	On	Off	On	Off	Off	Off	Off	Off	Off	Off	Off	Off	Off	Off	On	Off	Off	Off	Off	Off	Off	Off	Off	Off	On	Off
WT_AATCACGAGTTAGAAC-1	Off	Off	Off	Off	Off	Off	Off	Off	Off	Off	Off	Off	Off	On	Off	Off	Off	Off	Off	On	Off	Off	Off	Off	On	Off	On	On	Off	On	Off	Off	Off	Off	Off	Off	Off	Off	Off	Off	Off	Off	Off	Off	Off	Off	Off	On	Off
WT_AATCACGCACGAGGAT-1	Off	Off	Off	Off	Off	On	Off	On	On	On	Off	Off	Off	Off	Off	Off	On	On	Off	Off	Off	Off	Off	Off	Off	Off	Off	On	Off	Off	Off	Off	Off	Off	Off	Off	Off	Off	Off	Off	On	Off	Off	Off	Off	On	Off	Off	Off
WT_AATCACGCAGGCGATA-1	Off	Off	Off	Off	Off	Off	Off	Off	Off	Off	Off	Off	Off	Off	On	Off	On	Off	Off	Off	Off	Off	Off	Off	Off	On	Off	Off	Off	Off	Off	Off	Off	Off	Off	On	Off	On	Off	Off	Off	Off	Off	Off	Off	Off	On	On	Off
WT_AATCACGCATCTCCCA-1	Off	Off	Off	Off	Off	Off	Off	Off	Off	Off	Off	Off	Off	On	On	Off	Off	On	Off	On	Off	Off	Off	Off	Off	Off	On	Off	Off	Off	Off	Off	Off	Off	Off	Off	Off	Off	Off	Off	Off	Off	Off	Off	Off	Off	Off	On	Off
WT_AATCACGGTATTCCGA-1	Off	Off	Off	Off	Off	Off	Off	On	Off	Off	Off	Off	Off	On	Off	Off	Off	Off	Off	On	Off	Off	Off	Off	Off	Off	On	Off	Off	On	Off	Off	Off	Off	Off	Off	Off	Off	On	Off	Off	Off	Off	Off	Off	Off	Off	On	Off
WT_AATCACGGTCCGACGT-1	Off	Off	Off	Off	Off	Off	Off	Off	Off	Off	Off	Off	Off	Off	Off	Off	Off	Off	Off	Off	Off	Off	Off	Off	On	Off	On	Off	Off	Off	Off	Off	Off	Off	Off	Off	Off	Off	Off	Off	Off	Off	Off	Off	Off	Off	Off	Off	Off
WT_AATCACGGTCGAATTC-1	Off	Off	Off	Off	Off	Off	Off	Off	Off	Off	Off	Off	Off	Off	On	Off	Off	On	Off	Off	Off	Off	Off	Off	Off	Off	Off	Off	Off	Off	Off	Off	Off	Off	Off	Off	Off	Off	On	On	Off	Off	Off	Off	Off	Off	Off	On	Off
WT_AATCACGGTGGCCCAT-1	Off	Off	Off	Off	Off	Off	Off	Off	Off	Off	Off	Off	Off	Off	Off	Off	Off	Off	Off	On	Off	Off	Off	Off	Off	On	Off	Off	Off	Off	Off	Off	Off	Off	Off	Off	Off	Off	On	Off	Off	Off	On	Off	Off	Off	Off	On	Off
WT_AATCACGGTGGGCTCT-1	Off	Off	Off	Off	Off	Off	Off	Off	Off	Off	Off	Off	Off	Off	On	Off	On	Off	Off	Off	Off	Off	Off	Off	Off	On	Off	On	Off	Off	Off	Off	Off	Off	Off	On	Off	Off	On	On	Off	Off	Off	Off	Off	Off	Off	Off	Off
WT_AATCACGTCTATCGGA-1	Off	Off	Off	Off	Off	Off	Off	Off	Off	Off	Off	Off	Off	On	Off	Off	Off	Off	Off	On	Off	Off	Off	Off	Off	Off	On	Off	Off	On	Off	Off	Off	Off	Off	Off	Off	Off	Off	Off	Off	Off	Off	Off	Off	Off	Off	Off	Off
WT_AATCGACCACCATAAC-1	Off	Off	Off	Off	Off	Off	Off	On	Off	Off	Off	Off	Off	On	Off	Off	Off	Off	Off	On	Off	Off	Off	Off	Off	Off	On	Off	Off	On	Off	Off	Off	Off	Off	Off	Off	Off	Off	Off	On	Off	Off	Off	Off	Off	Off	On	Off
WT_AATCGACCAGTCTACA-1	Off	Off	Off	Off	Off	Off	Off	On	Off	Off	Off	Off	Off	On	Off	Off	Off	Off	Off	On	Off	Off	Off	Off	Off	Off	On	Off	Off	On	Off	Off	Off	Off	Off	Off	Off	Off	Off	Off	Off	Off	Off	Off	Off	Off	Off	Off	Off
WT_AATCGACCAGTGGTGA-1	Off	Off	Off	On	Off	Off	Off	On	Off	Off	Off	Off	Off	Off	On	Off	On	Off	Off	Off	Off	On	Off	Off	Off	Off	Off	On	Off	Off	Off	Off	Off	Off	Off	Off	On	Off	On	On	Off	On	On	Off	Off	Off	On	Off	Off
WT_AATCGACCATCGCTAA-1	On	Off	Off	Off	Off	Off	Off	Off	Off	Off	Off	Off	Off	On	On	Off	On	Off	Off	On	Off	On	Off	Off	Off	Off	Off	Off	On	On	Off	Off	Off	Off	Off	On	On	Off	On	On	Off	On	On	Off	Off	Off	On	Off	Off
WT_AATCGACCATCTCGTC-1	Off	Off	Off	Off	Off	Off	Off	Off	Off	Off	Off	Off	Off	On	On	Off	On	On	Off	On	Off	Off	Off	Off	Off	On	Off	Off	Off	On	Off	Off	Off	Off	Off	On	Off	Off	Off	On	Off	Off	Off	Off	Off	Off	Off	On	Off
WT_AATCGACCATTACTCT-1	Off	On	Off	Off	Off	Off	Off	Off	Off	On	On	Off	Off	Off	Off	On	Off	On	On	Off	Off	On	Off	On	Off	Off	Off	Off	Off	Off	Off	Off	Off	Off	Off	Off	Off	On	On	On	Off	On	Off	Off	Off	Off	On	On	Off
WT_AATCGACGTGAAAGTT-1	Off	On	Off	Off	Off	On	On	On	On	On	On	Off	Off	Off	Off	Off	Off	Off	Off	Off	Off	Off	Off	Off	Off	Off	Off	Off	Off	Off	Off	On	Off	Off	Off	Off	Off	Off	Off	Off	Off	Off	Off	Off	Off	On	Off	Off	Off
WT_AATCGACGTGGCCCAT-1	Off	Off	Off	Off	Off	Off	Off	Off	Off	Off	Off	Off	Off	On	Off	Off	Off	Off	Off	On	Off	Off	Off	Off	Off	Off	Off	Off	Off	On	Off	Off	Off	Off	Off	Off	Off	Off	Off	On	On	Off	Off	Off	Off	Off	Off	On	Off
WT_AATCGACTCACGATAC-1	Off	Off	Off	Off	Off	Off	Off	Off	Off	Off	Off	Off	Off	On	Off	Off	Off	Off	Off	On	Off	Off	Off	Off	On	Off	On	Off	Off	On	Off	Off	Off	Off	Off	Off	Off	Off	On	Off	Off	Off	On	Off	Off	Off	Off	On	Off
WT_AATCGACTCACGGAGA-1	Off	Off	Off	Off	Off	Off	Off	Off	Off	Off	Off	On	Off	Off	On	Off	Off	Off	Off	Off	Off	Off	Off	Off	Off	Off	Off	Off	Off	Off	Off	Off	Off	Off	Off	On	Off	Off	Off	On	Off	Off	Off	Off	Off	Off	Off	Off	Off
WT_AATCGACTCGAGCCAC-1	Off	Off	Off	Off	Off	Off	Off	Off	Off	Off	Off	Off	Off	On	Off	Off	On	Off	Off	On	Off	Off	Off	Off	Off	Off	On	Off	Off	On	Off	Off	Off	Off	Off	Off	Off	Off	Off	Off	Off	Off	Off	Off	Off	Off	Off	Off	Off
WT_AATCGTGCAAAGGCAC-1	Off	On	Off	Off	Off	Off	Off	On	Off	On	On	Off	On	Off	On	On	Off	Off	On	Off	Off	On	On	On	Off	On	Off	Off	Off	Off	Off	Off	On	On	Off	Off	Off	On	On	Off	Off	On	On	Off	Off	Off	Off	On	Off
WT_AATCGTGCAAATCCCA-1	Off	Off	Off	Off	Off	On	Off	Off	Off	Off	Off	Off	Off	Off	On	Off	On	Off	Off	Off	Off	Off	Off	Off	Off	On	Off	Off	Off	Off	Off	Off	Off	Off	Off	Off	Off	Off	On	Off	Off	Off	On	Off	Off	Off	Off	On	Off
WT_AATCGTGGTACTCCCT-1	Off	Off	Off	Off	Off	Off	Off	On	On	Off	Off	Off	Off	Off	Off	Off	Off	Off	Off	Off	Off	Off	Off	Off	Off	Off	On	Off	Off	Off	Off	Off	Off	Off	Off	Off	Off	Off	On	Off	On	Off	Off	Off	Off	Off	Off	Off	Off
WT_AATCGTGTCAATCGGT-1	Off	Off	Off	Off	Off	Off	Off	Off	Off	Off	Off	Off	Off	On	Off	Off	Off	Off	Off	On	Off	Off	Off	Off	Off	Off	On	Off	Off	Off	Off	Off	Off	Off	Off	Off	Off	Off	Off	Off	On	Off	Off	Off	Off	Off	Off	Off	Off
WT_AATCGTGTCACTGAAC-1	Off	Off	Off	Off	Off	Off	Off	Off	Off	Off	Off	Off	Off	Off	Off	Off	Off	Off	Off	Off	Off	Off	Off	Off	Off	Off	Off	Off	Off	Off	Off	Off	Off	Off	Off	Off	Off	Off	Off	Off	On	Off	Off	Off	Off	Off	Off	Off	Off
WT_AATCGTGTCCATCTCG-1	Off	Off	Off	Off	Off	Off	Off	On	Off	Off	Off	Off	Off	On	Off	Off	Off	Off	Off	On	Off	Off	Off	Off	Off	Off	On	Off	Off	Off	Off	Off	Off	Off	Off	Off	Off	Off	Off	Off	Off	Off	Off	Off	Off	Off	Off	Off	Off
WT_AATCGTGTCGAAACAA-1	Off	Off	Off	Off	Off	Off	Off	Off	Off	Off	Off	Off	Off	On	Off	Off	Off	Off	Off	On	Off	Off	Off	Off	Off	Off	On	Off	Off	Off	Off	Off	Off	Off	Off	Off	Off	Off	Off	Off	On	Off	Off	Off	Off	Off	Off	Off	Off
WT_AATCGTGTCGTACACA-1	Off	Off	Off	Off	Off	Off	Off	Off	Off	Off	Off	Off	Off	Off	Off	Off	Off	Off	Off	On	Off	Off	Off	Off	Off	Off	On	Off	Off	Off	Off	Off	Off	Off	Off	Off	Off	Off	On	Off	Off	Off	Off	Off	Off	Off	Off	On	Off
WT_AATGAAGAGACCATGG-1	Off	Off	Off	Off	Off	Off	Off	Off	Off	Off	Off	Off	Off	Off	Off	Off	Off	Off	Off	On	Off	Off	Off	Off	Off	Off	On	Off	Off	Off	Off	Off	Off	Off	Off	Off	Off	Off	Off	Off	On	Off	Off	Off	Off	Off	Off	On	Off
WT_AATGAAGAGAGGTCGT-1	Off	Off	Off	Off	Off	Off	Off	Off	Off	Off	Off	Off	Off	On	Off	Off	Off	Off	Off	On	Off	Off	Off	Off	Off	Off	Off	Off	Off	Off	Off	Off	Off	Off	Off	Off	Off	Off	Off	Off	Off	Off	Off	Off	Off	Off	Off	On	Off
WT_AATGAAGAGAGTTCGG-1	Off	On	Off	Off	Off	Off	Off	Off	Off	Off	Off	Off	Off	Off	Off	On	Off	Off	On	Off	Off	Off	Off	On	Off	Off	Off	Off	Off	Off	Off	Off	Off	Off	Off	Off	Off	On	On	Off	Off	Off	Off	Off	Off	Off	Off	On	Off
WT_AATGAAGAGTGAGGCT-1	Off	Off	Off	Off	Off	Off	Off	Off	Off	Off	Off	Off	Off	Off	Off	Off	On	Off	Off	Off	Off	On	Off	Off	Off	Off	Off	Off	Off	Off	Off	Off	On	Off	Off	Off	Off	On	On	Off	Off	On	Off	Off	Off	Off	On	On	Off
WT_AATGAAGGTCGGCACT-1	Off	On	Off	Off	Off	Off	Off	Off	Off	Off	Off	Off	Off	Off	Off	On	Off	Off	On	Off	Off	On	Off	Off	Off	Off	Off	Off	Off	Off	Off	Off	Off	Off	Off	Off	Off	On	Off	Off	Off	On	On	Off	Off	Off	Off	On	Off
WT_AATGACCAGACATACA-1	Off	On	Off	Off	Off	Off	Off	Off	Off	Off	Off	Off	Off	Off	Off	On	On	Off	On	Off	Off	On	Off	Off	Off	On	Off	Off	Off	Off	On	Off	On	On	Off	Off	Off	On	On	On	Off	On	On	Off	Off	Off	On	On	Off
WT_AATGACCAGATAACAC-1	Off	Off	Off	Off	Off	Off	Off	Off	Off	Off	Off	Off	Off	Off	Off	Off	On	Off	Off	On	Off	Off	Off	Off	Off	Off	Off	Off	Off	Off	Off	Off	Off	Off	Off	Off	Off	Off	On	Off	On	Off	Off	Off	Off	Off	Off	Off	Off
WT_AATGACCCACATCCCT-1	Off	Off	Off	Off	Off	Off	Off	Off	Off	Off	Off	Off	Off	Off	Off	Off	Off	Off	Off	Off	Off	Off	Off	Off	Off	Off	Off	Off	Off	Off	Off	Off	Off	Off	Off	Off	Off	Off	Off	Off	On	Off	Off	Off	Off	Off	Off	Off	Off
WT_AATGACCCACTCTAGA-1	Off	On	Off	Off	Off	Off	Off	Off	Off	On	On	Off	Off	Off	Off	On	Off	Off	On	Off	Off	Off	On	On	Off	On	Off	Off	Off	Off	Off	Off	Off	Off	Off	On	Off	On	On	Off	Off	Off	On	Off	Off	Off	Off	On	Off
WT_AATGACCCAGCACAGA-1	Off	On	Off	On	On	Off	Off	On	Off	On	On	Off	On	Off	Off	Off	Off	On	Off	Off	Off	On	On	On	Off	Off	Off	Off	Off	Off	On	Off	Off	Off	Off	On	Off	On	On	Off	Off	On	On	Off	Off	Off	Off	On	Off
WT_AATGACCGTAGTATAG-1	Off	Off	Off	On	Off	Off	Off	Off	Off	Off	Off	Off	Off	Off	On	Off	On	Off	Off	Off	Off	On	Off	Off	Off	Off	Off	On	Off	Off	Off	Off	On	Off	Off	Off	Off	On	Off	Off	Off	On	On	Off	Off	Off	On	Off	Off
WT_AATGACCGTATCAGGG-1	Off	Off	Off	Off	Off	Off	Off	Off	Off	Off	Off	Off	Off	On	Off	Off	Off	Off	Off	On	Off	Off	Off	Off	On	On	On	Off	Off	Off	Off	Off	Off	Off	Off	Off	Off	Off	Off	Off	Off	Off	Off	Off	Off	Off	Off	On	Off
WT_AATGACCGTATCGCTA-1	Off	Off	Off	Off	Off	Off	Off	Off	Off	Off	Off	Off	Off	Off	Off	On	Off	Off	On	Off	Off	Off	Off	Off	Off	Off	Off	Off	Off	Off	Off	Off	Off	Off	Off	Off	Off	Off	Off	Off	On	Off	Off	Off	Off	Off	Off	Off	Off
WT_AATGACCGTCTCGGAC-1	Off	Off	Off	Off	Off	Off	Off	Off	Off	Off	Off	Off	Off	Off	Off	Off	Off	Off	Off	Off	Off	Off	Off	Off	Off	Off	Off	Off	Off	Off	Off	Off	Off	Off	Off	Off	Off	Off	On	Off	On	Off	Off	Off	Off	Off	Off	Off	Off
WT_AATGACCGTCTCTCAC-1	Off	Off	Off	On	Off	Off	Off	On	Off	Off	Off	Off	Off	Off	Off	Off	Off	Off	Off	Off	On	Off	Off	Off	Off	Off	Off	Off	Off	Off	Off	Off	Off	Off	Off	Off	Off	Off	On	Off	Off	Off	Off	Off	On	Off	Off	On	Off
WT_AATGACCGTTGACGGA-1	Off	Off	Off	Off	Off	Off	Off	Off	Off	Off	Off	Off	Off	Off	Off	On	Off	Off	On	Off	Off	Off	Off	Off	Off	Off	Off	Off	Off	Off	Off	Off	Off	Off	Off	Off	Off	Off	On	Off	On	Off	Off	Off	Off	Off	Off	Off	Off
WT_AATGACCTCAGCTTCC-1	Off	Off	Off	Off	Off	Off	Off	On	Off	Off	Off	Off	Off	Off	On	Off	Off	Off	Off	Off	Off	Off	Off	Off	Off	On	Off	On	Off	Off	Off	Off	Off	Off	Off	On	Off	Off	Off	Off	Off	Off	Off	Off	Off	Off	Off	Off	Off
WT_AATGACCTCATACGGT-1	Off	Off	Off	Off	Off	Off	Off	Off	Off	Off	Off	Off	Off	On	Off	Off	Off	Off	Off	On	Off	Off	Off	Off	Off	Off	On	Off	Off	On	Off	Off	Off	Off	Off	Off	Off	Off	Off	Off	Off	Off	Off	Off	Off	Off	Off	Off	Off
WT_AATGACCTCTCGCAGG-1	Off	Off	Off	Off	Off	Off	Off	Off	Off	Off	Off	Off	Off	Off	Off	On	Off	Off	On	Off	Off	Off	Off	Off	Off	Off	Off	Off	Off	Off	Off	Off	Off	Off	Off	Off	Off	Off	Off	Off	On	Off	Off	Off	Off	Off	Off	On	Off
WT_AATGACCTCTTAGTTC-1	Off	Off	Off	Off	Off	Off	Off	Off	Off	Off	Off	Off	Off	On	Off	Off	On	Off	Off	On	Off	Off	Off	Off	Off	Off	On	Off	Off	On	Off	Off	Off	Off	Off	Off	Off	Off	Off	On	Off	Off	Off	Off	Off	Off	Off	Off	Off
WT_AATGCCACAACCGACC-1	Off	Off	Off	Off	Off	Off	Off	On	Off	Off	Off	Off	Off	Off	On	On	On	Off	On	Off	Off	On	Off	Off	Off	On	Off	Off	Off	Off	Off	Off	On	Off	Off	Off	Off	On	On	On	Off	On	On	Off	Off	Off	On	On	Off
WT_AATGCCACAAGAATGT-1	Off	On	Off	Off	Off	Off	Off	Off	Off	On	On	Off	Off	Off	Off	On	Off	Off	On	Off	Off	Off	Off	Off	Off	Off	Off	Off	Off	Off	Off	Off	Off	Off	Off	Off	On	Off	On	Off	Off	On	Off	Off	Off	Off	Off	On	Off
WT_AATGCCACACGTCTCT-1	Off	Off	Off	Off	Off	Off	Off	Off	Off	Off	Off	Off	Off	Off	Off	Off	On	Off	Off	Off	Off	On	Off	Off	Off	On	Off	On	Off	Off	Off	Off	Off	Off	Off	On	Off	On	On	On	Off	On	On	Off	Off	Off	On	On	Off
WT_AATGCCACATTGCAAC-1	Off	Off	Off	Off	Off	Off	Off	Off	Off	Off	Off	Off	Off	On	Off	Off	Off	Off	Off	On	Off	Off	Off	Off	Off	Off	On	Off	Off	On	Off	Off	Off	Off	Off	Off	Off	Off	Off	Off	Off	Off	Off	Off	Off	Off	Off	Off	Off
WT_AATGCCAGTAGATGTA-1	Off	Off	Off	Off	Off	Off	Off	Off	Off	Off	Off	Off	Off	Off	On	Off	On	On	On	Off	Off	On	Off	Off	Off	Off	Off	On	Off	Off	Off	Off	Off	Off	Off	Off	Off	Off	On	On	Off	On	On	Off	Off	Off	On	Off	Off
WT_AATGCCAGTCATCGGC-1	Off	On	Off	Off	Off	Off	Off	Off	Off	On	Off	Off	Off	Off	Off	Off	Off	On	Off	Off	Off	On	Off	Off	Off	Off	Off	On	Off	Off	Off	Off	Off	Off	Off	Off	Off	On	Off	Off	Off	On	On	Off	Off	Off	On	On	Off
WT_AATGCCAGTCGTGCCA-1	Off	Off	Off	Off	Off	Off	Off	Off	Off	Off	Off	Off	Off	On	Off	Off	Off	Off	Off	On	Off	Off	Off	Off	Off	Off	On	Off	Off	Off	Off	Off	Off	Off	Off	Off	Off	Off	On	Off	On	Off	Off	Off	Off	Off	Off	Off	Off
WT_AATGCCAGTTCTAACG-1	Off	Off	Off	Off	Off	Off	Off	Off	Off	Off	Off	Off	Off	On	Off	Off	Off	Off	Off	On	Off	Off	Off	Off	Off	Off	Off	Off	Off	Off	Off	Off	Off	Off	Off	Off	On	Off	Off	Off	Off	Off	Off	Off	Off	Off	Off	Off	Off
WT_AATGCCATCCGAGCTG-1	Off	Off	Off	Off	Off	Off	Off	Off	Off	Off	Off	Off	Off	On	Off	Off	Off	Off	Off	On	Off	Off	Off	Off	Off	Off	On	Off	Off	On	Off	Off	Off	Off	Off	Off	Off	Off	Off	Off	Off	Off	Off	Off	Off	Off	Off	Off	Off
WT_AATGCCATCGTAATGC-1	Off	On	Off	Off	Off	On	On	Off	On	On	On	Off	Off	Off	Off	Off	Off	Off	Off	Off	On	Off	Off	Off	Off	Off	Off	Off	Off	Off	Off	On	Off	Off	Off	Off	Off	Off	On	Off	On	Off	Off	Off	Off	On	Off	Off	Off
WT_AATGCCATCTCGAGTA-1	Off	On	Off	Off	Off	On	On	Off	On	Off	Off	Off	Off	On	Off	Off	Off	Off	Off	Off	Off	Off	Off	Off	Off	Off	Off	On	Off	On	Off	On	Off	Off	Off	On	On	Off	On	Off	Off	Off	Off	Off	Off	Off	Off	Off	Off
WT_AATGGAAAGTTACGGG-1	Off	Off	Off	Off	Off	Off	Off	Off	Off	Off	Off	Off	Off	Off	Off	Off	Off	Off	Off	Off	Off	Off	Off	Off	Off	Off	Off	Off	Off	Off	Off	Off	Off	Off	Off	Off	Off	Off	Off	Off	On	Off	Off	Off	Off	Off	Off	Off	Off
WT_AATGGAACAATTTCCT-1	Off	Off	Off	Off	Off	Off	Off	Off	Off	Off	Off	Off	Off	Off	Off	Off	On	Off	Off	On	Off	On	Off	Off	Off	Off	Off	Off	Off	On	Off	Off	Off	Off	Off	On	Off	Off	Off	Off	Off	On	Off	Off	Off	Off	On	Off	Off
WT_AATGGAACACGGTCTG-1	Off	On	Off	Off	Off	Off	Off	Off	Off	Off	Off	Off	Off	Off	Off	On	Off	Off	On	Off	Off	On	Off	Off	Off	On	Off	Off	Off	Off	Off	Off	Off	Off	Off	Off	Off	On	Off	Off	On	On	On	Off	Off	Off	On	On	Off
WT_AATGGAACATTGTGCA-1	Off	Off	Off	Off	Off	Off	Off	Off	Off	Off	Off	Off	Off	On	Off	Off	Off	Off	Off	On	Off	Off	Off	Off	On	Off	On	Off	Off	On	Off	Off	Off	Off	Off	Off	Off	Off	Off	Off	Off	Off	Off	Off	Off	Off	Off	On	Off
WT_AATGGAAGTGATTAGA-1	Off	Off	Off	Off	Off	Off	Off	Off	Off	Off	Off	Off	Off	Off	On	Off	Off	On	Off	Off	Off	On	Off	On	Off	On	Off	Off	Off	Off	Off	Off	Off	Off	Off	On	On	On	Off	Off	Off	Off	Off	Off	Off	Off	Off	On	Off
WT_AATGGAATCTAACACG-1	Off	Off	Off	Off	Off	Off	Off	Off	Off	Off	Off	Off	Off	Off	Off	On	Off	Off	On	Off	Off	Off	Off	Off	Off	Off	Off	Off	Off	Off	Off	Off	Off	Off	Off	Off	Off	Off	On	Off	On	On	Off	Off	Off	Off	On	On	Off
WT_AATGGAATCTGCGGCA-1	Off	On	Off	Off	On	Off	Off	Off	Off	On	On	Off	Off	Off	On	Off	Off	Off	Off	Off	Off	On	On	Off	Off	On	Off	Off	Off	Off	Off	Off	On	Off	Off	On	On	On	On	Off	Off	On	On	Off	Off	Off	Off	On	Off
WT_AATGGCTAGACTGAGC-1	Off	Off	Off	Off	Off	Off	Off	Off	Off	Off	Off	Off	Off	Off	Off	Off	Off	Off	Off	Off	Off	Off	Off	Off	Off	Off	Off	Off	Off	Off	Off	Off	Off	Off	Off	Off	Off	Off	Off	Off	On	Off	Off	Off	Off	Off	Off	Off	Off
WT_AATGGCTAGATACGAT-1	Off	Off	Off	On	Off	Off	Off	Off	Off	Off	Off	Off	Off	Off	Off	On	Off	Off	On	Off	Off	Off	Off	Off	Off	Off	Off	Off	Off	Off	Off	Off	Off	Off	Off	Off	Off	Off	Off	Off	On	Off	Off	Off	Off	Off	Off	Off	Off
WT_AATGGCTAGATTACCC-1	Off	Off	Off	Off	Off	Off	Off	Off	Off	Off	Off	Off	Off	Off	Off	On	Off	Off	On	Off	Off	Off	Off	Off	Off	Off	Off	Off	Off	Off	Off	Off	Off	Off	Off	Off	Off	Off	On	Off	On	Off	Off	Off	Off	Off	Off	Off	Off
WT_AATGGCTAGCAACTTC-1	Off	Off	Off	Off	Off	Off	Off	Off	Off	Off	Off	Off	Off	Off	Off	Off	On	On	Off	Off	Off	Off	Off	Off	Off	On	Off	Off	Off	Off	Off	Off	Off	Off	Off	On	On	On	On	On	Off	Off	On	Off	Off	Off	Off	Off	Off
WT_AATGGCTAGTACGAGC-1	Off	Off	Off	Off	Off	Off	Off	Off	Off	On	On	Off	On	Off	On	On	Off	On	On	Off	Off	On	Off	On	Off	On	Off	Off	Off	Off	Off	Off	Off	Off	Off	On	On	On	On	Off	Off	On	On	Off	Off	Off	On	On	Off
WT_AATGGCTCATGGGAAC-1	Off	Off	Off	Off	Off	Off	Off	Off	Off	Off	Off	Off	Off	On	Off	Off	Off	Off	Off	Off	Off	Off	Off	Off	Off	Off	On	Off	Off	On	Off	Off	Off	Off	Off	Off	Off	Off	Off	Off	On	Off	Off	Off	Off	Off	Off	On	Off
WT_AATGGCTGTGTACATC-1	Off	Off	Off	Off	Off	Off	Off	Off	Off	Off	Off	Off	Off	Off	On	Off	Off	Off	Off	Off	Off	Off	Off	Off	Off	Off	Off	On	Off	Off	Off	Off	Off	Off	Off	Off	On	Off	On	Off	Off	Off	On	Off	Off	Off	Off	On	Off
WT_AATGGCTGTGTTCGAT-1	Off	On	Off	On	Off	Off	Off	Off	Off	On	Off	Off	Off	Off	Off	Off	On	Off	Off	Off	Off	Off	Off	Off	Off	Off	Off	Off	Off	Off	Off	Off	Off	Off	Off	Off	Off	Off	On	Off	Off	On	Off	Off	Off	Off	Off	On	Off
WT_AATGGCTTCAAGGACG-1	On	Off	Off	Off	Off	Off	Off	Off	On	Off	Off	Off	On	Off	On	Off	On	Off	Off	Off	Off	Off	Off	Off	Off	On	Off	On	On	Off	Off	Off	Off	Off	Off	On	On	On	On	On	Off	Off	Off	Off	Off	Off	Off	Off	Off
WT_AATTCCTAGAGGCGTT-1	Off	Off	Off	Off	Off	Off	Off	On	Off	Off	Off	Off	Off	Off	Off	Off	On	Off	Off	Off	Off	Off	Off	Off	Off	Off	Off	Off	Off	On	Off	Off	Off	Off	Off	Off	Off	Off	Off	Off	Off	Off	Off	Off	Off	Off	Off	Off	Off
WT_AATTCCTAGCCGGAAT-1	Off	On	Off	Off	Off	Off	Off	On	Off	On	On	Off	Off	Off	Off	Off	Off	Off	Off	Off	Off	On	On	Off	Off	Off	Off	On	Off	Off	Off	Off	Off	Off	Off	On	On	On	On	On	Off	Off	On	Off	Off	Off	Off	Off	Off
WT_AATTCCTAGGACACTG-1	Off	Off	Off	Off	Off	Off	Off	Off	Off	Off	Off	Off	Off	On	Off	Off	Off	Off	Off	On	Off	Off	Off	Off	On	Off	On	Off	Off	Off	Off	Off	Off	Off	Off	Off	Off	Off	Off	Off	Off	Off	Off	Off	Off	Off	Off	Off	Off
WT_AATTCCTGTGTTTCTT-1	Off	Off	Off	Off	Off	Off	Off	Off	Off	On	Off	Off	Off	Off	Off	On	Off	On	On	Off	Off	On	Off	On	Off	On	Off	Off	Off	Off	Off	Off	Off	Off	Off	Off	Off	On	Off	Off	Off	On	On	Off	Off	Off	On	On	Off
WT_AATTCCTTCAGACCCG-1	Off	Off	Off	On	Off	Off	Off	On	Off	Off	Off	Off	Off	Off	On	Off	Off	Off	Off	Off	Off	Off	Off	Off	Off	Off	Off	On	Off	Off	Off	Off	Off	Off	Off	On	Off	Off	On	Off	Off	On	Off	Off	Off	Off	On	On	Off
WT_AATTCCTTCCTCTGCA-1	Off	Off	Off	Off	Off	Off	Off	Off	Off	Off	Off	Off	Off	Off	Off	On	On	On	On	Off	Off	On	Off	Off	Off	On	Off	Off	Off	Off	Off	Off	Off	Off	Off	Off	Off	On	On	Off	Off	On	On	Off	Off	Off	On	Off	Off
WT_AATTCCTTCTGAATGC-1	Off	Off	Off	Off	Off	Off	On	Off	On	Off	On	Off	Off	Off	Off	Off	Off	Off	Off	Off	On	Off	Off	Off	Off	Off	Off	Off	Off	Off	Off	On	Off	Off	Off	Off	Off	Off	Off	Off	Off	Off	Off	Off	Off	On	Off	Off	Off
WT_AATTTCCAGCGACTTT-1	Off	Off	Off	Off	Off	Off	Off	Off	Off	Off	Off	Off	Off	Off	Off	On	Off	Off	On	Off	On	On	Off	Off	Off	Off	Off	Off	Off	Off	Off	Off	Off	Off	Off	Off	Off	Off	On	Off	Off	On	Off	Off	Off	Off	On	Off	Off
WT_AATTTCCCAACAGCCC-1	Off	Off	Off	Off	Off	Off	Off	Off	Off	Off	Off	Off	Off	Off	Off	On	Off	Off	Off	Off	Off	Off	Off	Off	Off	Off	Off	Off	Off	Off	Off	Off	Off	Off	Off	Off	Off	Off	On	Off	On	Off	Off	Off	Off	Off	Off	Off	Off
WT_AATTTCCCAGGAATAT-1	Off	Off	Off	On	Off	Off	Off	On	Off	Off	Off	Off	Off	Off	Off	On	Off	Off	On	Off	Off	Off	Off	Off	Off	Off	Off	Off	Off	Off	Off	Off	Off	Off	Off	Off	Off	Off	On	Off	On	On	Off	Off	Off	Off	On	On	Off
WT_AATTTCCGTTTGTTGG-1	Off	Off	Off	Off	Off	Off	Off	Off	Off	Off	Off	Off	Off	Off	Off	On	Off	Off	On	Off	Off	Off	Off	Off	Off	Off	Off	Off	Off	Off	Off	Off	Off	Off	Off	Off	Off	Off	On	Off	On	Off	Off	Off	Off	Off	Off	On	Off
WT_AATTTCCTCCCAGTGG-1	Off	On	Off	Off	Off	Off	Off	Off	Off	On	Off	Off	Off	Off	Off	On	Off	On	On	Off	Off	On	Off	On	Off	On	Off	Off	Off	Off	Off	Off	Off	Off	Off	On	Off	On	Off	Off	Off	On	Off	Off	Off	Off	On	On	Off
WT_AATTTCCTCGAGTTGT-1	Off	Off	Off	Off	Off	Off	Off	On	Off	Off	Off	Off	Off	Off	Off	Off	On	Off	Off	On	Off	Off	Off	Off	Off	Off	Off	Off	Off	Off	Off	Off	Off	Off	Off	Off	Off	Off	Off	Off	Off	Off	Off	Off	Off	Off	Off	On	Off
WT_AATTTCCTCGCCAATA-1	Off	Off	Off	Off	Off	On	Off	Off	On	Off	Off	Off	Off	Off	Off	Off	Off	Off	Off	Off	Off	Off	Off	Off	Off	Off	Off	Off	Off	Off	Off	On	Off	Off	Off	On	Off	Off	On	Off	Off	Off	Off	Off	Off	Off	Off	Off	Off
WT_ACAAAGAAGCTAAGTA-1	Off	Off	Off	Off	Off	Off	Off	Off	Off	Off	Off	Off	Off	Off	On	Off	Off	Off	On	Off	Off	On	Off	Off	Off	On	Off	Off	Off	Off	Off	Off	Off	Off	Off	Off	Off	On	On	On	Off	On	Off	Off	Off	Off	On	On	Off
WT_ACAAAGAAGTAACCTC-1	Off	Off	Off	Off	Off	Off	Off	Off	Off	Off	Off	Off	Off	Off	Off	On	Off	Off	On	Off	Off	Off	Off	Off	Off	On	Off	Off	Off	Off	Off	Off	Off	Off	Off	Off	Off	Off	On	Off	Off	On	Off	Off	Off	Off	Off	On	Off
WT_ACAAAGACAAGACAAT-1	Off	On	Off	Off	Off	Off	Off	Off	Off	On	On	Off	Off	Off	Off	On	Off	Off	On	Off	Off	Off	Off	On	Off	Off	Off	Off	Off	Off	Off	Off	Off	Off	Off	Off	Off	On	Off	Off	Off	On	Off	Off	Off	Off	Off	On	Off
WT_ACAAAGACATCATCTT-1	Off	On	Off	Off	On	Off	Off	On	Off	On	On	Off	Off	Off	Off	Off	Off	On	Off	Off	Off	On	On	Off	Off	Off	Off	Off	Off	Off	Off	Off	Off	Off	Off	On	On	On	On	Off	Off	On	On	Off	Off	Off	On	On	Off
WT_ACAAAGAGTCACTACA-1	Off	Off	Off	On	Off	Off	Off	On	Off	Off	Off	Off	Off	Off	On	Off	On	Off	Off	Off	Off	On	Off	Off	Off	On	Off	Off	Off	Off	Off	Off	Off	Off	Off	On	Off	On	On	On	Off	On	On	Off	Off	Off	On	On	Off
WT_ACAAAGATCACATTGG-1	Off	Off	Off	Off	Off	Off	Off	Off	Off	Off	Off	Off	Off	Off	Off	Off	Off	Off	Off	Off	Off	Off	Off	Off	Off	Off	On	Off	Off	On	Off	Off	Off	Off	Off	Off	Off	Off	Off	Off	On	Off	Off	Off	Off	Off	Off	On	Off
WT_ACAAAGATCATCGGGC-1	Off	Off	Off	Off	Off	Off	Off	On	Off	Off	Off	Off	Off	On	Off	Off	On	Off	Off	On	Off	On	Off	Off	Off	Off	Off	Off	Off	On	Off	Off	Off	Off	Off	Off	On	Off	On	Off	Off	On	Off	Off	Off	Off	On	On	Off
WT_ACAAAGATCTACGGGC-1	Off	Off	Off	Off	Off	Off	Off	Off	On	Off	Off	Off	On	Off	Off	Off	On	Off	Off	Off	Off	Off	Off	Off	Off	Off	Off	Off	Off	Off	Off	Off	Off	Off	Off	Off	On	On	On	On	Off	Off	Off	Off	On	Off	Off	Off	Off
WT_ACAAAGATCTGGACTA-1	Off	Off	Off	Off	Off	Off	Off	On	Off	Off	Off	Off	Off	On	Off	Off	Off	Off	Off	On	Off	Off	Off	Off	Off	Off	On	Off	Off	Off	Off	Off	Off	Off	Off	Off	Off	Off	On	Off	Off	Off	Off	Off	Off	Off	Off	Off	Off
WT_ACAAAGATCTTGGGCG-1	Off	On	Off	Off	Off	Off	Off	Off	Off	Off	Off	Off	Off	Off	Off	On	Off	Off	On	Off	Off	Off	Off	On	Off	Off	Off	Off	Off	Off	Off	Off	Off	Off	Off	Off	Off	Off	On	Off	Off	On	Off	Off	Off	Off	On	On	Off
WT_ACAACCAAGCGAATGC-1	Off	Off	Off	Off	Off	Off	Off	Off	On	Off	Off	Off	Off	Off	Off	Off	Off	Off	Off	Off	Off	Off	Off	Off	Off	Off	Off	Off	Off	Off	Off	Off	Off	Off	Off	Off	Off	Off	On	Off	On	Off	Off	Off	Off	Off	Off	Off	Off
WT_ACAACCAAGCGGGTAT-1	Off	Off	Off	Off	Off	Off	Off	On	Off	Off	Off	On	Off	On	On	Off	On	Off	Off	On	Off	Off	Off	Off	Off	Off	Off	Off	Off	Off	Off	Off	Off	Off	Off	On	On	Off	Off	On	Off	Off	Off	Off	Off	Off	Off	Off	Off
WT_ACAACCAAGCTTGTTG-1	Off	Off	Off	Off	Off	Off	Off	Off	Off	Off	Off	Off	Off	On	Off	Off	Off	Off	Off	On	Off	Off	Off	Off	Off	Off	On	Off	Off	On	Off	Off	Off	Off	Off	Off	Off	Off	Off	Off	On	Off	Off	Off	Off	Off	Off	On	Off
WT_ACAACCAAGTAATACG-1	On	On	Off	On	Off	Off	Off	On	Off	On	On	Off	On	Off	On	Off	Off	Off	Off	Off	Off	Off	On	Off	Off	On	Off	Off	Off	Off	On	Off	Off	On	Off	On	Off	On	Off	On	Off	Off	On	Off	Off	Off	Off	On	Off
WT_ACAACCACACAACGTT-1	Off	Off	Off	Off	Off	Off	Off	Off	Off	Off	Off	Off	Off	On	On	Off	Off	Off	Off	On	Off	Off	Off	Off	Off	Off	Off	On	Off	Off	Off	Off	Off	Off	Off	On	Off	Off	Off	On	Off	Off	Off	Off	Off	Off	Off	Off	Off
WT_ACAACCAGTCAGGTAG-1	Off	Off	Off	Off	Off	Off	Off	Off	Off	Off	Off	Off	Off	Off	Off	Off	On	Off	On	Off	Off	Off	Off	Off	Off	Off	Off	Off	Off	Off	Off	Off	Off	Off	Off	Off	Off	Off	Off	Off	On	On	Off	Off	Off	Off	Off	Off	Off
WT_ACAACCAGTCGACTGC-1	Off	Off	Off	Off	Off	Off	Off	Off	On	Off	On	Off	Off	Off	Off	Off	Off	Off	Off	Off	On	Off	Off	Off	Off	Off	Off	Off	Off	Off	Off	Off	Off	Off	Off	Off	Off	Off	On	Off	Off	Off	On	Off	Off	Off	Off	Off	Off
WT_ACAACCATCGAAACAA-1	Off	Off	Off	Off	Off	Off	Off	Off	Off	Off	Off	Off	Off	Off	Off	Off	Off	Off	Off	Off	Off	Off	Off	Off	Off	Off	Off	Off	Off	Off	Off	Off	Off	Off	Off	Off	Off	Off	On	Off	On	Off	Off	Off	Off	Off	Off	Off	Off
WT_ACAACCATCTTTGATC-1	Off	Off	Off	Off	Off	Off	Off	Off	Off	Off	Off	Off	Off	Off	Off	Off	Off	Off	Off	On	Off	Off	Off	Off	Off	Off	On	Off	Off	Off	Off	Off	Off	Off	Off	Off	Off	Off	Off	Off	On	Off	Off	Off	Off	Off	Off	Off	Off
WT_ACAAGCTAGGTAAAGG-1	Off	Off	Off	Off	Off	Off	Off	On	Off	Off	Off	Off	Off	Off	Off	On	Off	Off	On	Off	Off	Off	Off	Off	Off	Off	Off	Off	Off	Off	Off	Off	Off	Off	Off	Off	Off	Off	On	Off	On	Off	Off	Off	Off	Off	Off	Off	Off
WT_ACAAGCTGTATACCCA-1	Off	Off	Off	Off	Off	Off	Off	Off	Off	Off	Off	Off	Off	Off	Off	Off	On	Off	Off	Off	Off	Off	Off	Off	Off	On	Off	Off	Off	Off	Off	Off	Off	Off	Off	Off	On	Off	On	Off	On	Off	Off	Off	Off	Off	On	On	Off
WT_ACAAGCTGTCCGAAGA-1	Off	Off	Off	Off	Off	Off	Off	Off	Off	Off	Off	Off	Off	On	Off	Off	Off	Off	Off	On	Off	Off	Off	Off	Off	Off	On	Off	Off	On	Off	Off	Off	Off	Off	Off	Off	Off	On	Off	Off	Off	Off	Off	Off	Off	Off	On	Off
WT_ACAAGCTGTCTCAAGT-1	Off	On	Off	Off	Off	On	On	Off	On	On	On	Off	Off	Off	Off	Off	Off	Off	Off	Off	Off	Off	Off	Off	Off	Off	Off	Off	Off	Off	Off	On	Off	Off	Off	Off	On	Off	On	Off	Off	Off	Off	Off	Off	On	Off	Off	Off
WT_ACAAGCTTCATGCTAG-1	Off	On	Off	Off	Off	Off	Off	Off	Off	On	On	Off	Off	Off	Off	On	Off	On	On	Off	Off	Off	Off	On	Off	Off	Off	Off	Off	Off	Off	Off	Off	Off	Off	Off	Off	Off	On	Off	Off	Off	Off	Off	Off	Off	Off	On	Off
WT_ACAAGCTTCGCCAGTG-1	Off	On	Off	Off	Off	Off	Off	Off	Off	On	Off	Off	Off	Off	Off	Off	On	On	Off	Off	Off	Off	Off	Off	Off	Off	Off	On	Off	Off	On	On	On	On	Off	Off	Off	Off	Off	Off	Off	Off	Off	Off	Off	Off	Off	On	Off
WT_ACACAGTAGATAGTCA-1	Off	Off	Off	Off	Off	Off	Off	Off	Off	Off	Off	Off	Off	Off	Off	Off	Off	Off	Off	Off	Off	Off	Off	Off	Off	On	Off	Off	Off	Off	Off	Off	Off	Off	Off	On	Off	Off	On	Off	Off	Off	Off	Off	Off	Off	Off	Off	Off
WT_ACACAGTAGCCATATC-1	Off	Off	Off	Off	Off	Off	Off	Off	Off	Off	Off	Off	Off	On	Off	Off	Off	Off	Off	On	Off	Off	Off	Off	Off	Off	Off	Off	Off	Off	Off	Off	Off	Off	Off	Off	Off	Off	Off	On	Off	Off	Off	Off	Off	Off	Off	Off	Off
WT_ACACAGTAGCTAGATA-1	Off	Off	Off	Off	Off	On	On	Off	On	Off	On	Off	Off	Off	Off	Off	Off	Off	Off	Off	Off	Off	Off	Off	Off	Off	Off	Off	Off	Off	Off	On	Off	Off	Off	Off	Off	Off	On	Off	Off	Off	On	Off	Off	Off	Off	Off	Off
WT_ACACAGTAGTTAGTGA-1	Off	Off	Off	Off	Off	Off	Off	Off	Off	Off	Off	Off	Off	Off	Off	Off	Off	Off	Off	Off	Off	Off	Off	Off	Off	Off	Off	Off	Off	Off	Off	Off	Off	Off	Off	Off	On	Off	Off	Off	On	Off	Off	Off	Off	On	Off	Off	Off
WT_ACACAGTCACATACTG-1	Off	Off	Off	On	Off	Off	Off	Off	Off	Off	Off	Off	Off	Off	On	Off	Off	Off	Off	Off	Off	Off	Off	Off	Off	Off	Off	On	Off	Off	Off	Off	Off	Off	Off	On	On	Off	Off	Off	Off	Off	Off	Off	Off	Off	Off	On	Off
WT_ACACAGTCACCTGCGA-1	Off	Off	Off	Off	On	Off	Off	Off	Off	On	On	Off	Off	Off	Off	On	Off	On	On	Off	Off	On	Off	On	Off	On	Off	Off	Off	Off	Off	Off	Off	Off	Off	Off	On	Off	Off	Off	Off	On	Off	Off	Off	Off	On	On	Off
WT_ACACAGTCATTATGCG-1	Off	Off	Off	Off	Off	Off	Off	On	Off	Off	On	Off	Off	Off	On	Off	Off	Off	Off	Off	Off	Off	Off	Off	Off	Off	Off	On	Off	Off	On	On	Off	On	Off	On	On	On	Off	On	Off	Off	On	Off	Off	Off	Off	Off	Off
WT_ACACAGTGTATCTTCT-1	Off	On	Off	Off	Off	Off	Off	Off	Off	On	On	Off	Off	Off	Off	On	Off	On	On	Off	Off	Off	On	On	Off	On	Off	Off	Off	Off	On	Off	On	On	Off	Off	Off	Off	On	Off	Off	Off	On	Off	Off	Off	Off	On	Off
WT_ACACAGTGTATGAGAT-1	Off	Off	Off	Off	Off	Off	Off	Off	Off	Off	Off	Off	Off	Off	Off	Off	Off	Off	Off	Off	Off	Off	Off	Off	Off	Off	On	Off	Off	Off	Off	Off	Off	Off	Off	Off	Off	Off	Off	Off	On	Off	Off	Off	Off	Off	Off	Off	Off
WT_ACACCAAAGGCGTTGA-1	Off	Off	Off	Off	Off	Off	Off	Off	Off	Off	Off	Off	Off	Off	Off	On	Off	Off	Off	Off	Off	Off	Off	Off	Off	Off	Off	Off	Off	Off	Off	Off	Off	Off	Off	Off	Off	Off	Off	Off	On	Off	Off	Off	Off	Off	Off	Off	Off
WT_ACACCAACACTATCCC-1	On	On	Off	On	On	Off	Off	Off	Off	On	On	Off	Off	Off	On	Off	Off	On	Off	Off	Off	On	On	On	Off	On	Off	Off	Off	Off	Off	Off	Off	Off	Off	On	On	Off	Off	Off	Off	Off	On	Off	Off	Off	Off	On	Off
WT_ACACCAACACTCCTTG-1	Off	Off	Off	Off	Off	Off	Off	Off	Off	Off	Off	Off	Off	On	Off	Off	Off	Off	Off	On	Off	Off	Off	Off	Off	Off	On	Off	Off	On	Off	Off	Off	Off	Off	Off	Off	Off	On	Off	Off	Off	Off	Off	Off	Off	Off	On	Off
WT_ACACCAACAGGAGGAG-1	Off	Off	Off	Off	Off	Off	Off	On	Off	Off	Off	Off	Off	Off	Off	On	Off	On	On	Off	Off	Off	Off	Off	Off	Off	Off	Off	Off	Off	Off	Off	Off	Off	Off	On	Off	On	Off	Off	On	Off	Off	Off	Off	Off	On	On	Off
WT_ACACCAAGTGCATTTG-1	Off	Off	Off	Off	Off	Off	Off	On	Off	Off	Off	Off	Off	Off	On	Off	On	Off	On	Off	On	On	Off	Off	Off	Off	Off	Off	Off	Off	Off	Off	Off	Off	Off	Off	Off	On	On	Off	Off	On	On	Off	Off	Off	On	Off	Off
WT_ACACCAAGTGTTTGCA-1	Off	Off	Off	Off	Off	Off	Off	Off	Off	Off	Off	Off	Off	Off	Off	Off	Off	Off	Off	Off	Off	Off	Off	On	Off	Off	Off	Off	Off	Off	Off	Off	Off	Off	Off	Off	Off	Off	Off	Off	Off	Off	Off	Off	Off	Off	Off	On	Off
WT_ACACCAATCAGCGCAC-1	Off	Off	Off	Off	Off	Off	Off	On	Off	Off	On	Off	Off	Off	Off	Off	Off	On	Off	Off	Off	Off	Off	Off	Off	On	Off	On	Off	Off	On	On	Off	Off	Off	Off	On	On	On	On	Off	Off	Off	Off	Off	Off	Off	On	Off
WT_ACACGCGAGGCCTGCT-1	Off	Off	Off	Off	Off	Off	Off	Off	Off	Off	Off	Off	Off	Off	Off	On	Off	Off	On	Off	Off	On	Off	Off	Off	On	Off	Off	Off	Off	Off	Off	Off	Off	Off	Off	Off	On	On	Off	Off	On	On	Off	Off	Off	Off	On	Off
WT_ACACGCGAGGTCCCTG-1	Off	Off	Off	Off	Off	Off	Off	On	Off	Off	Off	Off	Off	On	Off	Off	Off	Off	Off	On	Off	Off	Off	Off	On	Off	On	Off	Off	Off	Off	Off	Off	Off	Off	On	Off	Off	Off	Off	Off	Off	Off	Off	Off	Off	Off	On	Off
WT_ACACGCGCAATATCCG-1	On	Off	Off	Off	Off	Off	Off	On	Off	On	Off	Off	Off	Off	Off	Off	Off	Off	Off	Off	Off	On	Off	Off	Off	On	Off	On	Off	Off	Off	Off	Off	Off	Off	On	On	On	On	Off	Off	On	On	Off	Off	Off	On	On	Off
WT_ACACGCGTCCGCACTT-1	Off	Off	Off	Off	Off	Off	Off	Off	Off	Off	Off	Off	Off	Off	On	Off	Off	Off	Off	Off	Off	On	Off	Off	Off	On	Off	Off	Off	Off	Off	Off	Off	Off	Off	On	Off	On	On	Off	Off	On	On	Off	Off	Off	On	Off	Off
WT_ACACTGACACCGTCGA-1	Off	Off	Off	Off	Off	Off	Off	Off	Off	Off	Off	Off	Off	Off	Off	On	Off	Off	On	Off	Off	Off	Off	Off	Off	Off	Off	Off	Off	Off	Off	Off	Off	Off	Off	Off	Off	Off	On	Off	Off	On	Off	Off	Off	Off	On	On	Off
WT_ACACTGAGTAACCAGG-1	Off	Off	Off	Off	Off	Off	Off	On	Off	Off	Off	Off	Off	Off	On	Off	Off	On	Off	Off	Off	Off	Off	Off	Off	On	Off	Off	Off	Off	Off	Off	Off	Off	Off	On	Off	Off	On	Off	Off	Off	On	Off	Off	Off	Off	Off	Off
WT_ACACTGAGTGCGTTTA-1	Off	Off	Off	Off	Off	Off	Off	On	Off	Off	Off	Off	Off	On	Off	Off	Off	Off	Off	On	Off	Off	Off	Off	Off	Off	Off	Off	Off	On	Off	Off	Off	Off	Off	Off	Off	Off	Off	Off	Off	Off	Off	Off	Off	Off	Off	Off	Off
WT_ACACTGATCAGTCATG-1	Off	On	Off	Off	Off	Off	Off	Off	Off	On	On	Off	On	Off	Off	Off	Off	On	On	Off	Off	Off	On	Off	Off	Off	Off	Off	Off	Off	Off	On	Off	Off	Off	Off	Off	On	Off	Off	On	Off	Off	Off	Off	Off	Off	On	Off
WT_ACACTGATCATTGCCC-1	Off	Off	Off	On	Off	Off	Off	Off	Off	Off	Off	Off	Off	Off	Off	On	Off	Off	On	Off	Off	On	Off	Off	Off	Off	Off	Off	Off	Off	Off	Off	Off	Off	Off	Off	Off	Off	Off	Off	Off	On	Off	Off	Off	Off	On	On	Off
WT_ACACTGATCCAGGACC-1	Off	Off	Off	Off	Off	Off	Off	On	Off	Off	Off	Off	Off	Off	Off	Off	On	Off	Off	Off	Off	Off	Off	Off	Off	Off	Off	Off	Off	Off	Off	Off	Off	Off	Off	Off	Off	Off	On	Off	Off	Off	On	Off	Off	Off	Off	Off	Off
WT_ACACTGATCCTATTGT-1	Off	Off	Off	Off	Off	Off	Off	Off	Off	Off	Off	Off	Off	On	Off	Off	Off	Off	Off	On	Off	Off	Off	Off	Off	Off	On	Off	Off	On	Off	Off	Off	Off	Off	Off	Off	Off	Off	Off	Off	Off	Off	Off	Off	Off	Off	On	Off
WT_ACACTGATCCTCGATC-1	Off	Off	Off	Off	Off	Off	Off	Off	Off	Off	Off	Off	Off	On	Off	Off	Off	Off	Off	Off	Off	Off	Off	Off	On	Off	On	Off	Off	Off	Off	Off	Off	Off	Off	Off	Off	Off	Off	Off	Off	Off	Off	Off	Off	Off	Off	On	Off
WT_ACACTGATCCTTATAC-1	Off	Off	Off	Off	Off	Off	Off	Off	Off	Off	Off	Off	Off	On	Off	Off	Off	Off	Off	On	Off	Off	Off	Off	Off	On	On	Off	Off	On	Off	Off	Off	Off	Off	Off	On	Off	On	Off	Off	Off	Off	Off	Off	Off	Off	Off	Off
WT_ACAGAAAAGAAACTAC-1	Off	Off	Off	Off	Off	Off	Off	Off	Off	Off	Off	Off	Off	Off	Off	On	Off	Off	On	Off	Off	On	Off	Off	Off	Off	Off	On	Off	Off	Off	Off	Off	Off	Off	Off	Off	Off	On	Off	Off	On	Off	Off	Off	Off	Off	On	Off
WT_ACAGAAAAGTGATAAC-1	Off	On	Off	Off	Off	On	On	Off	On	On	On	Off	On	Off	Off	Off	Off	Off	Off	Off	Off	Off	Off	Off	Off	Off	Off	Off	Off	Off	Off	On	Off	Off	Off	Off	Off	Off	On	Off	On	Off	Off	Off	Off	On	Off	Off	Off
WT_ACAGAAAAGTGGCAGT-1	Off	Off	Off	Off	Off	Off	Off	On	Off	Off	Off	Off	Off	Off	Off	On	Off	Off	On	Off	Off	Off	Off	Off	Off	Off	Off	Off	Off	Off	Off	Off	Off	Off	Off	Off	Off	Off	On	Off	On	Off	Off	Off	Off	Off	Off	On	Off
WT_ACAGAAAAGTTCGCAT-1	Off	Off	Off	Off	Off	Off	Off	Off	Off	Off	Off	Off	Off	On	Off	Off	Off	Off	Off	On	Off	Off	Off	Off	Off	Off	On	Off	Off	Off	Off	Off	Off	Off	Off	Off	Off	Off	Off	Off	On	Off	Off	Off	Off	Off	Off	Off	Off
WT_ACAGAAACAAGAGGCT-1	Off	Off	Off	Off	Off	Off	Off	Off	Off	Off	Off	Off	Off	On	Off	Off	Off	Off	Off	On	Off	Off	Off	Off	Off	Off	On	Off	Off	On	Off	Off	Off	Off	Off	Off	Off	Off	On	Off	Off	Off	Off	Off	Off	Off	Off	On	Off
WT_ACAGAAACAGAGGTAC-1	Off	Off	Off	Off	Off	Off	Off	On	Off	Off	Off	Off	Off	Off	Off	On	On	Off	On	Off	Off	On	Off	Off	Off	On	Off	Off	Off	Off	On	Off	On	Off	Off	Off	Off	On	On	Off	Off	On	On	Off	Off	Off	On	On	Off
WT_ACAGAAACATTCTCTA-1	Off	Off	Off	On	Off	Off	Off	Off	Off	Off	Off	Off	Off	Off	Off	Off	Off	Off	Off	Off	Off	Off	Off	Off	Off	Off	Off	On	Off	Off	Off	Off	Off	Off	Off	Off	Off	Off	Off	Off	On	Off	Off	Off	Off	Off	Off	On	Off
WT_ACAGAAAGTATGAGAT-1	Off	On	Off	Off	Off	Off	Off	Off	Off	On	On	Off	Off	Off	Off	Off	Off	On	Off	Off	Off	Off	On	On	Off	Off	Off	Off	Off	Off	Off	Off	Off	Off	Off	Off	Off	Off	On	On	Off	Off	On	Off	Off	Off	Off	On	Off
WT_ACAGAAAGTCCGAAGA-1	Off	Off	Off	Off	Off	Off	Off	Off	Off	Off	Off	Off	Off	Off	On	Off	On	Off	On	Off	Off	On	Off	Off	Off	On	Off	Off	Off	Off	Off	Off	Off	Off	Off	On	Off	On	On	Off	Off	On	Off	Off	Off	Off	On	Off	Off
WT_ACAGAAAGTCCTACGG-1	Off	Off	Off	Off	Off	Off	Off	Off	Off	Off	Off	Off	Off	On	Off	Off	On	Off	Off	On	Off	On	Off	Off	Off	Off	Off	Off	Off	On	Off	Off	Off	Off	Off	Off	Off	Off	On	Off	Off	On	Off	Off	Off	Off	On	Off	Off
WT_ACAGAAATCAAACCCA-1	Off	Off	Off	Off	Off	Off	Off	Off	Off	On	Off	Off	Off	Off	Off	On	Off	Off	On	Off	Off	Off	Off	Off	Off	Off	Off	Off	Off	Off	Off	Off	Off	Off	Off	Off	Off	Off	Off	Off	Off	On	Off	Off	Off	Off	Off	On	Off
WT_ACAGCCGAGATAACAC-1	Off	Off	Off	Off	Off	Off	Off	Off	Off	Off	Off	Off	Off	Off	Off	Off	Off	Off	Off	Off	Off	Off	Off	Off	Off	Off	On	Off	Off	Off	Off	Off	Off	Off	Off	Off	Off	Off	Off	Off	On	Off	Off	Off	Off	Off	Off	Off	Off
WT_ACAGCCGAGCTGCCTG-1	Off	Off	Off	Off	Off	Off	Off	Off	Off	Off	Off	Off	Off	On	Off	Off	Off	Off	Off	On	Off	Off	Off	Off	Off	Off	On	On	On	On	Off	Off	Off	Off	Off	Off	Off	Off	On	On	Off	Off	Off	Off	Off	Off	Off	Off	Off
WT_ACAGCCGAGGAACTCG-1	Off	Off	Off	Off	Off	Off	Off	Off	Off	Off	Off	Off	Off	On	Off	Off	Off	Off	Off	On	Off	Off	Off	Off	Off	Off	On	Off	Off	On	Off	Off	Off	Off	Off	Off	Off	Off	Off	On	Off	Off	Off	Off	Off	Off	Off	Off	Off
WT_ACAGCCGAGGCCTAAG-1	Off	On	Off	Off	On	Off	Off	Off	Off	On	On	Off	Off	Off	On	Off	Off	On	Off	Off	Off	On	On	Off	Off	On	Off	Off	Off	Off	Off	Off	On	Off	Off	On	On	On	Off	Off	Off	On	On	Off	Off	Off	On	On	Off
WT_ACAGCCGAGGTCGACA-1	Off	Off	Off	Off	Off	Off	Off	Off	Off	Off	Off	Off	Off	Off	Off	Off	Off	Off	Off	Off	Off	Off	Off	Off	Off	Off	Off	Off	Off	Off	Off	Off	Off	Off	Off	Off	Off	Off	Off	On	Off	Off	Off	Off	Off	Off	Off	On	Off
WT_ACAGCCGCACGGTCTG-1	Off	On	Off	Off	On	Off	Off	Off	Off	On	On	Off	Off	Off	On	Off	On	On	Off	Off	Off	On	Off	Off	Off	On	Off	Off	Off	Off	Off	Off	Off	Off	Off	On	On	On	On	On	Off	On	On	Off	Off	Off	Off	On	Off
WT_ACAGCCGGTATCGCGC-1	Off	Off	Off	Off	Off	Off	Off	Off	Off	Off	Off	Off	Off	Off	Off	Off	Off	Off	Off	Off	Off	Off	Off	Off	Off	Off	On	Off	Off	On	Off	Off	Off	Off	Off	Off	Off	Off	Off	Off	Off	Off	Off	Off	Off	Off	Off	On	Off
WT_ACAGCCGGTATGATCC-1	Off	Off	Off	Off	Off	Off	Off	Off	Off	Off	Off	Off	Off	On	Off	Off	Off	Off	Off	On	Off	Off	Off	Off	Off	Off	Off	Off	Off	On	Off	Off	Off	Off	Off	Off	Off	Off	Off	Off	Off	Off	Off	Off	Off	Off	Off	Off	Off
WT_ACAGCCGGTCCACACG-1	Off	Off	Off	Off	Off	Off	Off	Off	Off	Off	Off	Off	Off	On	Off	Off	Off	Off	Off	On	Off	Off	Off	Off	On	On	On	On	Off	On	Off	Off	Off	Off	Off	On	Off	Off	Off	On	Off	Off	Off	Off	Off	Off	Off	On	Off
WT_ACAGCCGGTGACAGCA-1	Off	Off	Off	Off	Off	Off	Off	On	Off	Off	Off	Off	Off	Off	On	Off	Off	Off	Off	Off	Off	Off	Off	Off	Off	On	Off	Off	Off	Off	Off	Off	Off	Off	Off	Off	Off	Off	Off	Off	Off	Off	Off	Off	Off	Off	Off	On	Off
WT_ACAGCCGGTTCTAAGC-1	Off	On	Off	Off	Off	Off	Off	On	Off	On	On	Off	Off	Off	Off	On	Off	On	On	Off	Off	On	Off	On	Off	On	Off	Off	Off	Off	Off	Off	Off	Off	Off	Off	On	On	Off	Off	Off	On	On	Off	Off	Off	On	On	Off
WT_ACAGCCGTCAAGTGTC-1	Off	Off	Off	Off	Off	Off	Off	On	Off	Off	Off	Off	Off	Off	Off	On	Off	On	On	Off	Off	Off	Off	Off	Off	Off	Off	Off	Off	Off	Off	Off	Off	Off	Off	Off	Off	Off	On	Off	Off	On	Off	Off	Off	Off	Off	Off	Off
WT_ACAGCCGTCCACCTGT-1	Off	On	Off	Off	Off	On	On	On	On	On	On	Off	Off	Off	Off	Off	Off	Off	Off	Off	Off	Off	Off	Off	Off	Off	Off	Off	Off	Off	Off	On	Off	Off	Off	Off	Off	Off	Off	Off	Off	Off	Off	Off	Off	On	Off	Off	Off
WT_ACAGCCGTCCATACTT-1	Off	Off	Off	Off	Off	Off	On	Off	On	Off	Off	Off	Off	Off	Off	Off	Off	Off	Off	Off	Off	Off	Off	Off	Off	Off	Off	Off	Off	Off	Off	On	Off	Off	Off	Off	Off	Off	On	Off	On	Off	Off	Off	Off	On	Off	Off	Off
WT_ACAGCCGTCTGGAGAG-1	Off	Off	Off	Off	Off	Off	Off	Off	Off	Off	Off	Off	Off	Off	Off	On	Off	Off	On	Off	Off	Off	Off	Off	Off	Off	Off	Off	Off	Off	Off	Off	Off	Off	Off	Off	Off	Off	Off	Off	On	Off	Off	Off	Off	Off	Off	Off	Off
WT_ACAGCCGTCTGGGCCA-1	Off	On	Off	Off	Off	Off	Off	Off	Off	On	On	Off	Off	Off	On	Off	On	Off	Off	Off	Off	On	On	Off	Off	On	Off	On	Off	Off	Off	Off	Off	Off	Off	On	Off	On	Off	On	Off	On	On	Off	Off	Off	On	On	Off
WT_ACAGCCGTCTTTCCAA-1	Off	On	Off	On	Off	Off	Off	Off	On	On	On	Off	On	Off	Off	Off	Off	Off	Off	Off	Off	Off	Off	Off	Off	Off	Off	Off	Off	Off	Off	Off	Off	Off	Off	Off	Off	On	On	On	Off	Off	Off	Off	Off	Off	Off	On	Off
WT_ACAGGGAAGCCAACCC-1	Off	Off	Off	Off	Off	Off	Off	Off	Off	Off	Off	Off	On	Off	Off	Off	Off	On	On	Off	Off	On	Off	Off	Off	On	Off	Off	Off	Off	Off	Off	Off	Off	Off	Off	Off	On	Off	On	Off	On	Off	Off	Off	Off	On	Off	Off
WT_ACAGGGAAGGCTGTAG-1	Off	Off	Off	Off	Off	Off	Off	On	Off	Off	Off	Off	Off	On	Off	Off	Off	Off	Off	On	Off	Off	Off	Off	Off	Off	On	Off	Off	On	Off	Off	Off	Off	Off	Off	Off	Off	Off	Off	On	Off	Off	Off	Off	Off	Off	On	Off
WT_ACAGGGACAAGATGTA-1	Off	Off	Off	Off	Off	Off	Off	On	Off	Off	Off	Off	Off	On	Off	Off	Off	Off	Off	On	Off	Off	Off	Off	Off	Off	On	Off	Off	Off	Off	Off	Off	Off	Off	Off	Off	Off	Off	Off	Off	Off	Off	Off	Off	Off	Off	Off	Off
WT_ACAGGGACAATAGGGC-1	Off	Off	Off	Off	Off	Off	Off	On	Off	Off	Off	Off	Off	Off	Off	Off	On	Off	On	Off	Off	On	Off	Off	Off	Off	Off	Off	Off	Off	Off	Off	Off	Off	Off	Off	Off	Off	On	Off	Off	On	Off	Off	Off	Off	On	On	Off
WT_ACAGGGATCGAACCTA-1	Off	Off	Off	Off	Off	Off	Off	Off	Off	Off	Off	Off	Off	Off	Off	Off	On	On	On	Off	Off	On	Off	Off	Off	On	Off	Off	Off	Off	Off	Off	On	Off	Off	Off	On	Off	Off	Off	Off	On	Off	Off	Off	Off	On	On	Off
WT_ACATCCCCAAGACCTT-1	Off	Off	Off	Off	Off	Off	Off	Off	On	Off	Off	Off	Off	On	Off	Off	Off	Off	Off	Off	Off	Off	Off	Off	Off	Off	On	Off	Off	On	Off	Off	Off	Off	Off	Off	Off	Off	On	Off	Off	Off	Off	Off	Off	Off	Off	Off	Off
WT_ACATCCCCAAGGCGTA-1	Off	Off	Off	Off	Off	On	On	Off	On	Off	Off	Off	Off	Off	Off	Off	Off	Off	Off	Off	Off	Off	Off	Off	Off	Off	Off	Off	Off	Off	Off	On	Off	Off	Off	Off	Off	Off	On	Off	On	Off	Off	Off	Off	Off	Off	Off	Off
WT_ACATCCCCAGGTTACT-1	Off	Off	Off	Off	Off	Off	Off	Off	Off	Off	Off	Off	Off	On	Off	Off	Off	Off	Off	On	Off	Off	Off	Off	Off	Off	On	Off	Off	Off	Off	Off	Off	Off	Off	Off	Off	Off	Off	Off	Off	Off	Off	Off	Off	Off	Off	On	Off
WT_ACATCCCGTATCGCAT-1	Off	Off	Off	Off	Off	Off	Off	Off	Off	Off	Off	Off	Off	On	Off	Off	Off	Off	Off	On	Off	Off	Off	Off	Off	Off	On	Off	Off	Off	Off	Off	Off	Off	Off	Off	Off	Off	Off	Off	On	Off	Off	Off	Off	Off	Off	Off	Off
WT_ACATCCCGTCTCACAA-1	Off	On	Off	On	Off	Off	Off	Off	Off	On	On	Off	Off	Off	Off	On	Off	Off	On	Off	Off	On	On	On	Off	On	Off	Off	Off	Off	Off	Off	Off	Off	Off	On	Off	On	On	On	Off	On	On	Off	Off	Off	On	On	Off
WT_ACATCCCTCAGGGATG-1	Off	Off	Off	Off	Off	Off	Off	On	Off	Off	Off	Off	Off	On	Off	Off	Off	Off	Off	On	Off	Off	Off	Off	Off	Off	On	Off	Off	On	Off	Off	Off	Off	Off	Off	Off	Off	On	Off	Off	Off	Off	Off	Off	Off	Off	Off	Off
WT_ACATCGAAGGTATAGT-1	Off	On	Off	Off	Off	Off	Off	On	Off	On	Off	Off	Off	Off	Off	Off	Off	Off	Off	Off	Off	On	Off	Off	Off	On	Off	Off	Off	Off	Off	Off	On	On	Off	Off	On	On	On	Off	Off	On	On	Off	Off	Off	Off	On	Off
WT_ACATCGAGTGAGGAAA-1	Off	Off	Off	On	Off	Off	Off	Off	Off	Off	Off	Off	Off	On	Off	Off	On	Off	Off	On	Off	On	Off	Off	Off	Off	Off	Off	Off	On	Off	Off	Off	Off	Off	Off	On	Off	On	Off	Off	On	On	Off	Off	Off	On	On	Off
WT_ACATCGAGTGGTCCGT-1	Off	Off	Off	Off	Off	Off	Off	On	Off	Off	Off	Off	Off	Off	On	Off	Off	On	On	Off	On	On	Off	Off	Off	Off	Off	Off	Off	Off	Off	Off	Off	Off	Off	Off	On	Off	On	Off	Off	On	Off	Off	Off	Off	On	On	Off
WT_ACATCGATCCAACTGA-1	Off	Off	Off	Off	Off	Off	Off	Off	Off	Off	Off	Off	Off	Off	Off	Off	Off	Off	Off	Off	Off	Off	Off	Off	Off	On	Off	Off	Off	Off	Off	Off	Off	Off	Off	Off	Off	Off	On	On	Off	Off	Off	Off	Off	Off	Off	On	Off
WT_ACATCGATCCGGCAGT-1	Off	Off	Off	Off	Off	Off	Off	Off	Off	Off	Off	Off	Off	Off	Off	On	Off	Off	On	Off	Off	On	Off	Off	Off	On	Off	Off	Off	Off	Off	Off	Off	Off	Off	Off	Off	Off	On	Off	Off	On	Off	Off	Off	Off	On	On	Off
WT_ACATCGATCGCTCCTA-1	Off	On	Off	Off	Off	On	On	On	On	Off	On	Off	On	Off	Off	Off	Off	Off	Off	Off	Off	Off	Off	Off	Off	Off	Off	Off	Off	Off	Off	On	Off	Off	Off	On	On	Off	Off	Off	Off	Off	Off	Off	Off	Off	Off	Off	Off
WT_ACATCGATCGCTGATA-1	Off	Off	Off	Off	On	Off	On	On	On	Off	Off	Off	On	Off	On	Off	Off	Off	Off	Off	Off	Off	Off	Off	Off	Off	Off	Off	Off	Off	Off	On	On	Off	Off	On	On	Off	On	On	Off	Off	On	Off	Off	Off	Off	Off	Off
WT_ACATGCAAGTAACCTC-1	Off	Off	Off	Off	Off	Off	Off	Off	Off	Off	Off	Off	Off	Off	Off	On	Off	Off	On	Off	Off	On	Off	On	Off	Off	Off	Off	Off	Off	Off	Off	Off	Off	Off	Off	Off	Off	On	Off	On	On	Off	Off	Off	Off	On	On	Off
WT_ACATGCAAGTTACGGG-1	Off	On	Off	Off	Off	On	On	On	On	On	On	Off	Off	Off	Off	Off	Off	Off	Off	Off	Off	Off	Off	Off	Off	Off	Off	Off	Off	Off	Off	On	Off	Off	Off	Off	Off	Off	Off	Off	Off	Off	Off	Off	Off	On	Off	Off	Off
WT_ACATGCACACACTTAG-1	Off	Off	Off	Off	Off	Off	Off	Off	Off	Off	Off	Off	Off	On	Off	Off	On	Off	Off	On	Off	On	Off	Off	Off	Off	On	Off	Off	On	Off	Off	Off	Off	Off	Off	On	Off	On	Off	Off	On	On	Off	Off	Off	On	On	Off
WT_ACATGCACACAGCTTA-1	Off	Off	Off	Off	Off	Off	Off	Off	Off	Off	Off	Off	Off	On	Off	Off	Off	Off	Off	On	Off	Off	Off	Off	Off	Off	On	Off	Off	On	Off	Off	Off	Off	Off	Off	Off	Off	Off	Off	On	Off	Off	Off	Off	Off	Off	Off	Off
WT_ACATGCACACTGTCGG-1	Off	Off	Off	Off	Off	Off	Off	Off	Off	Off	Off	Off	Off	Off	Off	Off	Off	Off	Off	Off	Off	Off	Off	Off	Off	Off	Off	Off	Off	Off	Off	Off	Off	Off	Off	On	Off	On	Off	Off	Off	Off	Off	Off	Off	Off	Off	Off	Off
WT_ACATGCACATTGCCGG-1	Off	Off	Off	Off	Off	Off	Off	Off	Off	Off	Off	Off	Off	Off	Off	On	On	Off	On	Off	Off	Off	Off	Off	Off	Off	Off	Off	Off	Off	Off	Off	Off	Off	Off	Off	Off	Off	On	Off	On	Off	Off	Off	Off	Off	On	Off	Off
WT_ACATGCAGTACCATAC-1	Off	Off	Off	Off	Off	Off	Off	Off	Off	Off	Off	Off	Off	Off	Off	On	Off	Off	On	Off	Off	Off	Off	Off	Off	Off	Off	Off	Off	On	Off	Off	Off	Off	Off	Off	Off	Off	Off	Off	On	Off	Off	Off	Off	Off	Off	On	Off
WT_ACATGCAGTACTCCGG-1	Off	Off	Off	Off	Off	Off	Off	Off	Off	Off	Off	Off	Off	On	Off	Off	Off	Off	Off	On	Off	Off	Off	Off	On	Off	On	Off	Off	On	Off	Off	Off	Off	Off	Off	Off	Off	Off	Off	Off	Off	Off	Off	Off	Off	Off	Off	Off
WT_ACATGCAGTAGTACGG-1	Off	Off	Off	Off	Off	On	On	On	On	Off	On	Off	On	Off	Off	Off	Off	Off	Off	Off	Off	Off	Off	Off	Off	Off	Off	Off	Off	Off	Off	On	Off	Off	Off	Off	Off	Off	On	Off	Off	Off	On	Off	Off	On	Off	Off	Off
WT_ACATTTCAGAGCTGCA-1	Off	Off	Off	Off	Off	Off	Off	Off	Off	Off	Off	Off	Off	Off	Off	On	Off	Off	Off	Off	Off	Off	Off	Off	Off	Off	Off	Off	Off	Off	Off	Off	Off	Off	Off	Off	Off	Off	On	Off	On	Off	Off	Off	Off	Off	Off	Off	Off
WT_ACATTTCAGAGGTTAT-1	Off	On	Off	Off	Off	Off	Off	Off	Off	On	On	Off	On	Off	Off	On	Off	On	On	Off	Off	On	Off	Off	Off	On	Off	Off	Off	Off	On	On	On	Off	Off	Off	Off	On	Off	Off	Off	On	Off	Off	On	Off	Off	Off	Off
WT_ACATTTCAGGCTCCCA-1	Off	Off	Off	Off	Off	Off	Off	Off	Off	Off	Off	Off	Off	Off	Off	On	Off	Off	On	Off	Off	Off	Off	Off	Off	Off	Off	Off	Off	Off	Off	Off	Off	Off	Off	Off	Off	Off	Off	Off	On	Off	Off	Off	Off	Off	On	Off	Off
WT_ACATTTCAGTCGAATA-1	Off	Off	Off	Off	Off	Off	Off	On	Off	Off	Off	Off	Off	Off	Off	On	Off	Off	On	Off	Off	Off	Off	Off	Off	Off	Off	Off	Off	Off	Off	Off	Off	Off	Off	Off	Off	On	Off	Off	On	On	Off	Off	Off	Off	Off	On	Off
WT_ACATTTCCAGGAGGAG-1	Off	Off	Off	Off	Off	Off	Off	Off	On	Off	Off	Off	Off	Off	Off	Off	Off	Off	Off	Off	Off	Off	Off	Off	Off	Off	Off	Off	Off	Off	Off	On	Off	Off	Off	Off	On	Off	Off	On	On	Off	Off	Off	Off	On	Off	On	Off
WT_ACATTTCCATACTGTG-1	Off	On	Off	Off	Off	On	On	On	On	On	On	Off	On	Off	Off	Off	Off	Off	Off	Off	On	Off	Off	Off	Off	Off	Off	Off	Off	Off	Off	On	Off	Off	Off	Off	Off	Off	Off	Off	Off	Off	Off	Off	Off	On	Off	Off	Off
WT_ACATTTCGTCTGATAC-1	Off	Off	Off	Off	Off	Off	Off	Off	Off	Off	Off	Off	Off	Off	Off	On	Off	Off	Off	Off	Off	Off	Off	Off	Off	Off	Off	Off	Off	Off	Off	Off	Off	Off	Off	Off	Off	Off	Off	Off	On	Off	Off	Off	Off	Off	Off	Off	Off
WT_ACATTTCGTGTCCGGT-1	Off	Off	Off	Off	Off	Off	Off	Off	Off	Off	Off	Off	Off	On	Off	Off	Off	On	Off	Off	Off	Off	Off	Off	Off	On	Off	Off	Off	Off	Off	Off	Off	Off	Off	On	On	Off	On	Off	Off	Off	Off	Off	Off	Off	Off	On	Off
WT_ACATTTCTCAACGTGT-1	Off	Off	Off	Off	Off	Off	Off	On	Off	Off	Off	Off	Off	Off	On	Off	Off	Off	Off	Off	Off	Off	Off	Off	Off	On	Off	Off	Off	Off	Off	Off	Off	Off	Off	Off	Off	On	Off	Off	Off	Off	Off	Off	Off	Off	Off	Off	Off
WT_ACATTTCTCCAAAGGG-1	Off	Off	Off	Off	Off	Off	Off	Off	Off	Off	Off	Off	Off	Off	Off	On	Off	Off	On	Off	Off	Off	Off	Off	Off	Off	Off	Off	Off	Off	Off	Off	Off	Off	Off	Off	Off	Off	On	Off	Off	On	Off	Off	Off	Off	Off	On	Off
WT_ACATTTCTCGATGCAT-1	Off	On	Off	On	On	Off	Off	On	Off	On	On	Off	On	Off	On	Off	On	On	Off	Off	Off	On	On	Off	Off	On	Off	On	Off	Off	On	Off	On	Off	Off	On	On	On	On	On	Off	Off	On	Off	On	Off	Off	On	Off
WT_ACATTTCTCGGCTTGG-1	Off	Off	Off	Off	Off	Off	Off	Off	Off	Off	Off	Off	Off	On	Off	Off	On	Off	Off	On	Off	Off	Off	Off	Off	Off	Off	On	Off	Off	Off	Off	Off	Off	Off	Off	Off	Off	On	Off	Off	Off	Off	Off	Off	Off	Off	Off	Off
WT_ACCAAACAGTCATGGG-1	Off	Off	Off	Off	Off	Off	Off	Off	Off	Off	Off	Off	Off	Off	Off	Off	Off	Off	Off	Off	Off	Off	Off	Off	Off	Off	Off	Off	Off	Off	Off	Off	Off	Off	Off	Off	Off	Off	Off	Off	On	Off	Off	Off	Off	Off	Off	Off	Off
WT_ACCAAACCAACTGCTA-1	Off	Off	Off	Off	Off	Off	Off	Off	Off	Off	Off	Off	Off	Off	Off	Off	Off	On	Off	Off	Off	Off	Off	Off	Off	On	Off	Off	Off	Off	Off	Off	Off	Off	Off	Off	Off	Off	On	Off	Off	Off	Off	Off	Off	On	Off	On	Off
WT_ACCAAACCACTCAGAT-1	Off	Off	Off	Off	Off	Off	Off	Off	Off	Off	Off	Off	Off	On	Off	Off	Off	Off	Off	On	Off	Off	Off	Off	On	Off	On	Off	Off	On	Off	Off	Off	Off	Off	Off	Off	Off	Off	Off	Off	Off	Off	Off	Off	Off	Off	On	Off
WT_ACCAAACGTCTTACAG-1	Off	Off	Off	Off	Off	Off	Off	Off	Off	Off	Off	Off	Off	On	Off	Off	Off	Off	Off	On	Off	Off	Off	Off	Off	Off	On	Off	Off	Off	Off	Off	Off	Off	Off	Off	Off	Off	Off	Off	On	Off	Off	Off	Off	Off	Off	Off	Off
WT_ACCAAACGTGTTTGCA-1	Off	Off	Off	Off	Off	Off	Off	Off	Off	Off	Off	Off	Off	Off	Off	On	Off	Off	On	Off	Off	On	Off	Off	Off	Off	Off	Off	Off	Off	Off	Off	Off	Off	Off	Off	Off	On	On	Off	Off	On	Off	Off	Off	Off	On	On	Off
WT_ACCAAACTCATGCTAG-1	Off	Off	Off	Off	Off	Off	Off	Off	Off	Off	Off	Off	Off	Off	Off	On	Off	Off	On	Off	Off	Off	Off	Off	Off	Off	Off	Off	Off	Off	Off	Off	Off	Off	Off	Off	Off	Off	Off	Off	On	Off	Off	Off	Off	Off	On	Off	Off
WT_ACCAAACTCGAGTGAG-1	Off	Off	Off	Off	Off	Off	Off	Off	Off	Off	Off	Off	Off	On	Off	Off	Off	Off	Off	On	Off	Off	Off	Off	On	Off	On	Off	Off	On	Off	Off	Off	Off	Off	Off	Off	Off	Off	Off	Off	Off	Off	Off	Off	Off	Off	Off	Off
WT_ACCAACAAGGAGCAAA-1	Off	Off	Off	Off	Off	Off	Off	Off	Off	Off	Off	Off	Off	On	Off	Off	Off	Off	Off	On	Off	Off	Off	Off	Off	Off	On	Off	Off	On	Off	Off	Off	Off	Off	Off	Off	Off	On	Off	On	Off	Off	Off	Off	Off	Off	On	Off
WT_ACCAACACAAGACAAT-1	Off	On	Off	Off	Off	On	On	Off	On	On	On	Off	On	Off	Off	Off	Off	On	Off	Off	On	Off	Off	Off	Off	Off	Off	Off	Off	Off	Off	On	Off	Off	Off	Off	Off	Off	On	Off	Off	Off	Off	Off	Off	On	Off	Off	Off
WT_ACCAACAGTGACTCTA-1	Off	Off	Off	Off	Off	Off	Off	Off	Off	Off	Off	Off	Off	Off	Off	On	Off	Off	On	Off	Off	On	Off	Off	Off	On	Off	Off	Off	Off	Off	Off	Off	Off	Off	Off	Off	Off	On	Off	On	On	Off	Off	Off	Off	On	On	Off
WT_ACCAACATCCGACGGT-1	Off	Off	Off	Off	Off	Off	Off	Off	Off	Off	Off	Off	Off	Off	Off	Off	Off	Off	Off	Off	Off	Off	Off	Off	Off	Off	On	Off	Off	On	Off	Off	Off	Off	Off	Off	Off	Off	Off	Off	On	Off	Off	Off	Off	Off	Off	Off	Off
WT_ACCAACATCCTAACAG-1	Off	Off	Off	Off	Off	Off	Off	On	On	Off	Off	Off	Off	Off	Off	Off	Off	Off	Off	On	Off	Off	Off	Off	Off	Off	Off	On	Off	Off	Off	On	Off	Off	Off	Off	Off	On	Off	Off	On	Off	Off	Off	Off	Off	Off	Off	Off
WT_ACCAACATCTTCTGTA-1	Off	Off	Off	Off	Off	Off	Off	Off	Off	Off	Off	Off	Off	Off	Off	Off	Off	Off	On	Off	Off	Off	Off	Off	Off	Off	Off	Off	Off	Off	Off	Off	Off	Off	Off	Off	Off	Off	On	Off	On	Off	Off	Off	Off	Off	On	On	Off
WT_ACCACAAAGACAACAT-1	Off	Off	Off	Off	Off	Off	Off	Off	Off	Off	Off	Off	Off	Off	Off	On	Off	On	On	Off	Off	Off	Off	Off	Off	Off	Off	Off	Off	Off	Off	Off	Off	Off	Off	Off	Off	Off	Off	Off	On	On	Off	Off	Off	Off	On	On	Off
WT_ACCACAAAGCATATGA-1	Off	Off	Off	Off	Off	Off	Off	On	Off	Off	Off	Off	Off	Off	On	Off	On	Off	On	Off	Off	On	Off	Off	Off	On	Off	Off	Off	Off	Off	Off	Off	Off	Off	Off	Off	Off	On	On	Off	On	On	Off	Off	Off	On	Off	Off
WT_ACCACAAAGCTCGCAC-1	Off	Off	Off	Off	Off	Off	Off	On	Off	Off	Off	Off	Off	On	Off	Off	Off	Off	Off	On	Off	Off	Off	Off	Off	Off	On	Off	Off	On	Off	Off	Off	Off	Off	Off	Off	Off	Off	Off	Off	Off	Off	Off	On	Off	Off	On	Off
WT_ACCACAAAGGGAGTGG-1	Off	On	Off	Off	Off	On	On	Off	On	On	On	Off	On	Off	Off	Off	Off	On	Off	Off	Off	Off	Off	Off	Off	Off	Off	On	Off	Off	Off	On	On	Off	Off	On	Off	Off	Off	On	Off	Off	Off	Off	Off	Off	Off	Off	Off
WT_ACCACAACAATTGTGC-1	Off	Off	Off	Off	Off	Off	On	Off	On	Off	Off	Off	Off	Off	Off	Off	Off	Off	Off	Off	Off	Off	Off	Off	Off	Off	Off	Off	Off	Off	Off	On	Off	Off	Off	Off	Off	Off	On	Off	Off	Off	Off	Off	Off	On	Off	Off	Off
WT_ACCACAACAGCGCGTT-1	Off	On	Off	Off	Off	On	On	On	On	On	On	Off	On	Off	Off	Off	Off	On	Off	Off	Off	Off	Off	Off	Off	Off	Off	Off	Off	Off	On	On	Off	Off	Off	On	Off	Off	On	Off	Off	Off	Off	Off	Off	On	Off	Off	Off
WT_ACCACAACATCCGAAT-1	Off	Off	Off	Off	Off	Off	Off	On	Off	Off	Off	Off	Off	Off	On	Off	On	Off	On	Off	Off	On	Off	Off	Off	Off	Off	Off	Off	Off	Off	Off	On	Off	Off	Off	On	On	On	Off	Off	On	On	Off	Off	Off	On	On	Off
WT_ACCACAAGTAATGCGG-1	Off	Off	Off	Off	Off	Off	Off	Off	Off	Off	Off	Off	Off	Off	Off	On	On	Off	On	Off	Off	On	Off	Off	Off	Off	Off	Off	Off	Off	Off	Off	Off	Off	Off	Off	Off	Off	On	Off	On	On	Off	Off	Off	Off	On	Off	Off
WT_ACCACAAGTGGCCACT-1	Off	Off	Off	On	Off	Off	Off	Off	Off	Off	Off	Off	Off	Off	On	Off	On	Off	Off	Off	Off	Off	Off	Off	Off	On	Off	Off	Off	Off	Off	Off	Off	Off	Off	On	Off	Off	Off	On	Off	Off	Off	Off	Off	Off	Off	Off	Off
WT_ACCACAATCAAGATAG-1	Off	Off	Off	Off	Off	Off	Off	Off	Off	Off	Off	Off	Off	On	Off	Off	Off	Off	Off	Off	Off	Off	Off	Off	Off	Off	On	Off	Off	Off	Off	Off	Off	Off	Off	Off	Off	Off	Off	Off	On	Off	Off	Off	Off	Off	Off	Off	Off
WT_ACCACAATCGTGGGTC-1	Off	Off	Off	Off	Off	Off	Off	Off	Off	Off	Off	Off	Off	Off	Off	Off	On	On	Off	Off	Off	Off	Off	Off	Off	On	Off	Off	Off	Off	Off	Off	Off	Off	Off	Off	Off	Off	On	On	Off	Off	Off	Off	On	Off	Off	On	Off
WT_ACCATTTAGAGTCAAT-1	Off	On	Off	Off	On	Off	Off	Off	Off	On	On	Off	Off	Off	Off	Off	On	On	On	Off	Off	Off	Off	Off	Off	Off	Off	Off	Off	Off	On	Off	On	On	Off	Off	Off	On	On	Off	Off	On	Off	Off	Off	Off	Off	On	Off
WT_ACCATTTAGCACTTTG-1	Off	Off	Off	On	Off	Off	Off	Off	Off	Off	Off	Off	Off	Off	Off	On	On	Off	On	Off	Off	On	Off	Off	Off	On	Off	Off	Off	Off	Off	Off	On	Off	Off	Off	Off	On	On	Off	Off	On	Off	Off	Off	Off	On	Off	Off
WT_ACCATTTAGGCAGTCA-1	Off	Off	Off	Off	Off	Off	Off	On	Off	Off	Off	Off	Off	Off	On	Off	Off	Off	Off	Off	Off	Off	Off	Off	Off	On	Off	On	Off	On	Off	Off	Off	Off	Off	Off	On	Off	Off	On	Off	Off	Off	Off	Off	Off	Off	On	Off
WT_ACCATTTAGGGCCCTT-1	Off	Off	Off	Off	Off	Off	Off	Off	Off	Off	Off	Off	Off	On	Off	Off	Off	Off	Off	On	Off	Off	Off	Off	Off	Off	Off	Off	Off	On	Off	Off	Off	Off	Off	Off	Off	Off	On	Off	Off	Off	Off	Off	Off	Off	Off	Off	Off
WT_ACCATTTCAACGATTC-1	Off	Off	Off	Off	Off	Off	Off	Off	Off	Off	Off	Off	Off	Off	Off	On	Off	Off	On	Off	Off	On	Off	Off	Off	Off	Off	Off	Off	Off	Off	Off	Off	Off	Off	Off	Off	Off	On	On	On	On	Off	Off	Off	Off	On	Off	Off
WT_ACCATTTCACACGTGC-1	Off	Off	Off	Off	Off	Off	Off	Off	Off	Off	Off	Off	Off	Off	Off	Off	On	Off	Off	Off	On	On	Off	Off	Off	On	Off	Off	Off	Off	Off	Off	Off	Off	Off	Off	Off	On	On	On	Off	On	Off	Off	Off	Off	On	Off	Off
WT_ACCATTTCACGGCACT-1	Off	Off	Off	On	Off	Off	Off	Off	Off	Off	Off	Off	Off	Off	Off	On	On	Off	On	Off	On	On	Off	Off	Off	Off	Off	Off	Off	Off	Off	Off	Off	Off	Off	Off	Off	Off	On	Off	On	On	Off	Off	Off	Off	On	Off	Off
WT_ACCATTTGTCTGTGAT-1	Off	Off	Off	Off	Off	Off	Off	On	Off	Off	Off	Off	Off	On	Off	Off	On	Off	Off	On	On	Off	Off	Off	Off	Off	On	On	Off	On	Off	Off	Off	Off	Off	Off	Off	Off	Off	Off	Off	Off	Off	Off	Off	Off	Off	Off	Off
WT_ACCATTTGTGGAGGTT-1	Off	Off	Off	Off	Off	Off	Off	Off	Off	Off	Off	Off	Off	On	Off	Off	Off	Off	Off	On	Off	Off	Off	Off	Off	Off	On	Off	Off	Off	Off	Off	Off	Off	Off	Off	Off	Off	Off	On	On	Off	Off	Off	Off	Off	Off	On	Off
WT_ACCATTTTCACCCTCA-1	Off	Off	Off	Off	Off	Off	Off	Off	Off	Off	Off	Off	Off	Off	Off	On	Off	Off	Off	Off	Off	Off	Off	Off	Off	Off	Off	Off	Off	Off	Off	Off	Off	Off	Off	Off	Off	Off	Off	Off	On	Off	Off	Off	Off	Off	Off	On	Off
WT_ACCATTTTCAGACCTA-1	Off	On	Off	Off	Off	Off	Off	Off	Off	On	Off	Off	Off	Off	Off	On	Off	Off	On	Off	Off	Off	Off	Off	Off	Off	Off	Off	Off	Off	Off	Off	Off	Off	Off	Off	Off	On	Off	Off	Off	On	Off	Off	Off	Off	Off	On	Off
WT_ACCCAAAAGTAGGATT-1	Off	On	Off	On	Off	Off	Off	Off	Off	On	Off	Off	Off	Off	Off	On	Off	Off	On	Off	Off	Off	Off	On	Off	Off	Off	Off	Off	Off	Off	Off	Off	Off	Off	On	Off	On	On	Off	Off	Off	Off	Off	Off	Off	Off	On	Off
WT_ACCCAAAAGTCACAGG-1	Off	On	Off	Off	Off	Off	Off	Off	Off	On	On	Off	Off	Off	Off	On	Off	On	On	Off	Off	Off	On	Off	Off	On	Off	Off	Off	Off	Off	Off	Off	Off	Off	Off	Off	On	On	Off	Off	Off	On	Off	Off	Off	Off	On	Off
WT_ACCCAAACACACCTAA-1	Off	Off	Off	Off	Off	Off	Off	Off	Off	Off	Off	Off	Off	On	Off	Off	On	Off	Off	On	Off	Off	Off	Off	Off	Off	On	Off	Off	On	Off	Off	Off	Off	Off	Off	Off	Off	Off	Off	Off	Off	Off	Off	Off	Off	Off	Off	Off
WT_ACCCAAAGTGAGAGGG-1	Off	On	Off	Off	Off	Off	Off	Off	Off	On	On	Off	Off	Off	Off	Off	Off	On	Off	Off	Off	Off	On	On	Off	Off	Off	Off	Off	Off	On	Off	Off	On	Off	Off	Off	Off	On	Off	Off	Off	On	Off	Off	Off	Off	On	Off
WT_ACCCTCAAGTGAACAT-1	Off	Off	Off	Off	Off	Off	Off	Off	Off	Off	Off	Off	Off	Off	On	Off	Off	Off	Off	Off	Off	Off	Off	Off	Off	Off	Off	Off	Off	Off	Off	Off	Off	Off	Off	Off	Off	Off	On	Off	Off	Off	Off	Off	Off	Off	Off	Off	Off
WT_ACCCTCAAGTTGAAAC-1	Off	On	Off	Off	Off	On	On	On	On	On	On	Off	Off	Off	On	Off	On	Off	Off	Off	On	Off	Off	Off	Off	On	Off	Off	Off	Off	On	Off	On	On	Off	On	On	Off	Off	On	Off	Off	On	Off	Off	On	Off	Off	Off
WT_ACCCTCACAACAAGTA-1	Off	Off	Off	Off	Off	Off	Off	Off	Off	Off	Off	Off	Off	On	Off	Off	Off	Off	Off	On	Off	Off	Off	Off	Off	Off	On	Off	Off	Off	Off	Off	Off	Off	Off	Off	Off	Off	Off	Off	Off	Off	Off	Off	Off	Off	Off	On	Off
WT_ACCCTCACAACACAAA-1	Off	Off	Off	Off	Off	Off	Off	Off	Off	Off	Off	Off	Off	Off	Off	On	Off	Off	Off	Off	Off	Off	Off	Off	Off	Off	Off	Off	Off	Off	Off	Off	Off	Off	Off	Off	Off	Off	Off	Off	On	Off	Off	Off	Off	Off	Off	On	Off
WT_ACCCTCACAGGAATAT-1	Off	Off	Off	Off	Off	Off	Off	Off	Off	Off	Off	Off	Off	Off	Off	Off	Off	Off	Off	Off	Off	Off	Off	Off	Off	Off	Off	Off	Off	Off	Off	Off	Off	Off	Off	Off	Off	Off	On	Off	On	Off	Off	Off	Off	Off	Off	Off	Off
WT_ACCCTCAGTTACACAC-1	Off	On	Off	Off	Off	On	On	Off	On	Off	On	Off	Off	Off	Off	Off	Off	Off	Off	Off	Off	Off	Off	Off	Off	Off	Off	Off	Off	Off	Off	On	Off	Off	Off	On	Off	Off	On	Off	Off	Off	On	Off	Off	On	Off	Off	Off
WT_ACCCTCAGTTCCCAAA-1	Off	Off	Off	Off	Off	Off	Off	Off	Off	Off	Off	Off	Off	On	Off	Off	Off	Off	Off	On	Off	Off	Off	Off	Off	Off	On	Off	Off	On	Off	Off	Off	Off	Off	Off	Off	Off	Off	Off	Off	Off	Off	Off	Off	Off	Off	On	Off
WT_ACCCTCATCCGAGTGC-1	Off	Off	Off	On	Off	Off	Off	Off	Off	Off	Off	Off	Off	Off	On	On	On	On	On	Off	Off	On	Off	Off	Off	Off	Off	Off	Off	Off	Off	Off	Off	Off	Off	On	Off	Off	On	Off	Off	On	Off	Off	Off	Off	On	Off	Off
WT_ACCCTTGCACAAGTGG-1	Off	Off	Off	Off	Off	Off	Off	Off	Off	Off	Off	Off	Off	Off	Off	On	Off	Off	On	Off	Off	Off	Off	Off	Off	Off	Off	Off	Off	Off	Off	Off	Off	Off	Off	Off	Off	Off	Off	Off	On	Off	Off	Off	Off	Off	Off	Off	Off
WT_ACCCTTGCATTGTGCA-1	Off	On	Off	Off	Off	Off	Off	On	Off	Off	Off	Off	Off	Off	On	Off	On	Off	Off	Off	Off	Off	Off	Off	Off	On	Off	On	Off	Off	On	Off	On	Off	Off	On	On	On	On	On	Off	Off	On	Off	Off	Off	Off	Off	Off
WT_ACCCTTGGTGTCTAAC-1	Off	Off	Off	Off	Off	Off	Off	Off	Off	Off	Off	Off	Off	Off	Off	Off	On	On	On	Off	Off	On	Off	Off	Off	Off	Off	Off	Off	Off	On	Off	On	On	Off	Off	On	On	On	Off	Off	On	Off	Off	Off	Off	On	On	Off
WT_ACCCTTGGTTCGAGCC-1	Off	Off	Off	Off	Off	Off	Off	Off	Off	Off	Off	Off	Off	Off	Off	On	Off	Off	On	Off	Off	Off	Off	Off	Off	Off	Off	Off	Off	Off	Off	Off	Off	Off	Off	Off	Off	Off	On	Off	On	Off	Off	Off	Off	Off	Off	Off	Off
WT_ACCCTTGTCATGGCCG-1	Off	Off	Off	Off	Off	Off	Off	Off	Off	Off	Off	Off	Off	Off	Off	Off	On	Off	Off	On	Off	Off	Off	Off	Off	Off	Off	Off	Off	Off	Off	Off	Off	Off	Off	Off	Off	Off	Off	Off	Off	Off	On	Off	Off	Off	On	Off	Off
WT_ACCGTTCAGCTAAATG-1	Off	On	Off	Off	Off	Off	Off	Off	Off	On	On	Off	Off	Off	Off	On	Off	On	On	Off	Off	Off	Off	Off	Off	Off	Off	Off	Off	Off	Off	Off	Off	Off	Off	Off	Off	On	On	Off	Off	Off	Off	Off	Off	Off	Off	On	Off
WT_ACCGTTCCAAAGGATT-1	Off	Off	Off	Off	Off	Off	Off	Off	Off	Off	Off	Off	Off	Off	On	Off	Off	On	Off	Off	Off	Off	Off	Off	Off	On	Off	Off	Off	Off	Off	Off	Off	Off	Off	Off	Off	Off	Off	Off	Off	On	Off	Off	Off	Off	Off	Off	Off
WT_ACCGTTCCAAGACTGG-1	On	Off	Off	Off	Off	Off	Off	Off	Off	Off	Off	Off	Off	On	On	Off	On	Off	Off	On	Off	On	Off	Off	Off	On	Off	Off	On	On	Off	Off	Off	Off	Off	Off	On	Off	On	Off	Off	On	Off	Off	Off	Off	On	Off	Off
WT_ACCGTTCCACTTCATT-1	Off	On	Off	Off	Off	Off	Off	Off	Off	Off	Off	Off	Off	Off	Off	On	Off	Off	On	Off	Off	On	Off	Off	Off	Off	Off	Off	Off	Off	Off	Off	Off	Off	Off	Off	Off	Off	On	On	Off	On	Off	Off	Off	Off	On	On	Off
WT_ACCGTTCTCTCCCAAC-1	Off	Off	Off	Off	Off	Off	Off	Off	Off	Off	Off	Off	Off	On	Off	Off	Off	Off	Off	On	Off	Off	Off	Off	On	Off	On	Off	Off	On	Off	Off	Off	Off	Off	Off	Off	Off	Off	Off	Off	Off	Off	Off	Off	Off	Off	On	Off
WT_ACCTACCCAAGTGGGT-1	Off	Off	Off	Off	Off	Off	Off	Off	Off	Off	Off	Off	Off	Off	Off	On	Off	Off	On	Off	Off	On	Off	Off	Off	Off	Off	Off	Off	Off	Off	Off	Off	Off	Off	Off	Off	Off	On	Off	Off	On	On	Off	Off	Off	On	On	Off
WT_ACCTACCCATGGCTGC-1	Off	Off	Off	Off	Off	Off	Off	Off	Off	Off	Off	Off	Off	Off	Off	On	On	Off	On	Off	Off	On	Off	Off	Off	Off	Off	Off	Off	Off	Off	Off	Off	Off	Off	Off	Off	Off	On	Off	On	Off	Off	Off	Off	Off	On	Off	Off
WT_ACCTACCCATGTTACG-1	Off	Off	Off	Off	Off	Off	Off	On	Off	Off	Off	Off	Off	On	Off	Off	On	Off	Off	On	Off	Off	Off	Off	Off	Off	Off	On	On	On	Off	Off	Off	Off	Off	Off	Off	Off	Off	Off	Off	Off	Off	Off	Off	Off	Off	Off	Off
WT_ACCTACCGTCAGGAGT-1	Off	Off	Off	Off	Off	Off	Off	Off	Off	Off	Off	Off	Off	Off	On	On	Off	Off	On	Off	Off	On	Off	Off	Off	Off	Off	Off	Off	Off	Off	Off	Off	Off	Off	Off	Off	Off	On	On	Off	On	Off	Off	Off	Off	On	Off	Off
WT_ACCTACCGTCATCGGC-1	Off	Off	Off	Off	Off	Off	Off	Off	Off	Off	Off	Off	Off	On	Off	Off	Off	Off	Off	On	Off	Off	Off	Off	Off	Off	On	Off	Off	Off	Off	Off	Off	Off	Off	Off	Off	Off	Off	Off	On	Off	Off	Off	Off	Off	Off	On	Off
WT_ACCTACCGTCCATAGT-1	On	Off	Off	Off	Off	Off	Off	Off	Off	Off	Off	Off	Off	On	On	Off	On	Off	Off	On	Off	Off	Off	Off	Off	Off	Off	On	Off	On	Off	Off	Off	Off	Off	On	Off	Off	Off	Off	Off	Off	Off	Off	Off	Off	Off	On	Off
WT_ACCTACCGTGCATGTT-1	Off	Off	Off	Off	Off	Off	Off	Off	Off	Off	Off	Off	Off	On	Off	Off	On	Off	Off	On	Off	Off	Off	Off	On	Off	On	Off	Off	On	Off	Off	Off	Off	Off	Off	Off	Off	On	Off	On	Off	Off	Off	Off	Off	Off	Off	Off
WT_ACCTACCGTGGACCTC-1	Off	Off	Off	Off	Off	Off	Off	Off	Off	Off	Off	Off	Off	Off	Off	On	Off	Off	On	Off	Off	Off	Off	Off	Off	Off	Off	Off	Off	Off	Off	Off	Off	Off	Off	Off	Off	Off	Off	Off	On	On	Off	Off	Off	Off	Off	On	Off
WT_ACCTACCGTGGCGTAA-1	Off	Off	Off	Off	Off	Off	Off	On	Off	Off	Off	Off	Off	Off	Off	Off	Off	Off	Off	Off	Off	Off	Off	Off	On	Off	On	Off	Off	Off	Off	Off	Off	Off	Off	Off	Off	Off	Off	Off	Off	Off	Off	Off	Off	Off	Off	On	Off
WT_ACCTACCGTTTACTGG-1	Off	On	Off	Off	Off	Off	Off	Off	Off	Off	Off	Off	On	Off	Off	Off	Off	On	Off	Off	Off	Off	On	Off	Off	Off	On	On	Off	Off	Off	Off	Off	Off	Off	On	On	Off	Off	On	Off	Off	Off	Off	Off	Off	Off	Off	Off
WT_ACCTACCTCTACACAG-1	Off	Off	Off	Off	Off	Off	Off	On	Off	Off	Off	Off	Off	Off	On	Off	On	Off	Off	Off	Off	Off	Off	Off	Off	Off	Off	Off	Off	Off	Off	Off	Off	Off	Off	Off	Off	Off	Off	Off	Off	Off	Off	Off	Off	Off	Off	Off	Off
WT_ACCTGAACACAGTCAT-1	Off	On	Off	Off	Off	On	On	Off	On	On	On	Off	Off	Off	Off	Off	Off	On	Off	Off	Off	Off	Off	Off	Off	Off	Off	Off	Off	Off	Off	On	Off	Off	Off	Off	Off	Off	On	On	Off	Off	On	Off	Off	Off	Off	Off	Off
WT_ACCTGAACATAGCACT-1	Off	Off	Off	On	Off	Off	Off	Off	Off	Off	Off	Off	Off	Off	Off	On	Off	Off	On	Off	Off	On	Off	Off	Off	On	Off	Off	Off	Off	Off	Off	Off	Off	Off	On	Off	Off	On	Off	Off	On	On	Off	Off	Off	On	On	Off
WT_ACCTGAAGTGTGAGCA-1	Off	Off	Off	Off	Off	Off	Off	Off	Off	Off	Off	Off	Off	Off	Off	On	Off	Off	On	Off	Off	Off	Off	Off	Off	Off	Off	Off	Off	Off	Off	Off	Off	Off	Off	Off	On	Off	On	Off	On	Off	Off	Off	Off	Off	Off	Off	Off
WT_ACCTGAAGTTCCCACT-1	Off	Off	Off	Off	Off	Off	Off	Off	Off	Off	Off	Off	Off	Off	Off	On	Off	Off	On	Off	Off	On	Off	Off	Off	On	Off	Off	Off	Off	Off	Off	Off	Off	Off	Off	Off	Off	Off	Off	Off	On	Off	Off	Off	Off	On	On	Off
WT_ACCTGAATCACGATCA-1	Off	Off	Off	Off	Off	Off	On	On	On	Off	On	Off	Off	Off	Off	Off	Off	Off	Off	Off	Off	Off	Off	Off	Off	Off	Off	Off	Off	Off	Off	On	Off	Off	Off	On	On	Off	On	Off	Off	Off	Off	Off	Off	On	Off	Off	Off
WT_ACCTGAATCTGCCTCA-1	Off	On	Off	Off	On	Off	Off	On	Off	On	On	Off	Off	Off	Off	Off	On	On	Off	Off	Off	On	Off	On	Off	On	Off	Off	Off	Off	Off	Off	Off	Off	Off	On	On	On	Off	Off	Off	Off	On	Off	Off	Off	Off	On	Off
WT_ACCTGTCAGACTAAGT-1	Off	Off	Off	Off	Off	Off	Off	Off	Off	Off	Off	Off	Off	On	Off	Off	On	Off	Off	On	Off	Off	Off	Off	Off	Off	Off	Off	On	On	Off	Off	Off	Off	Off	On	Off	Off	On	Off	Off	Off	Off	Off	Off	Off	On	On	Off
WT_ACCTGTCCAATTTCCT-1	Off	Off	Off	Off	Off	Off	Off	Off	Off	Off	Off	Off	Off	On	Off	Off	Off	Off	Off	On	Off	Off	Off	Off	Off	Off	On	Off	Off	On	Off	Off	Off	Off	Off	Off	Off	Off	Off	Off	Off	Off	Off	Off	Off	Off	Off	Off	Off
WT_ACCTGTCCACAAATAG-1	Off	On	Off	Off	On	Off	Off	Off	Off	On	On	Off	On	Off	Off	Off	Off	On	Off	Off	Off	Off	On	On	Off	Off	Off	On	Off	Off	On	Off	Off	Off	Off	On	Off	On	Off	Off	Off	Off	On	Off	On	Off	Off	On	Off
WT_ACCTGTCGTACGTAGG-1	Off	Off	Off	Off	Off	Off	Off	Off	Off	Off	Off	Off	Off	Off	Off	On	Off	Off	On	Off	Off	On	Off	Off	Off	On	Off	Off	Off	Off	Off	Off	Off	Off	Off	Off	Off	On	On	Off	Off	On	On	Off	Off	Off	On	Off	Off
WT_ACCTGTCGTCACGCTG-1	Off	Off	Off	Off	Off	Off	Off	Off	Off	Off	Off	Off	Off	On	Off	Off	Off	Off	Off	On	Off	Off	Off	Off	Off	Off	On	Off	Off	On	Off	Off	Off	Off	Off	Off	Off	Off	Off	Off	On	Off	Off	Off	Off	Off	Off	On	Off
WT_ACCTGTCGTCCACACG-1	Off	Off	Off	Off	Off	Off	Off	Off	Off	Off	Off	Off	Off	Off	Off	On	Off	Off	On	Off	Off	On	Off	Off	Off	Off	Off	Off	Off	Off	Off	Off	Off	Off	Off	Off	On	On	On	Off	Off	On	Off	Off	Off	Off	On	On	Off
WT_ACCTGTCGTCGCAACC-1	Off	Off	Off	Off	Off	Off	Off	Off	Off	Off	Off	Off	Off	Off	Off	On	Off	Off	On	Off	Off	Off	Off	Off	Off	Off	Off	Off	Off	Off	Off	Off	Off	Off	Off	Off	Off	Off	Off	Off	On	Off	Off	Off	Off	Off	Off	Off	Off
WT_ACCTGTCGTCGTCATA-1	Off	Off	Off	Off	Off	Off	Off	Off	Off	Off	Off	Off	Off	On	Off	Off	Off	Off	Off	On	Off	Off	Off	Off	On	Off	On	Off	Off	On	Off	Off	Off	Off	Off	Off	Off	Off	Off	Off	Off	Off	Off	Off	Off	Off	Off	On	Off
WT_ACCTGTCGTGCCCTTT-1	Off	Off	Off	Off	Off	Off	On	On	On	Off	Off	Off	Off	On	Off	Off	Off	Off	Off	Off	On	Off	Off	Off	Off	Off	On	Off	Off	Off	Off	Off	Off	Off	Off	Off	Off	Off	Off	Off	On	Off	Off	Off	Off	Off	Off	Off	Off
WT_ACCTGTCGTTAGGCTT-1	Off	On	Off	Off	Off	Off	Off	Off	Off	On	On	Off	Off	Off	Off	On	Off	On	On	Off	Off	Off	On	On	Off	Off	Off	Off	Off	Off	Off	Off	Off	Off	Off	On	Off	On	On	Off	Off	On	Off	Off	Off	Off	Off	On	Off
WT_ACCTGTCGTTCGGGTC-1	Off	Off	Off	Off	Off	Off	Off	Off	Off	Off	Off	Off	Off	Off	Off	Off	Off	Off	Off	Off	Off	On	Off	Off	Off	Off	Off	Off	Off	On	Off	Off	Off	Off	Off	Off	Off	Off	On	On	Off	On	Off	Off	Off	Off	Off	Off	Off
WT_ACCTGTCTCACTTTGT-1	Off	Off	Off	Off	Off	Off	Off	Off	Off	Off	Off	Off	Off	Off	Off	On	Off	Off	On	Off	Off	On	Off	Off	Off	Off	Off	Off	Off	Off	Off	Off	Off	On	Off	Off	Off	Off	On	Off	Off	On	Off	Off	Off	Off	On	Off	Off
WT_ACCTGTCTCAGACCGC-1	Off	Off	Off	Off	Off	Off	Off	Off	Off	Off	Off	Off	Off	On	Off	Off	Off	Off	Off	On	Off	Off	Off	Off	Off	Off	On	Off	Off	Off	Off	Off	Off	Off	Off	Off	Off	Off	Off	Off	On	Off	Off	Off	Off	Off	Off	On	Off
WT_ACCTGTCTCCCAGCGA-1	Off	Off	Off	Off	Off	Off	Off	Off	Off	Off	Off	Off	Off	Off	Off	Off	On	Off	Off	Off	Off	Off	Off	Off	Off	Off	Off	Off	Off	Off	Off	Off	Off	Off	Off	Off	Off	Off	On	Off	On	Off	Off	Off	Off	Off	On	Off	Off
WT_ACCTGTCTCTTTGCAT-1	Off	Off	Off	Off	Off	Off	Off	On	Off	Off	Off	Off	Off	Off	Off	Off	On	Off	Off	Off	Off	Off	Off	Off	Off	Off	Off	Off	Off	Off	Off	Off	Off	Off	Off	Off	Off	Off	Off	Off	Off	Off	Off	Off	Off	Off	Off	On	Off
WT_ACGATCAAGAAACCCG-1	Off	Off	Off	Off	Off	Off	Off	Off	Off	Off	Off	Off	Off	Off	Off	Off	Off	Off	Off	Off	Off	Off	Off	Off	Off	Off	Off	Off	Off	On	Off	Off	Off	Off	Off	Off	Off	Off	Off	Off	On	Off	Off	Off	Off	Off	Off	Off	Off
WT_ACGATCACAAACGTGG-1	Off	On	Off	Off	Off	Off	Off	Off	Off	On	On	Off	Off	Off	Off	On	Off	On	On	Off	Off	On	Off	Off	Off	Off	Off	Off	Off	Off	Off	Off	Off	Off	Off	Off	Off	On	On	Off	Off	On	Off	Off	Off	Off	On	On	Off
WT_ACGATCACAACCACAT-1	Off	Off	Off	Off	Off	Off	Off	Off	Off	Off	Off	Off	Off	Off	Off	Off	On	Off	Off	On	Off	On	Off	Off	Off	Off	Off	Off	Off	Off	Off	Off	Off	Off	Off	Off	On	Off	On	On	Off	On	Off	Off	Off	Off	On	On	Off
WT_ACGATCACAATACGAA-1	Off	Off	Off	Off	Off	Off	Off	Off	Off	Off	Off	Off	Off	On	Off	Off	Off	Off	Off	On	Off	Off	Off	Off	On	Off	On	Off	Off	On	Off	Off	Off	Off	Off	Off	Off	Off	Off	Off	Off	Off	Off	Off	Off	Off	Off	Off	Off
WT_ACGATCACAGCGAGTA-1	Off	Off	Off	Off	Off	Off	Off	Off	Off	Off	Off	Off	Off	Off	Off	Off	Off	Off	Off	Off	Off	Off	Off	Off	Off	Off	Off	Off	Off	Off	Off	Off	Off	Off	Off	Off	On	Off	Off	Off	Off	Off	Off	Off	Off	On	Off	On	Off
WT_ACGATCACATGTTCGA-1	Off	Off	Off	Off	Off	Off	Off	Off	Off	Off	Off	Off	Off	Off	Off	On	Off	Off	On	Off	Off	Off	Off	Off	Off	Off	Off	Off	Off	Off	Off	Off	Off	Off	Off	Off	Off	Off	On	Off	On	Off	Off	Off	Off	Off	Off	On	Off
WT_ACGATCACATTGGATC-1	Off	Off	Off	Off	Off	Off	Off	On	Off	Off	Off	Off	Off	On	Off	Off	Off	Off	Off	On	Off	Off	Off	Off	Off	Off	On	Off	Off	On	Off	Off	Off	Off	Off	Off	Off	Off	Off	Off	Off	Off	Off	Off	Off	Off	Off	On	Off
WT_ACGATCATCACTTTGT-1	Off	On	Off	On	Off	Off	Off	On	Off	Off	On	Off	Off	Off	Off	Off	Off	On	Off	Off	Off	Off	On	Off	Off	On	Off	Off	Off	Off	Off	Off	Off	On	Off	On	Off	On	Off	Off	Off	Off	Off	Off	Off	Off	Off	On	Off
WT_ACGATCATCGAGTCTA-1	Off	On	Off	On	Off	Off	Off	Off	Off	On	On	Off	On	Off	Off	Off	Off	Off	Off	Off	Off	Off	On	On	Off	Off	Off	Off	Off	Off	Off	Off	Off	Off	Off	On	Off	Off	Off	Off	Off	Off	On	Off	Off	Off	Off	On	Off
WT_ACGATCATCGCTCCTA-1	Off	Off	Off	Off	Off	Off	Off	Off	Off	Off	Off	Off	Off	On	Off	Off	On	Off	Off	On	Off	Off	Off	Off	Off	Off	Off	Off	On	On	Off	Off	Off	Off	Off	Off	Off	Off	On	Off	On	Off	Off	Off	Off	Off	On	On	Off
WT_ACGATGTAGGTACAAT-1	Off	On	Off	Off	Off	On	On	Off	On	On	On	Off	Off	Off	Off	Off	Off	Off	Off	Off	Off	Off	Off	Off	Off	Off	Off	Off	Off	Off	Off	On	Off	Off	Off	Off	Off	Off	On	Off	Off	Off	Off	Off	Off	On	Off	Off	Off
WT_ACGATGTCAACCGACC-1	Off	On	Off	Off	Off	On	On	Off	On	On	On	Off	On	Off	Off	Off	Off	Off	Off	Off	Off	Off	Off	Off	Off	Off	Off	Off	Off	Off	Off	On	Off	Off	Off	Off	Off	Off	On	Off	Off	Off	Off	Off	Off	On	Off	Off	Off
WT_ACGATGTCAGAGTGTG-1	Off	On	Off	On	Off	Off	Off	On	Off	On	On	Off	Off	Off	Off	Off	Off	On	On	Off	Off	On	Off	On	Off	On	Off	Off	Off	Off	Off	Off	On	Off	Off	Off	Off	On	On	Off	Off	On	On	Off	Off	Off	On	On	Off
WT_ACGATGTGTTCGCGTG-1	Off	Off	Off	Off	Off	Off	Off	Off	Off	Off	Off	Off	Off	Off	Off	Off	Off	Off	On	Off	Off	On	Off	Off	Off	On	Off	Off	Off	Off	Off	Off	Off	Off	Off	On	On	Off	On	Off	Off	On	On	Off	Off	Off	On	Off	Off
WT_ACGATGTTCAAGTCGT-1	Off	On	Off	Off	Off	Off	Off	Off	Off	On	Off	Off	Off	Off	Off	On	Off	Off	On	Off	Off	Off	Off	Off	Off	Off	Off	Off	Off	Off	Off	Off	Off	Off	Off	Off	Off	On	On	Off	On	On	Off	Off	Off	Off	Off	On	Off
WT_ACGATGTTCGCCACTT-1	Off	On	Off	Off	Off	On	On	Off	On	Off	Off	Off	On	Off	Off	Off	Off	Off	Off	Off	On	Off	Off	Off	Off	Off	Off	Off	Off	Off	Off	On	Off	Off	Off	Off	Off	Off	On	Off	Off	Off	Off	Off	Off	On	Off	Off	Off
WT_ACGCACGAGACTCATC-1	Off	Off	Off	Off	Off	Off	Off	On	Off	Off	Off	Off	Off	On	Off	Off	Off	Off	Off	On	Off	Off	Off	Off	Off	Off	On	Off	Off	On	Off	Off	Off	Off	Off	Off	Off	Off	Off	Off	Off	Off	Off	Off	Off	Off	Off	On	Off
WT_ACGCACGAGGATTCCT-1	Off	Off	Off	Off	Off	Off	Off	On	Off	Off	Off	Off	Off	Off	Off	Off	On	Off	Off	On	Off	On	Off	Off	Off	On	Off	On	Off	Off	Off	Off	Off	Off	Off	On	On	Off	On	Off	Off	Off	Off	Off	Off	Off	Off	Off	Off
WT_ACGCACGAGGCCCAAA-1	Off	Off	Off	Off	Off	Off	Off	Off	Off	Off	Off	Off	Off	Off	Off	On	Off	Off	On	Off	Off	On	Off	Off	Off	Off	Off	Off	Off	Off	Off	Off	Off	Off	Off	Off	Off	Off	On	Off	Off	On	Off	Off	Off	Off	On	Off	Off
WT_ACGCACGCAATGCAAA-1	Off	Off	Off	Off	Off	Off	Off	Off	Off	Off	Off	Off	Off	On	Off	Off	Off	Off	Off	On	Off	Off	Off	Off	Off	Off	On	Off	Off	On	Off	Off	Off	Off	Off	Off	Off	Off	On	Off	On	Off	Off	Off	Off	Off	Off	On	Off
WT_ACGCACGCAGTCTGGC-1	Off	Off	Off	Off	Off	Off	Off	Off	Off	Off	Off	Off	Off	Off	Off	Off	Off	Off	Off	Off	Off	Off	Off	Off	Off	On	Off	Off	Off	Off	Off	Off	Off	Off	Off	Off	Off	Off	Off	On	Off	Off	Off	Off	Off	Off	Off	Off	Off
WT_ACGCACGTCGAATGCT-1	Off	Off	Off	Off	Off	Off	Off	Off	Off	Off	On	Off	Off	Off	Off	On	Off	On	On	Off	Off	On	Off	Off	Off	On	Off	Off	Off	Off	Off	Off	Off	Off	Off	Off	Off	On	On	Off	Off	On	On	Off	Off	Off	On	On	Off
WT_ACGCACGTCTGGTGCG-1	Off	On	Off	Off	Off	Off	Off	On	Off	On	On	Off	On	Off	Off	Off	Off	Off	Off	Off	Off	Off	On	Off	Off	Off	On	On	Off	Off	Off	Off	Off	Off	Off	On	Off	Off	On	Off	Off	Off	Off	Off	Off	Off	Off	On	Off
WT_ACGGAAGCAATGCAGG-1	Off	Off	Off	Off	Off	Off	Off	Off	Off	Off	Off	Off	Off	Off	Off	Off	Off	On	Off	On	Off	Off	Off	Off	Off	Off	Off	Off	Off	Off	Off	Off	Off	Off	Off	Off	On	Off	On	Off	Off	Off	Off	Off	Off	Off	Off	Off	Off
WT_ACGGAAGCATGGGCAA-1	Off	Off	Off	Off	Off	Off	Off	On	Off	Off	Off	Off	Off	On	Off	Off	Off	Off	Off	On	Off	Off	Off	Off	Off	Off	On	Off	Off	On	Off	Off	Off	Off	Off	Off	On	Off	Off	Off	Off	Off	Off	Off	Off	Off	Off	On	Off
WT_ACGGAAGGTCTCACAA-1	Off	Off	Off	Off	Off	Off	Off	On	Off	Off	Off	Off	Off	Off	Off	On	Off	Off	On	Off	Off	Off	Off	Off	Off	Off	Off	Off	Off	Off	Off	Off	Off	Off	Off	Off	Off	Off	Off	Off	Off	On	Off	Off	Off	Off	Off	Off	Off
WT_ACGGAAGGTTCCGCTT-1	Off	Off	Off	Off	Off	Off	Off	Off	Off	Off	Off	Off	Off	Off	Off	Off	Off	Off	Off	Off	Off	Off	Off	Off	Off	Off	Off	Off	Off	Off	Off	Off	Off	Off	Off	Off	Off	Off	Off	Off	On	Off	Off	Off	Off	Off	On	On	Off
WT_ACGGAAGGTTTGGAAA-1	Off	Off	Off	Off	Off	Off	Off	Off	On	Off	Off	Off	Off	On	Off	Off	Off	Off	Off	On	Off	Off	Off	Off	Off	Off	On	Off	Off	Off	Off	Off	Off	Off	Off	Off	Off	Off	On	Off	On	Off	Off	Off	Off	Off	Off	Off	Off
WT_ACGGAAGTCCCATAGA-1	Off	Off	Off	Off	Off	Off	Off	Off	On	Off	Off	Off	Off	On	Off	Off	Off	Off	Off	On	Off	Off	Off	Off	Off	Off	On	Off	Off	Off	Off	Off	Off	Off	Off	On	On	Off	On	Off	Off	Off	Off	Off	Off	On	Off	Off	Off
WT_ACGGAAGTCGTGCTCT-1	Off	On	Off	Off	Off	On	On	On	On	On	On	Off	Off	Off	Off	Off	On	Off	Off	Off	Off	Off	Off	Off	Off	On	Off	Off	Off	Off	On	On	On	Off	Off	On	Off	Off	Off	On	Off	Off	Off	Off	Off	Off	Off	Off	Off
WT_ACGGGTCAGCACGGAT-1	Off	Off	Off	Off	Off	Off	Off	Off	Off	Off	Off	Off	Off	On	Off	Off	Off	Off	Off	On	Off	Off	Off	Off	Off	Off	On	Off	Off	On	Off	Off	Off	Off	Off	Off	Off	Off	Off	Off	Off	Off	Off	Off	Off	Off	Off	Off	Off
WT_ACGGGTCAGGGCCCTT-1	Off	Off	Off	On	Off	Off	Off	Off	Off	Off	Off	Off	Off	Off	Off	On	Off	Off	On	Off	Off	Off	Off	Off	Off	Off	Off	Off	Off	Off	Off	Off	Off	Off	Off	Off	Off	Off	Off	Off	On	Off	Off	Off	Off	Off	Off	Off	Off
WT_ACGGGTCGTAGTGGCA-1	Off	Off	Off	Off	Off	Off	Off	Off	Off	Off	Off	Off	Off	On	Off	Off	Off	Off	Off	On	Off	Off	Off	Off	On	Off	On	Off	Off	Off	Off	Off	Off	Off	Off	Off	Off	Off	Off	Off	Off	Off	Off	Off	Off	Off	Off	Off	Off
WT_ACGGGTCGTGCCTATA-1	Off	On	Off	Off	Off	Off	Off	Off	Off	Off	Off	Off	Off	Off	Off	On	Off	Off	On	Off	Off	Off	Off	Off	Off	Off	Off	Off	Off	Off	Off	Off	Off	Off	Off	Off	Off	On	Off	Off	Off	Off	Off	Off	Off	Off	Off	On	Off
WT_ACGGGTCGTTATCTTC-1	Off	On	Off	Off	Off	Off	Off	Off	Off	On	On	Off	Off	Off	Off	On	Off	On	On	Off	Off	Off	On	On	Off	Off	Off	Off	Off	Off	On	Off	On	On	Off	Off	Off	Off	On	Off	Off	On	Off	Off	Off	Off	Off	On	Off
WT_ACGGGTCGTTGTATGC-1	Off	Off	Off	Off	Off	Off	Off	Off	On	Off	Off	Off	Off	Off	Off	Off	Off	Off	Off	Off	On	Off	Off	Off	Off	Off	Off	Off	Off	Off	Off	Off	Off	Off	Off	Off	Off	Off	Off	Off	On	Off	Off	Off	Off	Off	Off	Off	Off
WT_ACGGGTCTCAACTTTC-1	Off	Off	Off	Off	Off	Off	Off	Off	Off	Off	Off	Off	Off	On	Off	Off	Off	Off	Off	On	Off	Off	Off	Off	On	Off	On	Off	Off	On	Off	Off	Off	Off	Off	Off	Off	Off	Off	Off	Off	Off	Off	Off	Off	Off	Off	On	Off
WT_ACGGTCGCAAGCTGCC-1	Off	Off	Off	Off	Off	Off	On	Off	On	Off	Off	Off	On	Off	Off	Off	Off	On	Off	Off	Off	Off	Off	Off	Off	Off	Off	Off	Off	Off	Off	Off	Off	Off	Off	Off	On	Off	Off	Off	Off	Off	Off	Off	Off	Off	Off	Off	Off
WT_ACGGTCGCACGCGCTA-1	Off	On	Off	Off	Off	Off	Off	Off	Off	On	On	Off	On	Off	Off	Off	Off	On	On	Off	Off	Off	On	Off	Off	Off	Off	On	Off	Off	On	Off	On	On	Off	On	Off	On	On	Off	Off	Off	On	Off	Off	Off	Off	On	Off
WT_ACGGTCGCATCTCAAG-1	Off	Off	Off	Off	Off	Off	Off	On	Off	Off	Off	Off	Off	Off	Off	On	Off	Off	On	Off	Off	On	Off	Off	Off	On	Off	Off	Off	Off	Off	Off	Off	Off	Off	Off	Off	Off	On	Off	Off	On	Off	Off	Off	Off	Off	On	Off
WT_ACGGTCGGTGACCGAA-1	Off	Off	Off	Off	Off	Off	Off	Off	Off	Off	Off	Off	Off	Off	On	Off	On	Off	Off	Off	Off	On	Off	Off	On	On	Off	On	Off	Off	Off	Off	Off	Off	Off	On	On	Off	On	Off	Off	Off	Off	Off	Off	Off	Off	On	Off
WT_ACGGTCGGTTGCTCGG-1	Off	Off	Off	Off	Off	Off	Off	Off	Off	Off	Off	Off	Off	Off	Off	On	Off	Off	On	Off	Off	Off	Off	Off	Off	Off	Off	Off	Off	Off	Off	Off	Off	Off	Off	Off	Off	Off	Off	Off	On	Off	Off	Off	Off	Off	Off	Off	Off
WT_ACGGTCGTCCTTATAC-1	Off	On	Off	Off	Off	On	On	Off	On	On	On	Off	On	Off	Off	Off	Off	Off	Off	Off	Off	Off	Off	Off	Off	Off	Off	Off	Off	Off	Off	On	Off	Off	Off	Off	Off	Off	Off	Off	Off	Off	Off	Off	Off	On	Off	Off	Off
WT_ACGGTTACAAAGCTCT-1	Off	Off	Off	Off	Off	Off	Off	Off	Off	Off	Off	Off	Off	On	Off	Off	Off	Off	Off	On	Off	Off	Off	Off	Off	Off	On	Off	Off	On	Off	Off	Off	Off	Off	Off	Off	Off	On	Off	Off	Off	Off	Off	Off	Off	Off	Off	Off
WT_ACGGTTACAGTAGTGG-1	Off	On	Off	On	Off	Off	Off	Off	Off	Off	On	Off	Off	Off	Off	On	Off	Off	On	Off	Off	On	Off	On	Off	On	Off	Off	Off	Off	Off	Off	Off	Off	Off	Off	Off	On	Off	Off	Off	On	On	Off	Off	Off	On	On	Off
WT_ACGGTTAGTACCATAC-1	Off	Off	Off	Off	Off	Off	Off	Off	Off	Off	Off	Off	Off	On	Off	Off	Off	Off	Off	Off	Off	Off	Off	Off	Off	Off	On	Off	Off	Off	Off	Off	Off	Off	Off	Off	Off	Off	Off	Off	On	Off	Off	Off	Off	Off	Off	On	Off
WT_ACGGTTAGTGGATACG-1	Off	On	Off	Off	Off	Off	Off	Off	Off	On	On	Off	Off	Off	Off	Off	Off	Off	Off	Off	Off	Off	On	Off	Off	Off	Off	Off	Off	Off	Off	Off	Off	On	Off	Off	Off	Off	Off	Off	Off	Off	On	Off	Off	Off	Off	On	Off
WT_ACGTAACAGAGGTTTA-1	Off	Off	Off	Off	Off	Off	Off	Off	Off	Off	Off	Off	On	Off	Off	Off	On	Off	Off	Off	Off	On	Off	Off	Off	On	Off	On	Off	Off	Off	Off	Off	Off	Off	On	Off	On	On	On	Off	On	Off	Off	Off	Off	Off	On	Off
WT_ACGTAACGTACGGCAA-1	Off	On	Off	Off	Off	Off	Off	On	Off	On	On	Off	On	Off	Off	Off	Off	Off	Off	Off	Off	Off	On	On	Off	On	Off	Off	Off	Off	On	Off	Off	On	Off	On	Off	On	Off	Off	Off	Off	On	Off	Off	Off	Off	On	Off
WT_ACGTAACGTGAGCAGT-1	Off	Off	Off	Off	Off	Off	Off	Off	Off	Off	Off	Off	Off	On	Off	Off	Off	Off	Off	On	Off	Off	Off	Off	Off	Off	On	Off	Off	Off	Off	Off	Off	Off	Off	Off	Off	Off	Off	Off	On	Off	Off	Off	Off	Off	Off	On	Off
WT_ACGTAACTCAGTAGGG-1	Off	Off	Off	Off	Off	Off	Off	On	Off	On	Off	Off	Off	Off	Off	Off	Off	On	On	Off	Off	On	Off	Off	Off	On	Off	Off	Off	Off	Off	Off	On	Off	Off	On	Off	On	Off	Off	Off	On	On	Off	Off	Off	On	On	Off
WT_ACGTAACTCCCGGTAG-1	Off	On	Off	Off	Off	Off	Off	Off	Off	On	On	Off	Off	Off	Off	On	Off	Off	On	Off	Off	On	Off	On	Off	On	Off	Off	Off	Off	Off	Off	Off	Off	Off	Off	Off	On	On	Off	Off	On	Off	Off	Off	Off	Off	On	Off
WT_ACGTAACTCGATGCTA-1	Off	Off	Off	Off	Off	Off	Off	Off	Off	Off	Off	Off	Off	Off	Off	Off	On	Off	Off	Off	Off	On	Off	Off	Off	On	Off	Off	Off	Off	Off	Off	Off	Off	Off	Off	On	On	On	On	Off	On	Off	Off	Off	Off	On	Off	Off
WT_ACGTAACTCGGAATGG-1	Off	Off	Off	Off	Off	Off	Off	Off	On	Off	Off	Off	Off	On	Off	Off	Off	Off	Off	On	Off	Off	Off	Off	Off	Off	Off	Off	Off	Off	Off	Off	Off	Off	Off	On	On	Off	On	Off	Off	Off	Off	Off	Off	Off	Off	Off	Off
WT_ACGTAACTCTCCGAAA-1	Off	On	Off	Off	Off	On	On	Off	On	On	On	Off	On	Off	Off	Off	Off	On	Off	Off	Off	Off	Off	Off	Off	Off	Off	Off	Off	Off	Off	On	Off	Off	Off	On	Off	Off	On	On	Off	Off	On	Off	Off	On	Off	Off	Off
WT_ACGTACAAGCAAGGAA-1	Off	Off	Off	Off	Off	Off	Off	On	Off	Off	Off	Off	Off	On	Off	Off	Off	Off	Off	On	Off	Off	Off	Off	Off	Off	On	Off	Off	On	Off	Off	Off	Off	Off	Off	Off	Off	Off	Off	Off	Off	Off	Off	Off	Off	Off	Off	Off
WT_ACGTACAAGGTGCTGA-1	Off	On	Off	Off	Off	On	On	On	On	On	On	Off	Off	Off	Off	Off	Off	Off	Off	Off	Off	Off	Off	Off	Off	Off	Off	Off	Off	Off	Off	On	Off	Off	Off	Off	Off	Off	Off	Off	On	Off	Off	Off	Off	On	Off	Off	Off
WT_ACGTACACAAATACAG-1	Off	On	Off	On	Off	Off	Off	On	Off	Off	Off	Off	Off	Off	On	Off	On	On	Off	Off	Off	On	On	Off	Off	On	Off	Off	Off	Off	Off	Off	Off	Off	Off	On	Off	Off	Off	Off	Off	Off	On	Off	Off	Off	Off	On	Off
WT_ACGTACACAATTCACG-1	Off	Off	Off	Off	Off	Off	Off	Off	Off	Off	Off	Off	Off	On	Off	Off	Off	Off	Off	On	Off	Off	Off	Off	Off	Off	On	Off	Off	Off	Off	Off	Off	Off	Off	Off	Off	Off	Off	Off	Off	Off	Off	Off	Off	Off	Off	On	Off
WT_ACGTACACAGTAACGG-1	Off	Off	Off	Off	Off	Off	Off	Off	Off	Off	Off	Off	Off	Off	Off	On	Off	Off	On	Off	Off	On	Off	Off	Off	On	Off	Off	Off	Off	Off	Off	Off	Off	Off	Off	Off	Off	On	Off	Off	On	Off	Off	Off	Off	On	On	Off
WT_ACGTACAGTCCTACAA-1	Off	On	Off	Off	Off	On	On	Off	On	Off	On	Off	On	Off	Off	Off	Off	Off	Off	Off	Off	Off	Off	Off	Off	Off	Off	Off	Off	Off	Off	On	Off	Off	Off	Off	Off	Off	Off	Off	On	Off	Off	Off	Off	On	Off	Off	Off
WT_ACGTACAGTTGTACGT-1	Off	Off	Off	Off	Off	Off	Off	Off	Off	Off	Off	Off	Off	Off	Off	Off	On	Off	Off	Off	Off	On	Off	Off	Off	On	Off	On	Off	Off	Off	Off	Off	Off	Off	On	Off	On	On	On	Off	On	Off	Off	Off	Off	On	On	Off
WT_ACGTACATCCGGCAAC-1	Off	Off	Off	On	Off	Off	Off	Off	Off	Off	Off	Off	Off	Off	Off	Off	On	Off	Off	Off	Off	On	Off	Off	Off	Off	Off	On	Off	Off	Off	Off	Off	Off	Off	Off	Off	On	On	On	Off	On	On	Off	Off	Off	On	On	Off
WT_ACGTAGTCAATAGTAG-1	Off	Off	Off	Off	Off	Off	Off	Off	Off	Off	Off	Off	Off	Off	Off	Off	On	Off	Off	Off	Off	On	Off	Off	Off	Off	Off	On	Off	Off	Off	Off	Off	Off	Off	Off	Off	On	On	On	Off	On	On	Off	Off	Off	Off	On	Off
WT_ACGTAGTCAATGTCTG-1	Off	Off	Off	Off	Off	Off	Off	On	Off	Off	Off	Off	Off	On	Off	Off	Off	Off	Off	On	Off	Off	Off	Off	Off	Off	On	Off	Off	On	Off	Off	Off	Off	Off	On	Off	Off	Off	Off	Off	Off	Off	Off	Off	Off	Off	On	Off
WT_ACGTAGTCATCTTCGC-1	Off	Off	Off	Off	Off	Off	Off	Off	Off	Off	Off	Off	Off	Off	On	On	On	Off	On	Off	Off	On	Off	Off	Off	Off	Off	Off	Off	Off	Off	Off	Off	Off	Off	Off	Off	Off	On	On	Off	On	Off	Off	Off	Off	On	On	Off
WT_ACGTAGTGTAGCCAGA-1	Off	Off	Off	Off	Off	Off	Off	Off	Off	Off	Off	Off	Off	Off	Off	On	Off	Off	On	Off	Off	Off	Off	Off	Off	Off	Off	Off	Off	Off	Off	Off	Off	Off	Off	Off	Off	Off	Off	Off	On	Off	Off	Off	Off	Off	Off	Off	Off
WT_ACGTAGTGTTGAGAGC-1	Off	On	Off	On	Off	Off	Off	Off	Off	On	On	Off	On	Off	Off	Off	Off	On	On	Off	Off	Off	On	On	Off	On	Off	On	Off	Off	On	Off	Off	On	Off	On	Off	On	On	On	Off	Off	On	Off	Off	Off	Off	On	Off
WT_ACGTAGTTCGTTGTTT-1	Off	Off	Off	Off	Off	Off	Off	On	Off	Off	Off	Off	Off	Off	Off	Off	On	Off	Off	Off	Off	On	Off	Off	Off	Off	Off	On	Off	Off	Off	Off	Off	Off	Off	On	On	On	On	On	Off	Off	Off	Off	Off	Off	On	On	Off
WT_ACGTCCTAGACTGAGC-1	Off	Off	Off	Off	Off	Off	Off	Off	Off	Off	Off	Off	Off	Off	Off	Off	Off	Off	Off	Off	Off	Off	Off	Off	Off	Off	Off	Off	Off	On	Off	Off	Off	Off	Off	Off	Off	Off	Off	Off	On	Off	Off	Off	Off	Off	Off	Off	Off
WT_ACGTCCTAGCTAGATA-1	Off	Off	Off	Off	Off	Off	Off	Off	Off	Off	Off	Off	Off	On	Off	Off	On	Off	Off	On	Off	Off	Off	Off	Off	Off	Off	Off	Off	On	Off	Off	Off	Off	Off	Off	On	Off	On	Off	On	Off	Off	Off	Off	Off	Off	Off	Off
WT_ACGTCCTAGGCGTCCT-1	Off	Off	Off	Off	Off	Off	Off	Off	On	Off	Off	Off	Off	Off	Off	Off	Off	Off	Off	Off	Off	Off	Off	Off	Off	Off	Off	Off	Off	Off	Off	Off	Off	Off	Off	Off	Off	Off	Off	Off	On	Off	Off	Off	Off	Off	Off	Off	Off
WT_ACGTCCTCAAACTCGT-1	Off	Off	Off	Off	Off	Off	Off	Off	Off	Off	Off	Off	Off	Off	Off	On	On	Off	Off	Off	Off	Off	Off	Off	Off	Off	Off	Off	Off	Off	Off	Off	Off	Off	Off	Off	Off	Off	Off	Off	On	Off	Off	Off	Off	Off	Off	Off	Off
WT_ACGTCCTCAGACCATT-1	Off	On	Off	Off	Off	Off	Off	Off	Off	On	On	Off	Off	Off	On	Off	Off	On	Off	Off	Off	Off	On	Off	Off	Off	Off	Off	Off	Off	Off	Off	Off	Off	Off	Off	Off	On	On	Off	Off	Off	Off	Off	Off	Off	Off	On	Off
WT_ACGTCCTGTGATCATC-1	Off	On	Off	Off	Off	Off	Off	Off	Off	On	On	Off	Off	Off	Off	On	Off	Off	On	Off	Off	Off	Off	Off	Off	Off	Off	Off	Off	Off	Off	Off	Off	Off	Off	Off	Off	Off	Off	Off	On	Off	On	Off	Off	Off	Off	On	Off
WT_ACGTCCTGTTCAGCTA-1	Off	Off	Off	On	Off	Off	Off	Off	Off	Off	Off	Off	Off	Off	Off	Off	Off	Off	Off	Off	Off	Off	Off	Off	Off	Off	Off	Off	Off	Off	Off	Off	Off	Off	Off	Off	Off	Off	On	Off	On	Off	Off	Off	Off	Off	Off	Off	Off
WT_ACGTCCTTCGACGAGA-1	Off	Off	Off	Off	Off	Off	Off	Off	Off	Off	Off	Off	Off	On	Off	Off	Off	Off	Off	On	Off	Off	Off	Off	On	Off	On	Off	Off	On	Off	Off	Off	Off	Off	Off	Off	Off	Off	Off	Off	Off	Off	Off	Off	Off	Off	Off	Off
WT_ACGTTCCCACAGCCTG-1	Off	On	Off	Off	Off	On	On	Off	On	On	On	Off	On	Off	Off	Off	Off	Off	Off	Off	On	Off	Off	Off	Off	Off	Off	Off	Off	Off	Off	On	Off	Off	Off	Off	Off	Off	On	Off	Off	Off	Off	Off	Off	On	Off	Off	Off
WT_ACGTTCCCACCAGCGT-1	Off	Off	Off	Off	Off	Off	Off	Off	Off	Off	Off	Off	Off	Off	Off	On	Off	On	On	Off	Off	On	Off	Off	Off	On	Off	Off	Off	Off	Off	Off	Off	Off	Off	Off	Off	On	On	Off	Off	On	Off	Off	Off	Off	On	On	Off
WT_ACGTTCCCATGGATCT-1	Off	Off	Off	Off	Off	Off	Off	Off	Off	Off	Off	Off	Off	Off	Off	Off	Off	Off	Off	Off	Off	Off	Off	Off	Off	Off	Off	Off	Off	Off	Off	Off	Off	Off	Off	Off	Off	Off	On	Off	On	On	Off	Off	On	Off	On	On	Off
WT_ACGTTCCGTCCCTGAG-1	Off	Off	Off	Off	Off	Off	Off	On	Off	Off	Off	Off	Off	On	Off	Off	On	Off	Off	On	On	On	Off	Off	Off	Off	Off	Off	Off	Off	Off	Off	Off	Off	Off	Off	Off	Off	On	Off	Off	On	Off	Off	Off	Off	On	On	Off
WT_ACGTTCCTCCTTCACG-1	Off	On	Off	Off	Off	Off	Off	Off	Off	On	Off	Off	Off	Off	Off	On	Off	Off	On	Off	Off	On	On	On	Off	Off	Off	Off	Off	Off	Off	Off	Off	Off	Off	Off	On	On	On	Off	Off	On	On	Off	Off	Off	On	On	Off
WT_ACGTTCCTCGCGTAGC-1	Off	Off	Off	Off	Off	Off	Off	On	Off	Off	Off	Off	Off	On	On	Off	Off	Off	Off	Off	Off	Off	Off	Off	On	On	Off	Off	Off	On	Off	Off	Off	Off	Off	On	On	Off	Off	On	Off	Off	On	Off	Off	Off	Off	Off	Off
WT_ACGTTCCTCTATTCGT-1	Off	Off	Off	Off	Off	Off	Off	Off	Off	Off	Off	Off	Off	On	Off	Off	On	Off	Off	On	Off	Off	Off	Off	Off	Off	Off	Off	Off	On	Off	Off	Off	Off	Off	Off	Off	Off	Off	Off	On	Off	Off	Off	Off	Off	On	Off	Off
WT_ACTACGAAGCAATTAG-1	Off	Off	Off	Off	Off	Off	Off	Off	Off	Off	Off	Off	Off	Off	Off	On	Off	Off	Off	Off	Off	Off	Off	Off	Off	Off	Off	Off	Off	Off	Off	Off	Off	Off	Off	Off	Off	Off	On	Off	On	Off	Off	Off	Off	Off	On	Off	Off
WT_ACTACGAAGTACCCTA-1	Off	Off	Off	Off	Off	Off	Off	Off	Off	Off	Off	Off	Off	Off	Off	On	Off	Off	On	Off	Off	Off	Off	Off	Off	Off	Off	Off	Off	Off	Off	Off	Off	Off	Off	Off	Off	Off	Off	Off	On	On	Off	Off	Off	Off	On	Off	Off
WT_ACTACGAAGTCGGCCT-1	Off	Off	Off	Off	Off	Off	Off	Off	Off	Off	Off	Off	Off	On	Off	Off	Off	Off	Off	On	Off	Off	Off	Off	Off	Off	On	Off	Off	Off	Off	Off	Off	Off	Off	Off	Off	Off	Off	Off	Off	Off	Off	Off	Off	Off	Off	Off	Off
WT_ACTACGACAAAGCAAT-1	Off	On	Off	Off	Off	On	On	On	On	Off	On	Off	On	Off	Off	Off	Off	Off	Off	Off	Off	Off	Off	Off	Off	Off	Off	Off	Off	Off	Off	On	Off	Off	Off	Off	Off	Off	Off	Off	On	Off	Off	Off	Off	Off	Off	Off	Off
WT_ACTACGACAAGCCCAC-1	Off	Off	Off	Off	Off	Off	Off	Off	Off	Off	Off	Off	Off	On	Off	Off	Off	Off	Off	On	Off	Off	Off	Off	Off	Off	On	Off	Off	Off	Off	Off	Off	Off	Off	Off	Off	Off	On	Off	On	Off	Off	Off	Off	Off	Off	Off	Off
WT_ACTACGACACGTACAT-1	Off	Off	Off	Off	Off	Off	Off	Off	Off	Off	Off	Off	Off	Off	On	Off	Off	On	Off	Off	Off	On	Off	Off	On	On	Off	Off	On	On	Off	Off	Off	Off	Off	On	Off	On	Off	On	Off	Off	On	Off	Off	Off	Off	On	Off
WT_ACTACGACAGTTGAAA-1	Off	On	Off	Off	Off	On	On	On	On	On	On	Off	On	Off	Off	Off	Off	Off	Off	Off	Off	Off	Off	Off	Off	Off	Off	On	Off	Off	Off	On	Off	Off	Off	Off	On	Off	On	Off	Off	Off	Off	Off	Off	On	Off	Off	Off
WT_ACTACGATCCAAATGC-1	Off	Off	Off	Off	Off	Off	Off	Off	Off	Off	Off	Off	Off	Off	Off	On	Off	Off	On	Off	Off	Off	Off	Off	Off	Off	Off	Off	Off	Off	Off	Off	Off	Off	Off	Off	Off	Off	Off	Off	On	Off	Off	Off	Off	Off	Off	Off	Off
WT_ACTACGATCGAACCTA-1	Off	Off	Off	Off	Off	Off	Off	Off	Off	Off	Off	Off	Off	Off	Off	Off	Off	Off	Off	Off	Off	Off	Off	Off	Off	Off	On	Off	Off	Off	Off	Off	Off	Off	Off	Off	Off	Off	On	Off	On	Off	Off	Off	Off	Off	Off	On	Off
WT_ACTACGATCGCACTCT-1	Off	Off	Off	Off	Off	Off	Off	Off	Off	Off	Off	Off	Off	Off	Off	Off	Off	Off	Off	Off	Off	Off	Off	Off	Off	Off	On	Off	Off	Off	Off	Off	Off	Off	Off	Off	Off	Off	Off	Off	On	Off	Off	Off	Off	Off	Off	On	Off
WT_ACTACGATCGTGGGAA-1	Off	Off	Off	Off	Off	Off	Off	Off	Off	Off	Off	Off	Off	Off	Off	On	Off	Off	On	Off	Off	Off	Off	Off	Off	Off	Off	Off	Off	Off	Off	Off	Off	Off	Off	Off	Off	Off	Off	Off	On	Off	Off	Off	Off	Off	On	Off	Off
WT_ACTACGATCTACTATC-1	Off	Off	Off	Off	Off	Off	Off	Off	Off	Off	Off	Off	Off	Off	Off	On	On	Off	On	Off	Off	On	Off	Off	Off	Off	Off	Off	Off	Off	Off	Off	Off	Off	Off	Off	Off	Off	On	Off	Off	On	Off	Off	Off	Off	On	On	Off
WT_ACTATCTAGACTACGG-1	Off	On	Off	Off	Off	On	On	Off	On	Off	On	Off	Off	Off	Off	Off	Off	Off	Off	Off	Off	Off	Off	Off	Off	Off	Off	On	Off	Off	Off	On	Off	Off	Off	On	Off	Off	Off	On	Off	Off	Off	Off	Off	Off	Off	Off	Off
WT_ACTATCTAGGCCACCT-1	Off	Off	Off	Off	Off	Off	Off	Off	Off	Off	Off	Off	Off	Off	Off	On	Off	Off	On	Off	Off	On	Off	Off	Off	Off	Off	Off	Off	Off	Off	Off	Off	Off	Off	Off	Off	On	On	Off	Off	On	Off	Off	Off	Off	On	On	Off
WT_ACTATCTCACTGAGTT-1	Off	Off	Off	Off	Off	Off	Off	Off	Off	Off	Off	Off	Off	Off	Off	Off	Off	Off	Off	Off	Off	Off	Off	Off	Off	Off	On	Off	Off	Off	Off	Off	Off	Off	Off	Off	Off	Off	On	Off	On	Off	Off	Off	Off	Off	Off	Off	Off
WT_ACTATCTCATCAGCAT-1	Off	Off	Off	Off	Off	Off	Off	Off	Off	Off	Off	Off	Off	Off	Off	On	Off	Off	On	Off	Off	On	Off	Off	Off	Off	Off	Off	Off	Off	Off	Off	Off	Off	Off	Off	Off	Off	On	Off	On	On	Off	Off	Off	Off	On	Off	Off
WT_ACTATCTGTCAGGTGA-1	Off	Off	Off	Off	Off	Off	On	On	On	Off	Off	Off	Off	Off	Off	Off	Off	Off	Off	Off	On	Off	Off	Off	Off	On	Off	Off	Off	Off	Off	Off	Off	Off	Off	On	Off	Off	On	On	Off	Off	On	Off	Off	Off	Off	Off	Off
WT_ACTATCTGTGCAAGAC-1	Off	Off	Off	Off	Off	Off	Off	Off	Off	Off	Off	Off	Off	Off	Off	Off	Off	On	Off	Off	Off	Off	Off	Off	Off	Off	Off	Off	Off	Off	Off	Off	Off	Off	Off	Off	Off	Off	Off	Off	Off	Off	On	Off	Off	Off	Off	On	Off
WT_ACTATCTGTGCTGTCG-1	Off	Off	Off	Off	Off	Off	Off	On	Off	Off	Off	Off	Off	Off	Off	Off	Off	Off	On	Off	Off	Off	Off	Off	Off	Off	Off	Off	Off	Off	Off	Off	Off	Off	Off	On	Off	Off	On	Off	On	Off	On	Off	Off	Off	On	On	Off
WT_ACTATCTGTGTTGATC-1	Off	Off	Off	Off	Off	Off	Off	Off	Off	Off	Off	Off	Off	On	Off	Off	Off	Off	Off	On	Off	Off	Off	Off	On	Off	On	Off	Off	Off	Off	Off	Off	Off	Off	Off	Off	Off	Off	Off	Off	Off	Off	Off	Off	Off	Off	Off	Off
WT_ACTATCTTCATGCGGC-1	Off	Off	Off	Off	Off	Off	Off	Off	Off	Off	Off	Off	Off	Off	Off	Off	Off	Off	Off	On	Off	Off	Off	Off	Off	Off	On	Off	Off	On	Off	Off	Off	Off	Off	Off	Off	Off	Off	Off	On	Off	Off	Off	Off	On	Off	On	Off
WT_ACTATCTTCTCCCTAG-1	Off	Off	Off	Off	Off	Off	Off	Off	Off	Off	Off	Off	Off	Off	Off	On	On	Off	On	Off	Off	On	Off	Off	Off	Off	Off	Off	Off	Off	Off	Off	Off	Off	Off	Off	Off	Off	On	Off	On	On	Off	Off	Off	Off	On	Off	Off
WT_ACTATGGAGTGAGTTA-1	Off	On	Off	Off	On	Off	Off	Off	Off	Off	On	Off	Off	Off	On	Off	On	Off	Off	Off	Off	On	Off	Off	Off	On	Off	On	Off	Off	On	Off	On	On	Off	On	Off	On	Off	Off	Off	Off	On	Off	Off	Off	On	On	Off
WT_ACTATGGCACAACGTT-1	Off	On	Off	On	On	Off	Off	Off	Off	On	On	Off	Off	Off	Off	On	Off	Off	On	Off	Off	Off	Off	On	Off	Off	Off	Off	Off	Off	On	Off	Off	Off	Off	On	On	On	On	Off	Off	On	Off	Off	On	Off	Off	On	Off
WT_ACTATGGCAGGCTCTG-1	Off	Off	Off	Off	Off	Off	Off	Off	Off	Off	Off	Off	Off	On	On	Off	Off	Off	Off	On	Off	Off	Off	Off	Off	Off	On	Off	Off	On	Off	Off	Off	Off	Off	Off	Off	Off	Off	Off	Off	Off	Off	Off	Off	Off	Off	On	Off
WT_ACTATGGCAGGCTTGC-1	Off	Off	Off	Off	Off	Off	Off	Off	Off	Off	Off	Off	Off	Off	Off	Off	Off	Off	Off	Off	Off	Off	Off	Off	Off	Off	On	Off	Off	On	Off	Off	Off	Off	Off	Off	Off	Off	Off	Off	On	Off	Off	Off	Off	Off	Off	Off	Off
WT_ACTATGGGTACCAATC-1	Off	Off	Off	Off	Off	Off	Off	Off	Off	Off	Off	Off	Off	On	Off	Off	Off	Off	Off	On	Off	Off	Off	Off	On	Off	On	Off	Off	On	Off	Off	Off	Off	Off	Off	Off	Off	Off	Off	Off	Off	Off	Off	Off	Off	Off	Off	Off
WT_ACTATGGGTCGCACGT-1	Off	Off	Off	Off	Off	Off	Off	Off	Off	Off	Off	Off	Off	On	Off	Off	Off	Off	Off	On	Off	Off	Off	Off	Off	Off	On	Off	Off	On	Off	Off	Off	Off	Off	Off	Off	Off	Off	Off	Off	Off	Off	Off	Off	Off	Off	On	Off
WT_ACTATGGTCAGTGTTG-1	Off	Off	Off	Off	Off	Off	Off	Off	Off	Off	Off	Off	Off	On	Off	Off	Off	Off	Off	On	Off	Off	Off	Off	Off	Off	Off	Off	Off	On	Off	Off	Off	Off	Off	Off	Off	Off	Off	On	Off	Off	Off	Off	Off	Off	Off	Off	Off
WT_ACTATGGTCGGCTGAC-1	Off	On	Off	Off	Off	Off	Off	Off	Off	On	On	Off	Off	Off	Off	On	Off	On	On	Off	Off	Off	On	On	Off	On	Off	Off	Off	Off	On	Off	Off	On	Off	Off	Off	Off	On	Off	Off	Off	On	Off	Off	Off	Off	On	Off
WT_ACTATGGTCTTCGCTG-1	Off	Off	Off	Off	Off	Off	Off	Off	Off	Off	Off	Off	Off	Off	Off	Off	On	Off	Off	Off	Off	Off	Off	Off	Off	Off	Off	Off	Off	Off	Off	Off	Off	Off	Off	On	On	Off	On	On	Off	Off	Off	Off	Off	Off	On	On	Off
WT_ACTATTCAGCACCTGC-1	Off	Off	Off	Off	Off	Off	Off	Off	Off	Off	Off	Off	Off	Off	On	Off	Off	Off	Off	Off	Off	Off	Off	Off	Off	Off	Off	Off	Off	Off	Off	Off	Off	Off	Off	On	Off	Off	Off	Off	Off	Off	On	Off	Off	Off	Off	Off	Off
WT_ACTATTCCAGAGGCTA-1	Off	Off	Off	Off	Off	Off	Off	Off	Off	Off	Off	Off	Off	On	Off	Off	Off	Off	Off	On	Off	Off	Off	Off	On	Off	On	Off	Off	On	Off	Off	Off	Off	Off	Off	Off	Off	On	Off	Off	Off	Off	Off	Off	Off	Off	On	Off
WT_ACTATTCGTGACGTCC-1	Off	Off	Off	Off	Off	Off	Off	Off	Off	Off	Off	Off	Off	Off	Off	On	Off	Off	On	Off	On	On	Off	Off	Off	On	Off	Off	Off	Off	Off	Off	Off	Off	Off	Off	Off	Off	Off	Off	Off	On	Off	Off	Off	Off	On	Off	Off
WT_ACTATTCTCAATGCAC-1	Off	Off	Off	Off	Off	Off	Off	Off	Off	Off	On	Off	Off	Off	Off	On	Off	Off	On	Off	Off	On	Off	Off	Off	On	Off	Off	Off	Off	Off	Off	Off	On	Off	Off	On	On	On	Off	Off	On	On	Off	Off	Off	On	On	Off
WT_ACTATTCTCATTTGTC-1	Off	Off	Off	On	Off	Off	Off	Off	Off	Off	Off	Off	Off	Off	On	Off	On	Off	Off	Off	Off	On	Off	Off	Off	Off	Off	Off	Off	Off	Off	Off	Off	Off	Off	Off	On	Off	On	On	Off	On	On	Off	Off	Off	On	Off	Off
WT_ACTATTCTCCAAGCCG-1	On	Off	Off	Off	Off	Off	Off	Off	Off	Off	Off	Off	Off	On	Off	Off	Off	Off	Off	On	Off	Off	Off	Off	On	Off	On	Off	Off	Off	Off	Off	Off	Off	Off	Off	Off	Off	Off	Off	Off	Off	Off	Off	Off	Off	Off	Off	Off
WT_ACTATTCTCTCCTGAC-1	Off	Off	Off	Off	Off	Off	Off	Off	Off	Off	Off	Off	Off	Off	Off	Off	Off	Off	Off	Off	Off	Off	Off	Off	Off	Off	On	Off	Off	Off	Off	Off	Off	Off	Off	Off	Off	Off	Off	Off	On	Off	Off	Off	Off	Off	Off	On	Off
WT_ACTATTCTCTTTCGAT-1	Off	Off	Off	Off	Off	Off	Off	On	Off	Off	Off	Off	Off	On	Off	Off	Off	Off	Off	On	Off	Off	Off	Off	Off	Off	On	Off	Off	On	Off	Off	Off	Off	Off	Off	Off	Off	Off	Off	Off	Off	Off	Off	Off	Off	Off	On	Off
WT_ACTCCCACACAATTCG-1	Off	Off	Off	Off	Off	Off	Off	Off	Off	Off	Off	Off	Off	Off	Off	On	Off	Off	Off	Off	Off	Off	Off	Off	Off	Off	Off	Off	Off	Off	Off	Off	Off	Off	Off	Off	Off	Off	Off	Off	On	Off	Off	Off	Off	Off	Off	Off	Off
WT_ACTCCCACAGACGGAT-1	Off	On	Off	Off	Off	Off	Off	Off	Off	On	On	Off	Off	Off	Off	Off	On	Off	Off	Off	Off	On	Off	Off	Off	On	Off	Off	Off	Off	Off	Off	On	Off	Off	On	Off	On	On	Off	Off	On	On	Off	Off	Off	On	On	Off
WT_ACTCCCACAGCGATTT-1	Off	Off	Off	Off	Off	Off	Off	On	Off	Off	Off	Off	Off	Off	Off	On	Off	Off	On	Off	Off	On	Off	Off	Off	On	Off	Off	Off	Off	Off	Off	Off	Off	Off	Off	On	On	On	Off	Off	On	Off	Off	Off	Off	On	On	Off
WT_ACTCCCACAGGATTCT-1	Off	On	Off	Off	Off	Off	Off	Off	Off	On	On	Off	Off	Off	Off	On	Off	On	On	Off	Off	Off	Off	On	Off	Off	Off	Off	Off	Off	Off	Off	Off	Off	Off	Off	Off	On	Off	Off	Off	On	Off	Off	Off	Off	Off	On	Off
WT_ACTCCCATCACTGAAC-1	Off	Off	Off	Off	Off	Off	Off	Off	Off	Off	Off	Off	Off	On	Off	Off	Off	Off	Off	On	Off	Off	Off	Off	Off	Off	Off	Off	Off	On	Off	Off	Off	Off	Off	Off	Off	Off	Off	Off	Off	Off	Off	Off	Off	Off	Off	Off	Off
WT_ACTCTCGAGATACATG-1	Off	Off	Off	Off	Off	Off	Off	Off	Off	Off	Off	Off	Off	Off	Off	Off	On	Off	Off	Off	Off	Off	Off	Off	Off	Off	Off	Off	Off	Off	Off	Off	Off	Off	Off	Off	On	Off	Off	Off	On	Off	Off	Off	Off	On	Off	On	Off
WT_ACTCTCGAGTCTCTGA-1	Off	On	Off	Off	Off	Off	Off	On	Off	On	On	Off	On	Off	On	Off	Off	Off	Off	Off	Off	Off	On	Off	Off	On	Off	On	Off	Off	On	Off	Off	Off	Off	On	Off	On	On	On	Off	On	On	Off	Off	Off	Off	On	Off
WT_ACTCTCGCAAGCGAGT-1	Off	Off	Off	Off	On	On	On	Off	On	Off	On	Off	Off	Off	Off	Off	Off	Off	Off	Off	Off	Off	Off	Off	Off	Off	Off	Off	Off	Off	Off	On	Off	Off	Off	Off	Off	On	Off	On	Off	Off	Off	Off	Off	Off	Off	Off	Off
WT_ACTCTCGCATTGACAC-1	Off	Off	Off	Off	Off	Off	Off	Off	Off	Off	Off	Off	Off	Off	Off	Off	On	Off	Off	Off	Off	On	Off	Off	Off	Off	Off	Off	Off	Off	Off	Off	Off	Off	Off	Off	Off	Off	Off	Off	Off	Off	Off	Off	Off	Off	On	Off	Off
WT_ACTCTCGTCTGAGTCA-1	Off	Off	Off	Off	Off	Off	Off	Off	Off	Off	Off	Off	Off	On	Off	Off	Off	Off	Off	On	Off	Off	Off	Off	Off	Off	On	Off	Off	Off	Off	Off	Off	Off	Off	Off	Off	Off	Off	Off	On	Off	Off	Off	Off	Off	Off	On	Off
WT_ACTGATGTCGCCAACG-1	Off	Off	Off	Off	Off	Off	Off	On	Off	Off	Off	Off	Off	On	Off	Off	Off	Off	Off	On	Off	Off	Off	Off	Off	Off	On	Off	Off	On	Off	Off	Off	Off	Off	Off	Off	Off	Off	Off	Off	Off	Off	Off	Off	Off	Off	On	Off
WT_ACTGATGTCTGAATCG-1	Off	Off	Off	Off	Off	Off	Off	Off	Off	Off	Off	Off	Off	Off	On	Off	Off	Off	Off	Off	Off	Off	Off	Off	Off	Off	Off	On	Off	Off	Off	Off	Off	Off	Off	Off	On	Off	On	On	Off	Off	On	Off	Off	Off	Off	On	Off
WT_ACTGCAAAGAAGGATG-1	Off	On	Off	Off	Off	Off	Off	Off	Off	On	On	Off	On	Off	Off	Off	Off	On	Off	Off	Off	Off	On	On	Off	Off	Off	Off	Off	Off	On	Off	Off	On	Off	Off	Off	Off	Off	Off	Off	Off	On	Off	Off	Off	Off	On	Off
WT_ACTGCAAAGAGCATAT-1	Off	On	Off	Off	Off	Off	Off	On	Off	Off	On	Off	On	On	On	Off	On	On	Off	Off	Off	Off	On	Off	Off	Off	Off	On	Off	Off	On	On	On	On	Off	On	Off	On	On	On	Off	Off	On	Off	Off	Off	Off	On	Off
WT_ACTGCAAAGCAACAGC-1	Off	Off	Off	Off	Off	Off	Off	Off	Off	Off	Off	Off	Off	Off	Off	On	Off	Off	On	Off	Off	Off	Off	Off	Off	Off	Off	Off	Off	Off	Off	Off	Off	Off	Off	Off	Off	Off	Off	Off	On	On	Off	Off	Off	Off	Off	Off	Off
WT_ACTGCAAAGGATAATC-1	Off	Off	Off	Off	Off	Off	Off	Off	Off	Off	Off	Off	Off	Off	Off	Off	On	Off	Off	Off	Off	Off	Off	Off	Off	Off	Off	Off	Off	Off	Off	Off	Off	Off	Off	Off	On	Off	Off	Off	On	Off	Off	Off	Off	Off	Off	On	Off
WT_ACTGCAAAGTTAACAG-1	Off	Off	Off	Off	Off	Off	Off	Off	Off	Off	Off	Off	Off	Off	On	Off	On	On	Off	Off	Off	On	Off	Off	Off	Off	Off	Off	Off	Off	Off	Off	Off	Off	Off	Off	On	Off	On	Off	Off	On	On	Off	Off	Off	On	Off	Off
WT_ACTGCAACAATCTGCA-1	Off	Off	Off	Off	Off	Off	Off	On	Off	Off	Off	Off	Off	Off	Off	On	On	Off	On	Off	Off	On	Off	Off	Off	On	Off	Off	Off	Off	Off	Off	Off	Off	Off	Off	On	On	On	On	On	On	Off	Off	Off	Off	On	On	Off
WT_ACTGCAACATCCAATG-1	Off	Off	Off	Off	Off	Off	Off	Off	Off	Off	Off	Off	Off	Off	Off	Off	Off	Off	Off	Off	Off	Off	Off	Off	Off	Off	Off	Off	Off	Off	Off	Off	Off	Off	Off	Off	Off	Off	Off	Off	Off	Off	Off	Off	Off	Off	Off	Off	Off
WT_ACTGCAACATCCGTTC-1	Off	Off	Off	Off	Off	Off	Off	Off	Off	Off	Off	Off	Off	On	Off	Off	On	Off	Off	On	Off	Off	Off	Off	Off	Off	On	Off	Off	On	Off	Off	Off	Off	Off	Off	Off	Off	Off	Off	On	Off	Off	Off	Off	Off	Off	On	Off
WT_ACTGCAAGTCGTAATC-1	Off	Off	Off	Off	Off	Off	Off	Off	Off	Off	Off	Off	Off	Off	Off	On	Off	Off	On	Off	Off	Off	Off	Off	Off	Off	Off	Off	Off	Off	Off	Off	Off	Off	Off	Off	Off	Off	Off	Off	On	Off	Off	Off	Off	Off	Off	Off	Off
WT_ACTGCAATCACTACTT-1	Off	Off	Off	Off	Off	Off	Off	Off	Off	Off	Off	Off	Off	Off	Off	On	Off	Off	On	Off	Off	Off	Off	Off	Off	Off	Off	Off	Off	Off	Off	Off	Off	Off	Off	Off	Off	Off	On	Off	On	Off	Off	Off	Off	Off	Off	On	Off
WT_ACTGCAATCTGCGGGT-1	Off	Off	Off	Off	On	Off	Off	On	Off	On	Off	Off	Off	Off	Off	Off	Off	On	Off	Off	Off	Off	Off	Off	Off	Off	Off	Off	Off	Off	Off	Off	Off	Off	Off	On	On	Off	On	On	Off	Off	On	Off	Off	Off	Off	On	Off
WT_ACTGTCCAGAGTGTTA-1	Off	On	Off	Off	On	Off	Off	Off	Off	On	Off	Off	Off	Off	On	Off	On	On	On	Off	Off	On	Off	Off	Off	On	Off	On	Off	Off	On	On	On	On	Off	On	On	On	On	Off	Off	On	On	Off	Off	Off	On	On	Off
WT_ACTGTCCCACCGTCTT-1	Off	On	Off	Off	Off	Off	Off	On	Off	On	On	Off	Off	Off	Off	On	Off	On	On	Off	Off	Off	On	On	Off	Off	Off	Off	Off	Off	Off	Off	Off	Off	Off	Off	Off	On	Off	Off	Off	On	Off	Off	Off	Off	Off	On	Off
WT_ACTGTCCGTAGCGCCT-1	Off	Off	Off	Off	Off	Off	Off	Off	Off	Off	Off	Off	Off	Off	Off	On	Off	Off	On	Off	Off	Off	Off	Off	Off	Off	Off	Off	Off	Off	Off	Off	Off	Off	Off	Off	Off	Off	Off	Off	On	On	Off	Off	Off	Off	On	On	Off
WT_ACTGTCCGTATCGCAT-1	Off	Off	Off	Off	Off	Off	Off	On	Off	Off	Off	Off	Off	Off	Off	On	On	Off	On	Off	Off	On	Off	Off	Off	Off	Off	Off	Off	Off	Off	Off	Off	Off	Off	Off	Off	On	On	Off	Off	On	On	Off	Off	Off	On	Off	Off
WT_ACTGTCCGTCGTATGT-1	Off	Off	Off	Off	Off	Off	Off	Off	Off	Off	Off	Off	Off	On	Off	Off	Off	Off	Off	On	Off	Off	Off	Off	Off	Off	On	Off	Off	On	Off	Off	Off	Off	Off	Off	Off	Off	On	Off	Off	Off	Off	Off	Off	Off	Off	Off	Off
WT_ACTGTCCGTGTTCATG-1	Off	On	Off	Off	Off	Off	Off	Off	Off	On	On	Off	On	Off	Off	On	Off	On	On	Off	Off	Off	On	On	Off	Off	Off	Off	Off	Off	Off	Off	Off	Off	Off	Off	Off	On	Off	Off	Off	On	On	Off	Off	Off	Off	On	Off
WT_ACTGTCCGTTCTTGTT-1	Off	Off	Off	Off	Off	Off	Off	Off	Off	Off	Off	Off	Off	On	Off	Off	Off	Off	Off	On	Off	Off	Off	Off	Off	Off	On	Off	Off	Off	Off	Off	Off	Off	Off	Off	Off	Off	Off	Off	On	Off	Off	Off	Off	Off	Off	Off	Off
WT_ACTGTGAAGACCATGG-1	Off	Off	Off	Off	Off	Off	Off	Off	Off	Off	Off	On	On	On	Off	Off	On	Off	Off	On	Off	Off	Off	Off	Off	Off	On	Off	Off	Off	Off	Off	Off	Off	Off	Off	Off	Off	Off	Off	On	Off	Off	Off	Off	Off	Off	Off	Off
WT_ACTGTGAAGATTGCGG-1	Off	On	Off	Off	Off	Off	Off	On	Off	Off	Off	Off	Off	Off	On	Off	Off	On	Off	Off	Off	Off	On	Off	Off	On	Off	Off	Off	Off	On	On	On	On	Off	On	Off	Off	Off	Off	Off	Off	On	Off	Off	Off	Off	Off	Off
WT_ACTGTGAAGCGTTGTT-1	Off	Off	Off	Off	Off	Off	Off	Off	Off	Off	Off	Off	Off	Off	Off	On	On	Off	Off	Off	Off	Off	Off	Off	Off	Off	Off	Off	Off	Off	Off	Off	Off	Off	Off	Off	Off	Off	Off	Off	On	Off	Off	Off	Off	Off	Off	Off	Off
WT_ACTGTGAAGGGATCTG-1	Off	Off	Off	Off	Off	Off	Off	On	Off	On	On	Off	On	Off	On	Off	On	Off	Off	Off	Off	On	Off	Off	Off	On	Off	Off	Off	Off	Off	Off	On	Off	Off	On	Off	On	Off	On	Off	On	On	Off	Off	Off	On	On	Off
WT_ACTGTGACAGCTATTG-1	Off	On	Off	Off	Off	Off	Off	On	Off	On	On	Off	Off	Off	Off	On	Off	On	On	Off	Off	Off	Off	Off	Off	Off	Off	Off	Off	Off	On	Off	Off	Off	Off	Off	Off	On	On	Off	Off	On	Off	Off	Off	Off	Off	On	Off
WT_ACTGTGAGTGAGATAT-1	Off	Off	Off	Off	Off	Off	Off	Off	Off	Off	Off	Off	Off	Off	Off	On	Off	Off	On	Off	Off	Off	Off	Off	Off	Off	Off	Off	Off	Off	Off	Off	Off	Off	Off	Off	Off	Off	On	Off	On	Off	Off	Off	Off	Off	Off	Off	Off
WT_ACTGTGATCACCGGGT-1	Off	Off	Off	Off	Off	Off	Off	Off	Off	Off	Off	Off	Off	On	Off	Off	Off	Off	Off	On	Off	Off	Off	Off	Off	Off	Off	On	Off	On	Off	Off	Off	Off	Off	On	Off	Off	Off	On	Off	Off	Off	Off	Off	Off	Off	Off	Off
WT_ACTGTGATCCTCGCAT-1	Off	Off	Off	Off	Off	Off	Off	Off	Off	Off	Off	Off	Off	Off	Off	Off	Off	Off	Off	Off	Off	Off	Off	Off	Off	Off	Off	Off	Off	Off	Off	Off	Off	Off	Off	Off	Off	Off	Off	Off	On	Off	Off	Off	Off	Off	Off	On	Off
WT_ACTGTGATCTGGAGAG-1	Off	Off	Off	Off	Off	Off	Off	Off	Off	Off	Off	Off	Off	On	Off	Off	Off	Off	Off	On	Off	Off	Off	Off	Off	Off	On	Off	Off	Off	Off	Off	Off	Off	Off	Off	Off	Off	Off	Off	Off	Off	Off	Off	Off	Off	Off	Off	Off
WT_ACTTAGGAGATGTTCC-1	Off	On	Off	Off	Off	Off	Off	Off	Off	On	On	Off	On	Off	On	Off	Off	On	On	Off	Off	On	On	On	Off	Off	Off	Off	Off	Off	Off	Off	Off	Off	Off	On	Off	On	On	On	Off	On	On	Off	Off	Off	On	On	Off
WT_ACTTAGGAGTGGTGGT-1	Off	Off	Off	Off	Off	Off	Off	Off	Off	Off	Off	Off	Off	Off	Off	On	Off	Off	On	Off	Off	Off	Off	Off	Off	Off	Off	Off	Off	Off	Off	Off	Off	Off	Off	Off	On	Off	Off	Off	Off	On	Off	Off	Off	Off	Off	On	Off
WT_ACTTAGGCAATCTCGA-1	On	Off	Off	Off	Off	Off	Off	Off	Off	Off	Off	Off	Off	On	Off	Off	Off	On	Off	On	Off	Off	Off	Off	Off	Off	On	Off	Off	On	Off	Off	Off	Off	Off	On	On	Off	Off	Off	Off	Off	Off	Off	Off	Off	Off	On	Off
WT_ACTTAGGCACTAACGT-1	Off	Off	Off	Off	Off	Off	Off	Off	Off	Off	Off	Off	Off	Off	Off	On	Off	Off	On	Off	Off	Off	Off	Off	Off	Off	Off	Off	Off	Off	Off	Off	Off	Off	Off	Off	Off	Off	On	Off	On	On	Off	Off	Off	Off	On	Off	Off
WT_ACTTAGGCAGATTAAG-1	Off	Off	Off	Off	Off	Off	Off	Off	Off	Off	Off	Off	Off	Off	Off	On	Off	Off	On	Off	Off	Off	Off	Off	Off	Off	Off	Off	Off	Off	Off	Off	Off	Off	Off	Off	Off	Off	On	Off	On	Off	Off	Off	Off	Off	Off	Off	Off
WT_ACTTAGGCATACACCA-1	Off	Off	Off	Off	Off	Off	Off	Off	Off	Off	Off	Off	Off	Off	Off	Off	Off	Off	Off	On	Off	Off	Off	Off	Off	Off	Off	Off	Off	Off	Off	Off	Off	Off	Off	Off	Off	Off	On	Off	Off	Off	Off	Off	Off	Off	Off	Off	Off
WT_ACTTAGGGTAGCTTAC-1	Off	On	Off	On	Off	Off	Off	Off	Off	Off	On	Off	Off	Off	On	Off	On	On	Off	Off	Off	On	On	Off	Off	On	Off	Off	Off	Off	Off	Off	Off	Off	Off	On	On	Off	Off	On	Off	On	On	Off	Off	Off	On	On	Off
WT_ACTTAGGGTCAACCTA-1	Off	Off	Off	Off	Off	Off	Off	Off	Off	Off	Off	Off	Off	On	Off	Off	On	Off	Off	On	Off	On	Off	Off	Off	Off	Off	Off	Off	Off	Off	Off	Off	Off	Off	Off	Off	Off	On	Off	Off	On	Off	Off	Off	Off	On	Off	Off
WT_ACTTAGGTCAGACCGC-1	Off	Off	Off	Off	Off	Off	Off	Off	Off	Off	Off	Off	Off	Off	Off	On	On	Off	On	Off	Off	On	Off	Off	Off	Off	Off	Off	Off	Off	Off	Off	Off	Off	Off	Off	On	Off	On	Off	On	On	Off	Off	Off	Off	On	On	Off
WT_ACTTAGGTCGACATAC-1	Off	Off	Off	Off	Off	Off	Off	Off	On	Off	Off	Off	Off	On	Off	Off	Off	Off	Off	On	Off	Off	Off	Off	Off	Off	On	On	Off	On	Off	Off	Off	Off	Off	On	Off	Off	Off	Off	Off	Off	Off	Off	Off	Off	Off	Off	Off
WT_ACTTAGGTCGCTTACC-1	Off	Off	Off	Off	Off	Off	Off	On	Off	Off	Off	Off	Off	Off	On	Off	On	Off	Off	Off	Off	Off	Off	Off	Off	On	Off	On	Off	Off	Off	Off	Off	Off	Off	On	Off	Off	Off	On	Off	Off	On	Off	Off	Off	Off	Off	Off
WT_ACTTATCCAATCTCTT-1	Off	Off	Off	Off	Off	Off	Off	Off	Off	Off	Off	Off	Off	Off	Off	Off	Off	On	Off	Off	Off	Off	Off	Off	Off	Off	Off	Off	Off	Off	Off	Off	Off	Off	Off	Off	Off	Off	Off	Off	On	Off	Off	Off	Off	Off	On	On	Off
WT_ACTTATCCATCAGTCA-1	Off	Off	Off	Off	Off	Off	Off	Off	Off	Off	Off	Off	Off	Off	Off	On	Off	Off	On	Off	Off	On	Off	Off	Off	On	Off	Off	Off	Off	Off	Off	Off	Off	Off	Off	Off	Off	On	Off	Off	On	On	Off	Off	Off	On	On	Off
WT_ACTTATCCATGTCGTA-1	Off	On	Off	Off	Off	Off	Off	Off	Off	On	On	Off	Off	Off	On	Off	Off	Off	Off	Off	Off	On	Off	On	Off	On	Off	Off	Off	Off	Off	Off	Off	Off	Off	On	Off	On	On	On	Off	On	On	Off	Off	Off	On	On	Off
WT_ACTTATCGTACTGACT-1	Off	Off	Off	Off	Off	Off	Off	Off	Off	Off	Off	Off	Off	On	Off	Off	Off	Off	Off	On	Off	Off	Off	Off	Off	Off	On	Off	Off	On	Off	Off	Off	Off	Off	Off	Off	Off	Off	Off	Off	Off	Off	Off	Off	Off	Off	On	Off
WT_ACTTATCGTATCCTCC-1	Off	Off	Off	Off	Off	Off	Off	Off	Off	Off	Off	Off	Off	Off	Off	Off	Off	Off	Off	Off	Off	Off	Off	Off	Off	Off	Off	Off	Off	Off	Off	Off	Off	Off	Off	Off	Off	Off	Off	Off	Off	Off	Off	Off	Off	Off	Off	On	Off
WT_ACTTATCTCGGACTGC-1	Off	On	Off	On	Off	Off	On	On	On	Off	On	Off	Off	Off	On	Off	Off	Off	Off	Off	Off	Off	Off	Off	Off	Off	Off	On	Off	Off	Off	On	Off	Off	Off	On	Off	Off	Off	Off	Off	Off	On	Off	Off	Off	Off	Off	Off
WT_ACTTATCTCGTCCTCA-1	Off	On	Off	On	Off	Off	Off	Off	Off	On	On	Off	On	Off	Off	Off	Off	Off	Off	Off	Off	On	On	On	Off	On	Off	Off	Off	Off	Off	Off	Off	Off	Off	On	On	On	On	On	Off	Off	On	Off	Off	Off	Off	On	Off
WT_ACTTATCTCTAGTGTG-1	Off	Off	Off	Off	Off	Off	Off	Off	Off	Off	Off	Off	Off	Off	Off	On	Off	Off	Off	Off	Off	Off	Off	Off	Off	Off	Off	Off	Off	Off	Off	Off	Off	Off	Off	Off	Off	Off	Off	Off	On	Off	Off	Off	Off	Off	Off	Off	Off
WT_ACTTCCGAGAATCTAG-1	Off	Off	Off	Off	Off	Off	Off	On	Off	Off	Off	Off	Off	Off	On	Off	Off	Off	Off	Off	Off	Off	Off	Off	Off	Off	Off	Off	Off	Off	Off	Off	Off	Off	Off	Off	Off	Off	On	On	Off	Off	Off	Off	Off	Off	Off	Off	Off
WT_ACTTCCGAGACCAAAT-1	Off	Off	Off	Off	Off	Off	Off	Off	Off	Off	Off	Off	Off	Off	Off	On	Off	Off	Off	Off	Off	Off	Off	Off	Off	Off	Off	Off	Off	Off	Off	Off	Off	Off	Off	Off	Off	Off	Off	Off	On	Off	Off	Off	Off	Off	Off	Off	Off
WT_ACTTCCGAGCTGCCAC-1	Off	Off	Off	Off	Off	Off	Off	Off	Off	Off	Off	Off	Off	Off	On	Off	On	Off	Off	Off	Off	On	Off	Off	Off	On	Off	Off	Off	Off	Off	Off	Off	Off	Off	On	On	Off	Off	Off	Off	On	Off	Off	Off	Off	Off	Off	Off
WT_ACTTCCGCACGTGAGA-1	Off	Off	Off	Off	Off	Off	Off	On	Off	Off	Off	Off	Off	Off	On	Off	On	Off	On	Off	Off	On	Off	Off	Off	On	Off	Off	Off	Off	Off	Off	Off	Off	Off	On	On	On	On	On	Off	On	On	Off	Off	Off	On	Off	Off
WT_ACTTCCGCAGTTGAAA-1	Off	Off	Off	Off	Off	Off	Off	Off	Off	Off	Off	Off	Off	Off	Off	On	Off	Off	On	Off	Off	Off	Off	Off	Off	Off	Off	Off	Off	Off	Off	Off	Off	Off	Off	Off	Off	On	On	Off	On	On	Off	Off	Off	Off	On	On	Off
WT_ACTTCCGCATGTGCTA-1	Off	Off	Off	Off	Off	Off	Off	Off	Off	Off	Off	Off	Off	Off	Off	On	Off	Off	On	Off	Off	Off	Off	Off	Off	Off	Off	Off	Off	Off	Off	Off	Off	Off	Off	Off	Off	Off	On	Off	On	Off	Off	On	Off	Off	Off	On	Off
WT_ACTTCCGGTAGACAGC-1	Off	On	Off	Off	On	Off	Off	Off	Off	On	On	Off	On	Off	Off	On	Off	On	On	Off	Off	Off	On	On	Off	Off	Off	Off	Off	Off	On	On	On	Off	Off	Off	Off	On	On	Off	Off	Off	Off	Off	Off	Off	Off	On	Off
WT_ACTTCCGGTCCCTCAT-1	Off	On	Off	Off	Off	Off	Off	Off	Off	On	Off	Off	Off	Off	Off	Off	Off	On	Off	Off	Off	On	Off	Off	Off	On	Off	Off	Off	Off	Off	On	On	Off	Off	Off	On	Off	On	Off	Off	On	On	Off	Off	Off	On	On	Off
WT_ACTTCCGTCCCGTGTT-1	Off	Off	Off	Off	Off	Off	Off	Off	Off	Off	Off	Off	Off	Off	Off	Off	On	Off	On	Off	Off	On	Off	Off	Off	Off	Off	Off	Off	Off	Off	Off	Off	Off	Off	Off	Off	Off	On	Off	Off	On	On	Off	Off	Off	On	Off	Off
WT_ACTTCCGTCCGATGCG-1	Off	Off	Off	Off	Off	Off	Off	Off	Off	Off	Off	Off	Off	Off	Off	Off	Off	Off	Off	Off	Off	Off	Off	Off	Off	Off	Off	On	Off	Off	Off	Off	Off	Off	Off	On	Off	Off	Off	Off	Off	Off	Off	Off	Off	Off	Off	Off	Off
WT_ACTTCCGTCGAGTACT-1	Off	Off	Off	Off	Off	Off	Off	Off	Off	Off	Off	Off	Off	Off	Off	On	Off	Off	On	Off	Off	On	Off	On	Off	On	Off	Off	Off	Off	Off	Off	Off	Off	Off	Off	Off	On	On	Off	Off	Off	Off	Off	Off	Off	On	On	Off
WT_ACTTCGCAGGAAAGTG-1	Off	Off	Off	Off	Off	Off	Off	Off	Off	Off	Off	Off	Off	Off	Off	Off	Off	Off	Off	Off	Off	Off	Off	Off	Off	Off	Off	Off	Off	Off	Off	Off	Off	Off	Off	Off	Off	Off	Off	On	On	Off	Off	Off	Off	Off	Off	Off	Off
WT_ACTTCGCAGTGGAAAG-1	Off	Off	Off	Off	Off	Off	Off	Off	Off	Off	Off	Off	Off	Off	Off	Off	Off	Off	Off	On	Off	Off	Off	Off	Off	Off	On	Off	Off	Off	Off	Off	Off	Off	Off	Off	Off	Off	Off	Off	On	Off	Off	Off	Off	Off	Off	Off	Off
WT_ACTTCGCGTCGACTGC-1	Off	Off	Off	Off	Off	Off	Off	On	Off	Off	Off	Off	Off	On	Off	Off	Off	On	Off	On	Off	Off	Off	Off	On	Off	On	Off	Off	On	Off	Off	Off	Off	Off	Off	Off	Off	Off	Off	Off	Off	Off	Off	Off	Off	Off	Off	Off
WT_ACTTCGCGTGATTGGG-1	Off	Off	Off	Off	Off	Off	Off	Off	Off	Off	Off	Off	On	Off	On	Off	Off	Off	Off	Off	Off	Off	Off	Off	Off	On	Off	On	Off	Off	Off	Off	Off	Off	Off	On	Off	Off	On	Off	Off	Off	On	Off	Off	Off	Off	Off	Off
WT_ACTTCGCTCGGACGTC-1	Off	Off	Off	Off	Off	Off	Off	Off	Off	Off	Off	Off	Off	Off	Off	On	Off	Off	On	Off	Off	Off	Off	Off	Off	Off	Off	Off	Off	Off	Off	Off	Off	Off	Off	Off	Off	Off	On	Off	On	Off	Off	Off	Off	Off	On	Off	Off
WT_ACTTCGCTCTTGGAAC-1	Off	Off	Off	Off	Off	Off	Off	Off	Off	Off	Off	Off	Off	On	Off	Off	Off	Off	Off	On	Off	Off	Off	Off	Off	Off	On	Off	Off	On	Off	Off	Off	Off	Off	Off	Off	Off	On	Off	Off	Off	Off	Off	Off	Off	Off	On	Off
WT_ACTTTCAAGAGCTGCA-1	Off	Off	Off	Off	Off	Off	Off	Off	Off	Off	Off	Off	Off	On	Off	Off	Off	Off	Off	On	Off	Off	Off	Off	Off	Off	On	Off	Off	Off	Off	Off	Off	Off	Off	Off	Off	Off	Off	Off	On	Off	Off	Off	Off	Off	Off	Off	Off
WT_ACTTTCAAGCAAGGAA-1	Off	Off	Off	Off	Off	Off	Off	Off	Off	Off	Off	Off	Off	On	Off	Off	Off	Off	Off	On	Off	Off	Off	Off	Off	Off	On	Off	Off	On	Off	Off	Off	Off	Off	Off	Off	Off	Off	Off	Off	Off	Off	Off	Off	Off	Off	On	Off
WT_ACTTTCAAGGAATGTT-1	Off	On	Off	Off	Off	On	On	On	On	Off	On	Off	On	Off	On	Off	On	Off	Off	Off	Off	Off	Off	Off	Off	Off	Off	On	Off	Off	Off	On	Off	Off	Off	On	Off	Off	Off	On	Off	Off	On	Off	On	On	Off	On	Off
WT_ACTTTCAAGTTACGGG-1	Off	Off	Off	Off	Off	Off	Off	Off	Off	Off	Off	Off	Off	Off	Off	Off	Off	Off	Off	On	Off	Off	Off	Off	Off	Off	On	Off	Off	On	Off	Off	Off	Off	Off	Off	Off	Off	Off	Off	On	Off	Off	Off	Off	Off	Off	Off	Off
WT_ACTTTCACAATTTCTC-1	Off	Off	Off	Off	Off	Off	Off	Off	Off	Off	Off	Off	Off	Off	Off	On	Off	Off	On	Off	Off	Off	Off	Off	Off	Off	Off	Off	Off	Off	Off	Off	Off	Off	Off	Off	Off	Off	On	Off	On	Off	Off	Off	Off	Off	Off	On	Off
WT_ACTTTCACACTTGGCG-1	Off	Off	Off	Off	Off	Off	Off	Off	Off	Off	Off	Off	Off	Off	On	Off	Off	Off	Off	Off	Off	Off	Off	Off	Off	Off	Off	Off	Off	Off	Off	Off	Off	Off	Off	Off	Off	On	On	On	Off	On	On	Off	Off	Off	Off	On	Off
WT_ACTTTCATCAAAGCCT-1	Off	Off	Off	On	Off	Off	Off	On	Off	Off	Off	Off	Off	Off	On	Off	On	Off	On	Off	Off	On	Off	Off	Off	On	Off	Off	On	On	Off	Off	Off	Off	Off	Off	Off	Off	On	On	Off	On	On	Off	Off	Off	On	On	Off
WT_ACTTTCATCGTGAGAG-1	Off	On	Off	Off	Off	Off	Off	On	Off	On	On	Off	Off	Off	Off	Off	Off	On	Off	Off	Off	Off	Off	Off	Off	On	Off	Off	Off	Off	On	Off	On	On	Off	On	Off	On	Off	Off	Off	Off	Off	Off	Off	Off	Off	On	Off
WT_ACTTTGTAGCAGTAAT-1	Off	Off	Off	Off	Off	Off	Off	Off	Off	Off	Off	Off	Off	On	Off	Off	Off	Off	Off	On	Off	Off	Off	Off	Off	Off	On	Off	Off	On	Off	Off	Off	Off	Off	Off	Off	Off	Off	Off	On	Off	Off	Off	Off	Off	Off	Off	Off
WT_ACTTTGTAGCCTGCCA-1	Off	On	Off	Off	Off	Off	Off	Off	Off	On	On	Off	Off	Off	Off	On	Off	On	On	Off	Off	Off	Off	On	Off	On	Off	Off	Off	Off	Off	Off	Off	Off	Off	Off	Off	Off	Off	Off	Off	On	Off	Off	Off	Off	On	On	Off
WT_ACTTTGTAGCTCTATG-1	Off	Off	Off	Off	Off	Off	Off	On	Off	Off	Off	Off	Off	On	Off	Off	Off	Off	Off	On	Off	Off	Off	Off	On	Off	On	Off	Off	On	Off	Off	Off	Off	Off	Off	Off	Off	Off	Off	Off	Off	Off	Off	Off	Off	Off	On	Off
WT_ACTTTGTAGTAGGAAG-1	Off	Off	Off	Off	Off	Off	Off	On	Off	Off	Off	Off	Off	Off	Off	Off	Off	On	Off	Off	Off	Off	Off	Off	Off	Off	Off	On	Off	Off	Off	Off	Off	Off	Off	Off	Off	Off	Off	Off	On	Off	On	Off	Off	On	Off	Off	Off
WT_ACTTTGTCAAGAGTTA-1	Off	Off	Off	Off	Off	Off	Off	On	Off	Off	Off	Off	Off	On	Off	Off	Off	Off	Off	On	Off	Off	Off	Off	Off	Off	On	Off	Off	On	Off	Off	Off	Off	Off	Off	Off	Off	On	Off	Off	Off	Off	Off	Off	Off	Off	Off	Off
WT_ACTTTGTCACATTGTG-1	Off	On	Off	Off	Off	Off	Off	Off	Off	On	On	Off	Off	Off	On	Off	Off	On	On	Off	Off	Off	Off	On	Off	On	Off	Off	Off	Off	On	Off	On	On	Off	On	Off	On	On	Off	Off	Off	On	Off	On	Off	Off	On	Off
WT_ACTTTGTCACGCGGTT-1	Off	Off	Off	Off	Off	Off	Off	Off	Off	Off	Off	Off	Off	Off	Off	On	Off	Off	On	Off	Off	On	Off	Off	Off	Off	Off	Off	Off	Off	Off	Off	Off	Off	Off	Off	Off	On	On	Off	Off	On	Off	Off	Off	Off	On	Off	Off
WT_ACTTTGTCAGCATGCC-1	Off	Off	Off	Off	Off	Off	Off	Off	Off	Off	Off	Off	Off	On	Off	Off	Off	Off	Off	On	Off	Off	Off	Off	Off	Off	On	Off	Off	On	Off	Off	Off	Off	Off	Off	Off	Off	Off	Off	Off	Off	Off	Off	Off	Off	Off	On	Off
WT_ACTTTGTGTTGCATGT-1	Off	Off	Off	On	Off	Off	Off	Off	Off	Off	Off	Off	Off	Off	On	Off	On	Off	Off	Off	On	On	Off	Off	Off	On	Off	Off	Off	Off	Off	Off	Off	Off	Off	On	On	Off	On	Off	Off	Off	On	Off	Off	Off	Off	Off	Off
WT_ACTTTGTTCCGTTTCG-1	Off	On	Off	Off	Off	Off	On	Off	On	On	On	Off	Off	Off	Off	Off	Off	Off	Off	Off	Off	Off	Off	Off	Off	Off	Off	Off	Off	Off	Off	Off	Off	Off	Off	Off	Off	Off	On	Off	Off	Off	Off	Off	Off	On	On	On	Off
WT_ACTTTGTTCCTTCTAA-1	Off	Off	Off	Off	Off	Off	Off	Off	Off	Off	Off	Off	Off	Off	Off	Off	Off	Off	Off	On	Off	Off	Off	Off	Off	Off	Off	Off	Off	Off	Off	Off	Off	Off	Off	Off	Off	Off	Off	Off	Off	Off	Off	Off	Off	Off	Off	Off	Off
WT_AGAAATGAGCACCCAC-1	Off	Off	Off	Off	Off	Off	Off	Off	Off	Off	Off	Off	Off	Off	Off	Off	Off	Off	Off	Off	Off	Off	Off	Off	Off	On	Off	On	Off	Off	Off	Off	Off	Off	Off	Off	Off	Off	Off	Off	Off	Off	On	Off	Off	Off	Off	On	Off
WT_AGAAATGAGGAAGTAG-1	Off	On	Off	Off	Off	Off	Off	Off	Off	On	Off	Off	Off	Off	Off	Off	Off	On	On	Off	Off	Off	Off	On	Off	Off	Off	Off	Off	Off	Off	Off	Off	Off	Off	On	Off	On	On	Off	Off	Off	Off	Off	Off	Off	Off	On	Off
WT_AGAAATGAGGATTCCT-1	Off	On	Off	Off	Off	Off	Off	On	Off	On	On	Off	On	Off	Off	Off	Off	Off	Off	Off	Off	Off	On	On	Off	Off	Off	Off	Off	Off	Off	Off	Off	Off	Off	On	Off	On	On	Off	Off	Off	On	Off	Off	Off	Off	On	Off
WT_AGAAATGCACGGTGAA-1	Off	Off	Off	Off	Off	Off	Off	Off	Off	Off	Off	Off	Off	On	Off	Off	Off	Off	Off	On	Off	Off	Off	Off	On	Off	On	On	Off	On	Off	Off	Off	Off	Off	Off	Off	Off	Off	Off	Off	Off	Off	Off	Off	Off	Off	Off	Off
WT_AGAAATGCATCTAACG-1	Off	Off	Off	Off	Off	Off	Off	Off	Off	Off	Off	Off	Off	On	Off	Off	Off	Off	Off	On	Off	Off	Off	Off	On	Off	On	Off	Off	On	Off	Off	Off	Off	Off	Off	Off	Off	Off	Off	Off	Off	Off	Off	Off	Off	Off	Off	Off
WT_AGAAATGGTCTTGGTA-1	Off	Off	Off	Off	Off	On	On	On	On	Off	On	Off	On	Off	Off	Off	Off	Off	Off	Off	Off	Off	Off	Off	Off	Off	Off	On	Off	Off	Off	On	Off	Off	Off	Off	Off	Off	Off	Off	Off	Off	Off	Off	Off	Off	Off	Off	Off
WT_AGAAATGGTTCTCGCT-1	Off	On	Off	Off	Off	Off	Off	Off	Off	On	On	Off	Off	Off	On	On	Off	Off	On	Off	Off	On	Off	On	Off	On	Off	Off	Off	Off	Off	Off	Off	Off	Off	Off	Off	On	On	Off	Off	On	On	Off	Off	Off	On	On	Off
WT_AGAAATGTCGTTGTGA-1	Off	Off	Off	Off	Off	Off	Off	Off	Off	Off	Off	Off	Off	Off	Off	On	Off	Off	On	Off	Off	Off	Off	Off	Off	On	Off	Off	Off	Off	Off	Off	On	Off	Off	Off	Off	Off	On	Off	On	On	Off	Off	Off	Off	On	Off	Off
WT_AGAACAAAGAAGTCAT-1	Off	Off	Off	Off	Off	Off	Off	Off	Off	Off	Off	Off	Off	On	Off	Off	Off	Off	Off	Off	Off	Off	Off	Off	Off	Off	Off	Off	Off	Off	Off	Off	Off	Off	Off	Off	Off	Off	On	Off	Off	Off	Off	Off	Off	Off	Off	Off	Off
WT_AGAACAAAGGTTGGAC-1	Off	Off	Off	Off	Off	Off	Off	Off	Off	Off	Off	Off	Off	On	Off	Off	Off	Off	Off	On	Off	Off	Off	Off	Off	Off	On	Off	Off	On	Off	Off	Off	Off	Off	Off	Off	Off	Off	Off	Off	Off	Off	Off	Off	Off	Off	Off	Off
WT_AGAACAAAGTGCACCC-1	Off	Off	Off	Off	Off	Off	Off	Off	Off	Off	Off	Off	Off	Off	Off	Off	On	Off	Off	Off	Off	On	Off	Off	Off	Off	Off	On	Off	Off	Off	Off	Off	Off	Off	Off	Off	On	On	Off	Off	On	On	Off	Off	Off	On	On	Off
WT_AGAACAACACAGTGAG-1	Off	Off	Off	Off	Off	Off	Off	Off	Off	Off	Off	Off	Off	On	Off	Off	Off	Off	Off	On	Off	Off	Off	Off	Off	Off	On	Off	Off	Off	Off	Off	Off	Off	Off	Off	Off	Off	On	Off	On	Off	Off	Off	Off	Off	Off	On	Off
WT_AGAACAACATGGGTCC-1	Off	On	Off	Off	Off	Off	Off	Off	Off	Off	Off	Off	Off	Off	On	Off	On	Off	Off	Off	Off	On	Off	On	Off	On	Off	On	Off	Off	Off	Off	Off	Off	Off	Off	On	Off	Off	On	Off	Off	On	Off	Off	Off	On	On	Off
WT_AGAACAAGTCTATGAC-1	Off	On	Off	On	Off	Off	Off	Off	Off	On	On	Off	Off	Off	Off	Off	Off	Off	On	Off	Off	Off	Off	Off	Off	Off	Off	Off	Off	Off	Off	Off	Off	Off	Off	Off	Off	On	Off	Off	Off	Off	Off	Off	Off	Off	Off	On	Off
WT_AGAACAAGTGCGGCTT-1	Off	Off	Off	Off	Off	Off	Off	Off	Off	Off	Off	Off	Off	Off	Off	Off	Off	Off	Off	Off	Off	Off	Off	Off	Off	Off	On	Off	Off	Off	Off	Off	Off	Off	Off	Off	Off	Off	Off	Off	On	Off	Off	Off	Off	Off	Off	On	Off
WT_AGAACAAGTTATGGTC-1	Off	Off	Off	Off	Off	Off	Off	Off	Off	Off	Off	Off	Off	Off	Off	On	Off	Off	On	Off	Off	Off	Off	Off	Off	Off	Off	Off	Off	Off	Off	Off	Off	Off	Off	Off	Off	Off	Off	Off	On	On	Off	Off	Off	Off	Off	On	Off
WT_AGAACAAGTTCGAGCC-1	Off	Off	Off	Off	Off	Off	Off	Off	Off	Off	Off	Off	Off	On	Off	Off	Off	Off	Off	Off	Off	Off	Off	Off	On	Off	On	Off	Off	Off	Off	Off	Off	Off	Off	Off	Off	Off	Off	Off	Off	Off	Off	Off	Off	Off	Off	On	Off
WT_AGAACAATCAAGGAGC-1	Off	Off	Off	Off	Off	Off	Off	Off	Off	Off	Off	Off	Off	On	Off	Off	Off	Off	Off	On	Off	Off	Off	Off	On	Off	On	Off	Off	Off	Off	Off	Off	Off	Off	Off	Off	Off	Off	Off	Off	Off	Off	Off	Off	Off	Off	Off	Off
WT_AGAACCTAGTTAACAG-1	Off	Off	Off	Off	Off	Off	On	On	On	Off	Off	Off	Off	Off	Off	Off	Off	Off	Off	Off	Off	Off	Off	Off	Off	Off	Off	Off	Off	Off	Off	On	Off	Off	Off	Off	On	Off	On	Off	Off	Off	Off	Off	Off	Off	Off	Off	Off
WT_AGAACCTGTGCTTCAA-1	Off	Off	Off	Off	Off	Off	Off	On	On	Off	Off	Off	Off	Off	Off	Off	Off	Off	Off	Off	Off	Off	Off	Off	Off	Off	On	Off	Off	Off	Off	Off	Off	Off	Off	Off	Off	Off	On	Off	On	Off	Off	Off	Off	Off	Off	Off	Off
WT_AGAACCTTCGACGATT-1	Off	Off	Off	Off	Off	Off	Off	Off	On	Off	Off	Off	On	Off	Off	Off	Off	Off	Off	Off	Off	Off	Off	Off	Off	Off	Off	Off	Off	Off	Off	Off	Off	Off	Off	On	On	Off	Off	Off	Off	Off	Off	Off	Off	Off	Off	Off	Off
WT_AGAACCTTCTCGCTCA-1	Off	Off	Off	Off	Off	Off	Off	Off	Off	Off	Off	Off	Off	Off	Off	On	On	On	On	Off	Off	On	Off	Off	Off	On	Off	Off	Off	Off	Off	Off	Off	Off	Off	Off	Off	Off	On	Off	Off	On	Off	Off	Off	Off	On	On	Off
WT_AGAAGCGAGAGCCCAA-1	On	Off	Off	Off	Off	Off	Off	Off	Off	Off	Off	Off	Off	On	Off	Off	Off	Off	Off	On	Off	Off	Off	Off	Off	Off	On	Off	Off	On	Off	Off	Off	Off	Off	Off	Off	Off	On	Off	Off	Off	Off	Off	Off	Off	Off	Off	Off
WT_AGAAGCGAGTAGTCCT-1	Off	Off	Off	Off	Off	Off	Off	Off	Off	Off	Off	Off	Off	Off	Off	Off	Off	Off	Off	Off	Off	Off	Off	Off	Off	Off	Off	Off	Off	On	Off	Off	Off	Off	Off	Off	Off	Off	On	Off	On	Off	Off	Off	Off	Off	Off	On	Off
WT_AGAAGCGCAGCAGTGA-1	Off	On	Off	Off	Off	Off	Off	Off	Off	On	On	Off	Off	Off	Off	On	Off	Off	On	Off	Off	On	Off	On	Off	On	Off	Off	Off	Off	Off	Off	Off	Off	Off	Off	Off	On	On	Off	Off	On	Off	Off	Off	Off	On	On	Off
WT_AGAAGCGGTTGCCAAT-1	Off	On	Off	Off	Off	Off	Off	On	Off	On	On	Off	Off	Off	Off	Off	On	On	On	Off	Off	Off	On	Off	Off	On	Off	Off	Off	Off	On	On	On	On	Off	Off	Off	On	Off	Off	Off	On	Off	Off	Off	Off	Off	On	Off
WT_AGAAGCGTCCAAGCCG-1	Off	On	Off	Off	Off	Off	Off	Off	Off	On	Off	Off	Off	Off	Off	Off	Off	On	On	Off	Off	On	Off	On	Off	Off	Off	Off	Off	Off	Off	Off	Off	Off	Off	Off	On	On	On	Off	Off	On	On	Off	Off	Off	On	On	Off
WT_AGAAGCGTCCGTGTAA-1	Off	Off	Off	Off	Off	Off	Off	On	Off	Off	Off	Off	Off	Off	On	Off	On	Off	Off	Off	Off	Off	Off	Off	Off	On	Off	On	Off	Off	Off	Off	Off	Off	Off	On	Off	On	Off	On	Off	Off	On	Off	Off	Off	Off	Off	Off
WT_AGAAGCGTCTACGCAA-1	Off	Off	Off	Off	Off	Off	Off	Off	Off	Off	Off	Off	Off	Off	Off	On	Off	Off	On	Off	Off	Off	Off	Off	Off	Off	Off	Off	Off	Off	Off	Off	Off	Off	Off	Off	Off	Off	On	Off	On	Off	Off	Off	Off	Off	Off	On	Off
WT_AGAAGTAAGGCTCTCG-1	Off	Off	Off	Off	Off	Off	Off	Off	On	Off	Off	On	On	Off	Off	Off	Off	On	Off	Off	Off	Off	Off	Off	Off	Off	Off	Off	Off	Off	Off	Off	Off	Off	Off	Off	On	Off	Off	Off	On	Off	Off	Off	Off	On	Off	Off	Off
WT_AGAAGTAAGTCGCCCA-1	Off	Off	Off	Off	Off	Off	Off	On	On	Off	Off	Off	Off	Off	Off	Off	Off	Off	Off	Off	Off	Off	Off	Off	Off	Off	Off	Off	Off	Off	Off	Off	Off	Off	Off	On	Off	Off	On	Off	Off	Off	Off	Off	Off	Off	Off	Off	Off
WT_AGAAGTAGTTCGGCTG-1	Off	Off	Off	Off	Off	Off	Off	Off	Off	Off	Off	Off	Off	Off	Off	Off	On	On	Off	Off	Off	On	Off	Off	On	On	Off	Off	Off	Off	Off	Off	Off	Off	Off	Off	Off	Off	On	On	Off	On	On	Off	Off	Off	Off	On	Off
WT_AGAAGTAGTTCTCCTG-1	Off	Off	Off	Off	Off	Off	Off	Off	Off	Off	Off	Off	Off	Off	Off	Off	On	Off	Off	Off	Off	On	Off	Off	Off	On	Off	Off	Off	Off	Off	Off	Off	Off	Off	Off	On	On	On	Off	Off	On	On	Off	Off	Off	On	On	Off
WT_AGACAAAGTTCGTACA-1	Off	Off	Off	Off	Off	Off	Off	Off	On	Off	Off	Off	Off	Off	Off	Off	Off	Off	Off	On	Off	Off	Off	Off	Off	Off	Off	On	Off	Off	Off	Off	Off	Off	Off	Off	On	Off	On	Off	Off	Off	Off	Off	Off	On	Off	On	Off
WT_AGACAAATCATCGTAG-1	Off	Off	Off	Off	Off	Off	Off	Off	Off	Off	Off	Off	Off	Off	Off	Off	Off	Off	Off	Off	Off	Off	Off	Off	Off	Off	Off	Off	Off	Off	Off	Off	Off	Off	Off	Off	Off	Off	On	Off	On	Off	Off	Off	Off	Off	Off	On	Off
WT_AGACAAATCTACTATC-1	Off	Off	Off	Off	Off	Off	Off	Off	On	On	Off	Off	On	Off	Off	Off	Off	Off	Off	Off	Off	Off	Off	Off	Off	On	Off	Off	Off	Off	Off	Off	Off	Off	Off	On	On	Off	On	On	Off	Off	On	Off	Off	Off	Off	On	Off
WT_AGACAAATCTATCACT-1	Off	Off	Off	Off	Off	Off	Off	Off	Off	Off	Off	Off	Off	Off	Off	On	Off	Off	Off	Off	Off	Off	Off	Off	Off	Off	Off	Off	Off	Off	Off	Off	Off	Off	Off	Off	Off	Off	On	Off	On	Off	Off	Off	Off	Off	Off	On	Off
WT_AGACACTAGCTAAGTA-1	Off	Off	Off	Off	Off	Off	Off	Off	Off	Off	Off	Off	Off	Off	On	Off	Off	Off	Off	Off	Off	Off	Off	Off	Off	Off	Off	Off	Off	Off	Off	Off	Off	Off	Off	Off	Off	Off	Off	Off	Off	Off	On	Off	Off	Off	Off	On	Off
WT_AGACACTAGTATAGGT-1	Off	Off	Off	Off	Off	Off	Off	Off	Off	Off	Off	Off	Off	Off	Off	Off	Off	Off	Off	Off	Off	Off	Off	Off	Off	Off	Off	Off	Off	Off	Off	Off	Off	Off	Off	Off	Off	Off	Off	Off	On	Off	Off	Off	Off	Off	Off	Off	Off
WT_AGACACTCACTTGTCC-1	Off	Off	Off	Off	Off	Off	Off	On	Off	Off	Off	Off	Off	On	Off	Off	Off	Off	Off	On	Off	Off	Off	Off	Off	Off	On	Off	Off	On	Off	Off	Off	Off	Off	Off	Off	Off	On	Off	Off	Off	Off	Off	Off	Off	On	On	Off
WT_AGACACTCAGACGATG-1	Off	Off	Off	Off	Off	Off	Off	Off	Off	Off	Off	Off	Off	On	Off	Off	Off	Off	Off	On	Off	Off	Off	Off	Off	Off	On	Off	Off	On	Off	Off	Off	Off	Off	Off	Off	Off	Off	Off	On	Off	Off	Off	Off	Off	Off	Off	Off
WT_AGACACTCAGTAACGG-1	Off	Off	Off	Off	Off	Off	Off	Off	Off	Off	Off	Off	Off	Off	Off	Off	On	Off	Off	Off	Off	Off	Off	Off	Off	Off	Off	Off	Off	Off	Off	Off	Off	Off	Off	Off	On	Off	On	Off	Off	On	Off	Off	Off	Off	On	On	Off
WT_AGACACTCATTACGGT-1	Off	Off	Off	Off	Off	Off	Off	Off	Off	Off	Off	Off	Off	Off	Off	On	Off	Off	Off	Off	Off	Off	Off	Off	Off	Off	Off	Off	Off	Off	Off	Off	Off	Off	Off	Off	Off	Off	Off	Off	On	Off	Off	Off	Off	Off	Off	Off	Off
WT_AGACACTGTTACACTG-1	Off	Off	Off	Off	Off	Off	Off	Off	Off	Off	Off	Off	Off	Off	Off	On	Off	On	On	Off	Off	Off	Off	On	Off	Off	Off	Off	Off	Off	Off	Off	Off	Off	Off	Off	Off	Off	On	Off	Off	On	On	Off	Off	Off	On	On	Off
WT_AGACACTGTTAGAAGT-1	Off	Off	Off	Off	Off	Off	Off	Off	Off	Off	Off	Off	Off	Off	On	Off	Off	On	Off	Off	On	On	Off	Off	Off	On	Off	On	Off	Off	Off	Off	Off	Off	Off	On	On	Off	Off	On	Off	On	On	Off	Off	Off	On	Off	Off
WT_AGACAGGCACCAGACC-1	Off	Off	Off	Off	Off	Off	Off	Off	Off	Off	Off	Off	Off	Off	Off	On	Off	Off	On	Off	Off	Off	Off	Off	Off	On	Off	Off	Off	Off	Off	Off	Off	Off	Off	Off	Off	Off	On	Off	On	Off	Off	Off	Off	Off	Off	On	Off
WT_AGACAGGGTAAGATAC-1	Off	Off	Off	Off	Off	Off	Off	Off	Off	Off	Off	Off	Off	On	Off	Off	Off	Off	Off	On	Off	Off	Off	Off	Off	Off	On	Off	Off	On	Off	Off	Off	Off	Off	Off	Off	Off	Off	Off	On	Off	Off	Off	Off	Off	Off	Off	Off
WT_AGACAGGGTCTATGAC-1	Off	On	Off	Off	Off	On	On	Off	On	On	On	Off	Off	Off	Off	Off	Off	On	Off	Off	Off	Off	Off	Off	Off	Off	Off	Off	Off	Off	Off	On	Off	Off	Off	On	Off	Off	On	Off	Off	Off	Off	Off	Off	Off	Off	Off	Off
WT_AGACAGGTCACGGGCT-1	Off	Off	Off	Off	Off	Off	Off	Off	Off	Off	Off	Off	Off	On	Off	Off	Off	Off	Off	On	Off	Off	Off	Off	Off	Off	On	Off	Off	On	Off	Off	Off	Off	Off	On	Off	Off	On	Off	Off	Off	Off	Off	Off	Off	Off	Off	Off
WT_AGACAGGTCACTACGA-1	Off	Off	Off	Off	Off	Off	Off	Off	Off	Off	Off	Off	Off	Off	On	Off	On	Off	Off	Off	Off	On	Off	Off	Off	Off	Off	Off	Off	Off	Off	Off	Off	Off	Off	Off	Off	Off	On	Off	Off	On	On	Off	Off	Off	On	Off	Off
WT_AGACAGGTCGACGCTG-1	Off	On	Off	Off	Off	Off	Off	Off	Off	On	On	Off	Off	Off	Off	On	Off	On	On	Off	Off	On	Off	On	Off	Off	Off	Off	Off	Off	Off	Off	Off	Off	Off	Off	On	On	On	Off	Off	On	Off	Off	Off	Off	On	On	Off
WT_AGACCATAGCTTAGTC-1	Off	Off	Off	Off	Off	Off	Off	On	Off	Off	Off	Off	Off	Off	Off	Off	On	Off	Off	On	Off	On	Off	Off	Off	Off	Off	Off	Off	Off	Off	Off	Off	Off	Off	Off	Off	Off	On	Off	Off	Off	Off	Off	Off	Off	Off	Off	Off
WT_AGACCATAGTCACAGG-1	Off	Off	Off	Off	Off	Off	Off	Off	Off	Off	Off	Off	Off	Off	Off	On	Off	Off	On	Off	Off	Off	Off	Off	Off	Off	Off	Off	Off	Off	Off	Off	Off	Off	Off	Off	Off	Off	Off	Off	On	On	Off	Off	Off	Off	Off	Off	Off
WT_AGACCATAGTCATAGA-1	Off	Off	Off	Off	Off	Off	Off	On	Off	Off	Off	Off	Off	Off	Off	On	Off	Off	On	Off	Off	On	Off	Off	Off	On	Off	Off	Off	Off	Off	Off	Off	Off	Off	Off	On	Off	On	Off	Off	On	Off	Off	Off	Off	On	On	Off
WT_AGACCATCACGGAAGT-1	Off	On	Off	Off	Off	On	On	On	On	On	On	Off	On	Off	Off	Off	Off	Off	Off	Off	Off	Off	Off	Off	Off	Off	Off	Off	Off	Off	Off	On	Off	Off	Off	Off	Off	Off	Off	Off	Off	Off	Off	Off	Off	On	Off	Off	Off
WT_AGACCATCAGGCAATG-1	Off	On	Off	Off	Off	Off	Off	On	Off	Off	Off	Off	Off	Off	On	Off	Off	On	Off	Off	Off	Off	Off	Off	Off	On	Off	On	Off	Off	On	Off	Off	On	Off	On	On	Off	Off	On	Off	Off	On	Off	Off	Off	Off	On	Off
WT_AGACCATCAGGCGATA-1	Off	Off	Off	Off	Off	Off	Off	Off	Off	Off	Off	Off	Off	Off	Off	Off	Off	Off	Off	Off	Off	Off	Off	Off	Off	Off	Off	Off	Off	On	Off	Off	Off	Off	Off	Off	Off	Off	Off	Off	On	Off	Off	Off	Off	Off	Off	Off	Off
WT_AGACCATGTATCGATC-1	Off	Off	Off	Off	Off	Off	Off	Off	Off	Off	Off	Off	Off	Off	Off	On	Off	Off	On	Off	Off	On	Off	Off	Off	On	Off	Off	Off	Off	Off	Off	Off	Off	Off	Off	Off	On	On	Off	On	On	Off	Off	Off	Off	On	On	Off
WT_AGACCATTCCAAAGGG-1	Off	Off	Off	Off	Off	Off	Off	Off	Off	Off	Off	Off	Off	Off	Off	Off	Off	Off	Off	Off	Off	Off	Off	Off	Off	Off	Off	Off	Off	Off	Off	Off	Off	Off	Off	Off	On	On	On	Off	Off	On	Off	Off	Off	Off	On	Off	Off
WT_AGACCCGCAGTAGATA-1	Off	Off	Off	Off	Off	Off	Off	Off	Off	Off	Off	Off	Off	Off	On	Off	Off	Off	Off	Off	Off	Off	Off	Off	Off	On	Off	On	Off	Off	Off	Off	Off	Off	Off	Off	On	On	Off	On	Off	Off	Off	Off	Off	Off	Off	Off	Off
WT_AGACCCGCAGTGTGGA-1	Off	Off	Off	Off	Off	Off	Off	Off	Off	Off	Off	Off	Off	Off	Off	On	On	Off	Off	Off	Off	On	Off	Off	Off	On	Off	Off	Off	Off	Off	Off	Off	Off	Off	On	On	On	On	On	Off	On	On	Off	Off	Off	On	On	Off
WT_AGACCCGCATTGTAGC-1	Off	On	Off	Off	Off	Off	Off	Off	Off	On	On	Off	On	Off	Off	On	Off	On	Off	Off	Off	Off	On	On	Off	Off	Off	On	Off	Off	On	Off	Off	On	Off	Off	Off	Off	Off	Off	Off	Off	On	Off	Off	Off	Off	On	Off
WT_AGACCCGGTACCTAAC-1	Off	Off	Off	Off	Off	Off	Off	On	Off	Off	Off	Off	Off	Off	On	Off	Off	On	Off	Off	Off	Off	Off	Off	Off	Off	Off	Off	Off	Off	Off	Off	Off	Off	Off	On	Off	Off	Off	On	Off	Off	On	Off	Off	Off	Off	On	Off
WT_AGACCCGGTCCGTTTC-1	Off	Off	Off	Off	Off	Off	Off	Off	Off	Off	Off	Off	Off	Off	Off	Off	On	Off	Off	On	On	On	Off	Off	Off	Off	Off	Off	Off	Off	Off	Off	Off	Off	Off	Off	Off	Off	On	Off	Off	Off	Off	Off	Off	Off	On	Off	Off
WT_AGACCCGGTCTCAGGC-1	Off	Off	Off	Off	Off	Off	Off	Off	Off	Off	Off	Off	Off	On	Off	Off	Off	Off	Off	On	Off	Off	Off	Off	Off	Off	On	Off	Off	On	Off	Off	Off	Off	Off	Off	Off	Off	Off	Off	Off	Off	Off	Off	Off	Off	Off	Off	Off
WT_AGACCCGGTGGCTTGC-1	On	On	Off	Off	Off	On	On	On	On	On	On	Off	On	Off	Off	Off	On	On	Off	Off	Off	Off	Off	Off	Off	Off	Off	On	Off	Off	Off	On	Off	On	Off	On	On	Off	On	On	Off	Off	Off	Off	Off	Off	Off	On	Off
WT_AGACCCGTCCAGGACC-1	Off	Off	Off	Off	Off	Off	Off	On	Off	Off	Off	Off	Off	On	Off	Off	Off	Off	Off	On	Off	Off	Off	Off	On	Off	On	Off	Off	On	Off	Off	Off	Off	Off	Off	Off	Off	Off	Off	Off	Off	Off	Off	Off	Off	Off	Off	Off
WT_AGACTCAAGCAGATAT-1	Off	On	Off	Off	Off	Off	Off	Off	Off	On	On	Off	Off	Off	Off	Off	Off	On	Off	Off	Off	Off	On	Off	Off	Off	Off	Off	Off	Off	Off	Off	Off	Off	Off	On	Off	On	Off	Off	Off	Off	On	Off	Off	Off	Off	On	Off
WT_AGACTCAAGCGTTACT-1	Off	Off	Off	Off	Off	Off	Off	Off	Off	Off	Off	Off	Off	Off	Off	Off	Off	Off	Off	Off	Off	Off	Off	Off	Off	Off	Off	Off	Off	Off	Off	Off	Off	Off	Off	Off	Off	Off	Off	On	Off	Off	Off	Off	Off	Off	Off	Off	Off
WT_AGACTCAAGCTTTCCC-1	Off	Off	Off	Off	Off	Off	Off	Off	Off	Off	Off	Off	Off	On	Off	Off	Off	Off	Off	On	Off	Off	Off	Off	Off	Off	On	Off	Off	On	Off	Off	Off	Off	Off	Off	Off	Off	Off	Off	Off	Off	Off	Off	Off	Off	Off	On	Off
WT_AGACTCACATGGGAAC-1	Off	On	Off	On	On	Off	Off	On	Off	On	On	Off	Off	Off	On	Off	Off	On	Off	Off	Off	On	On	Off	Off	Off	Off	On	Off	Off	On	Off	Off	Off	Off	On	Off	Off	On	On	Off	Off	On	Off	Off	Off	Off	On	Off
WT_AGACTCACATTATGCG-1	Off	On	Off	Off	Off	On	On	Off	On	On	On	Off	On	Off	On	Off	On	Off	Off	Off	Off	Off	Off	Off	Off	Off	Off	On	Off	Off	Off	On	Off	Off	Off	On	Off	On	Off	On	Off	Off	Off	Off	Off	Off	On	On	Off
WT_AGACTCAGTCGCAACC-1	Off	On	Off	On	Off	Off	Off	Off	Off	Off	Off	Off	Off	Off	Off	On	On	On	On	Off	Off	On	Off	Off	Off	On	Off	Off	Off	Off	Off	Off	Off	Off	Off	Off	On	On	On	On	Off	On	Off	Off	Off	Off	On	Off	Off
WT_AGACTCAGTGCAGTGA-1	Off	Off	Off	Off	Off	Off	Off	Off	Off	Off	Off	Off	Off	Off	Off	On	Off	Off	Off	Off	Off	Off	Off	Off	Off	Off	Off	Off	Off	Off	Off	Off	Off	Off	Off	Off	Off	Off	Off	Off	On	Off	Off	Off	Off	Off	Off	Off	Off
WT_AGACTCAGTTCCACGG-1	Off	Off	Off	Off	Off	Off	Off	On	Off	Off	Off	Off	Off	On	Off	Off	Off	Off	Off	On	Off	Off	Off	Off	Off	Off	On	Off	Off	On	Off	Off	Off	Off	Off	Off	Off	Off	Off	Off	Off	Off	Off	Off	Off	Off	Off	On	Off
WT_AGACTCATCATGCCAA-1	Off	Off	Off	Off	Off	Off	Off	On	Off	Off	Off	Off	Off	Off	On	Off	Off	Off	Off	On	Off	Off	Off	Off	Off	Off	Off	Off	Off	On	Off	Off	Off	Off	Off	Off	Off	Off	Off	On	Off	Off	Off	Off	Off	Off	Off	Off	Off
WT_AGACTCATCCAGTGCG-1	Off	Off	Off	Off	Off	On	On	On	On	Off	Off	Off	Off	Off	On	Off	Off	Off	Off	Off	Off	Off	Off	Off	Off	Off	Off	Off	Off	Off	Off	On	Off	Off	Off	Off	On	Off	Off	Off	Off	Off	On	Off	Off	Off	Off	Off	Off
WT_AGAGAATAGAACGTGC-1	Off	Off	Off	Off	Off	Off	Off	Off	Off	Off	Off	Off	Off	Off	Off	On	Off	Off	Off	Off	Off	Off	Off	Off	Off	Off	Off	Off	Off	On	Off	Off	Off	Off	Off	Off	Off	Off	On	Off	On	Off	Off	Off	Off	Off	Off	On	Off
WT_AGAGAATAGACTTCCA-1	Off	Off	Off	Off	Off	Off	Off	Off	Off	Off	Off	Off	Off	On	Off	Off	Off	On	Off	On	Off	Off	Off	Off	Off	Off	Off	Off	Off	On	Off	Off	Off	Off	Off	On	Off	Off	Off	On	Off	Off	Off	Off	Off	Off	Off	Off	Off
WT_AGAGAATAGTGCCGAA-1	Off	Off	Off	Off	Off	Off	Off	Off	Off	Off	Off	Off	Off	On	Off	Off	Off	Off	Off	On	Off	Off	Off	Off	On	Off	On	Off	Off	On	Off	Off	Off	Off	Off	Off	On	Off	Off	Off	Off	Off	Off	Off	Off	Off	Off	On	Off
WT_AGAGAATAGTGTAGAT-1	Off	Off	Off	Off	Off	Off	Off	Off	Off	Off	Off	Off	Off	On	Off	Off	Off	Off	Off	On	Off	Off	Off	Off	Off	Off	On	Off	Off	On	Off	Off	Off	Off	Off	Off	Off	Off	On	Off	On	Off	Off	Off	Off	Off	Off	Off	Off
WT_AGAGAATCACGCCACA-1	Off	Off	Off	Off	Off	Off	Off	On	Off	Off	Off	Off	Off	On	Off	Off	On	Off	Off	On	Off	Off	Off	Off	On	Off	Off	On	Off	On	Off	Off	Off	Off	Off	Off	Off	Off	Off	Off	Off	Off	Off	Off	Off	Off	Off	On	Off
WT_AGAGAATCATCGGCCA-1	Off	On	Off	Off	Off	Off	Off	Off	Off	On	On	Off	Off	Off	Off	On	Off	Off	On	Off	Off	On	Off	On	Off	Off	Off	Off	Off	Off	Off	Off	Off	On	Off	Off	Off	On	On	Off	Off	On	Off	Off	Off	Off	On	On	Off
WT_AGAGAATGTGGGCTTC-1	Off	On	Off	Off	Off	Off	Off	Off	Off	On	Off	Off	Off	Off	Off	On	Off	Off	On	Off	Off	Off	Off	On	Off	Off	Off	Off	Off	Off	Off	Off	Off	Off	Off	Off	On	Off	On	Off	Off	Off	Off	Off	Off	Off	Off	On	Off
WT_AGAGAATTCCTACCAC-1	Off	Off	Off	Off	Off	Off	Off	On	Off	On	Off	Off	Off	Off	On	Off	On	On	Off	Off	Off	On	On	Off	Off	On	Off	On	Off	Off	Off	Off	Off	Off	Off	On	On	On	Off	On	Off	On	On	Off	Off	Off	On	Off	Off
WT_AGAGAGCAGGACAAGA-1	Off	Off	Off	Off	Off	Off	Off	Off	On	Off	Off	Off	Off	On	Off	Off	Off	Off	Off	On	Off	Off	Off	Off	Off	Off	Off	Off	Off	Off	Off	Off	Off	Off	Off	Off	Off	Off	On	Off	Off	Off	Off	Off	Off	Off	Off	Off	Off
WT_AGAGAGCAGTGCAGCA-1	Off	Off	Off	Off	Off	Off	Off	Off	Off	Off	Off	Off	Off	On	Off	Off	Off	Off	Off	On	Off	Off	Off	Off	Off	Off	On	Off	Off	Off	Off	Off	Off	Off	Off	Off	Off	Off	Off	Off	Off	Off	Off	Off	Off	Off	Off	On	Off
WT_AGAGAGCCAAAGACTA-1	Off	Off	Off	Off	Off	Off	Off	Off	Off	Off	Off	Off	Off	Off	Off	Off	Off	Off	Off	Off	Off	Off	Off	Off	Off	Off	Off	Off	Off	Off	Off	Off	Off	Off	Off	Off	On	Off	On	On	Off	Off	On	Off	Off	Off	Off	Off	Off
WT_AGAGAGCCAACCGACC-1	Off	Off	Off	Off	Off	Off	Off	On	Off	Off	Off	Off	Off	On	Off	Off	Off	Off	Off	On	Off	Off	Off	Off	Off	Off	On	Off	On	On	Off	Off	Off	Off	Off	Off	Off	Off	On	Off	Off	Off	Off	Off	Off	Off	Off	Off	Off
WT_AGAGAGCCACACCTTC-1	Off	Off	Off	Off	On	Off	Off	On	Off	Off	Off	Off	Off	Off	Off	On	Off	Off	On	Off	Off	On	Off	Off	Off	Off	Off	Off	Off	Off	Off	Off	Off	Off	Off	Off	Off	Off	On	Off	Off	On	On	Off	Off	Off	On	Off	Off
WT_AGAGAGCCAGTTACCA-1	Off	Off	Off	Off	Off	Off	Off	Off	Off	Off	Off	Off	Off	Off	On	Off	Off	Off	Off	Off	Off	Off	Off	Off	Off	Off	Off	On	Off	Off	Off	Off	Off	Off	Off	On	Off	Off	On	Off	Off	Off	On	Off	Off	Off	Off	Off	Off
WT_AGAGAGCGTACGTAGG-1	Off	Off	Off	Off	Off	Off	On	On	On	Off	On	Off	Off	Off	Off	Off	Off	Off	Off	Off	Off	Off	Off	Off	Off	Off	Off	Off	Off	Off	Off	On	Off	Off	Off	Off	Off	Off	On	Off	Off	Off	Off	Off	Off	Off	Off	Off	Off
WT_AGAGAGCTCACTGTCC-1	Off	On	Off	On	Off	Off	Off	Off	Off	On	Off	Off	Off	Off	Off	On	Off	Off	On	Off	Off	On	Off	On	Off	On	Off	Off	Off	Off	Off	Off	Off	Off	Off	On	On	On	On	Off	Off	On	Off	Off	Off	Off	On	On	Off
WT_AGAGAGCTCTCATTAC-1	Off	Off	Off	Off	Off	Off	Off	Off	Off	Off	Off	Off	Off	On	Off	Off	Off	Off	Off	On	Off	Off	Off	Off	Off	Off	On	Off	Off	On	Off	Off	Off	Off	Off	Off	Off	Off	Off	Off	Off	Off	Off	Off	Off	Off	Off	On	Off
WT_AGAGCAGAGAGGTTAT-1	Off	On	Off	Off	Off	Off	Off	Off	Off	On	On	Off	Off	Off	Off	On	Off	Off	On	Off	On	On	On	On	Off	Off	Off	Off	Off	Off	Off	Off	Off	Off	Off	Off	On	On	Off	Off	Off	On	Off	Off	Off	Off	Off	On	Off
WT_AGAGCAGAGTGATTCC-1	Off	Off	Off	Off	Off	Off	Off	On	Off	Off	Off	Off	Off	On	Off	Off	Off	Off	Off	On	Off	Off	Off	Off	Off	Off	On	Off	Off	On	Off	Off	Off	Off	Off	Off	Off	Off	Off	Off	Off	Off	Off	Off	Off	Off	Off	On	Off
WT_AGAGCAGAGTGGACTG-1	Off	Off	Off	Off	Off	Off	Off	Off	Off	Off	Off	Off	Off	Off	Off	On	Off	Off	On	Off	Off	Off	Off	Off	Off	Off	Off	Off	Off	Off	Off	Off	Off	Off	Off	Off	Off	Off	On	Off	On	On	Off	Off	Off	Off	On	Off	Off
WT_AGAGCAGCATTCAGCA-1	Off	Off	Off	Off	Off	Off	Off	Off	Off	Off	Off	Off	Off	On	Off	Off	Off	Off	Off	On	Off	Off	Off	Off	Off	Off	Off	Off	Off	Off	Off	Off	Off	Off	Off	Off	Off	Off	Off	Off	Off	Off	Off	Off	Off	Off	Off	Off	Off
WT_AGAGCAGGTAACAGTA-1	Off	Off	Off	Off	Off	Off	Off	On	Off	Off	Off	Off	Off	Off	Off	Off	Off	On	Off	Off	On	Off	Off	Off	On	Off	Off	On	Off	Off	Off	Off	Off	Off	Off	Off	Off	Off	Off	On	Off	Off	Off	Off	Off	Off	Off	On	Off
WT_AGAGCCCAGAGCAGTC-1	Off	Off	Off	Off	Off	Off	Off	Off	Off	Off	Off	Off	Off	Off	Off	On	Off	Off	Off	Off	Off	Off	Off	Off	Off	Off	Off	Off	Off	Off	Off	Off	Off	Off	Off	Off	Off	Off	On	Off	On	Off	Off	Off	Off	Off	Off	On	Off
WT_AGAGCCCAGGATACCG-1	Off	Off	Off	Off	Off	Off	Off	On	Off	Off	Off	Off	Off	Off	Off	Off	Off	Off	Off	Off	Off	Off	Off	Off	Off	Off	Off	On	Off	Off	Off	Off	Off	Off	Off	Off	Off	Off	On	Off	Off	On	Off	Off	Off	Off	Off	Off	Off
WT_AGAGCCCAGGTCTGGA-1	Off	Off	Off	Off	Off	Off	Off	Off	Off	Off	Off	Off	Off	Off	Off	Off	Off	Off	Off	On	Off	Off	Off	Off	Off	Off	Off	Off	Off	Off	Off	Off	Off	Off	Off	Off	Off	Off	On	Off	On	Off	Off	Off	Off	Off	Off	Off	Off
WT_AGAGCCCTCTCCGATC-1	Off	Off	Off	Off	Off	Off	Off	On	Off	Off	Off	Off	Off	Off	Off	Off	Off	Off	Off	On	Off	Off	Off	Off	Off	Off	On	Off	Off	On	Off	Off	Off	Off	Off	Off	Off	Off	Off	Off	On	Off	Off	Off	Off	Off	Off	Off	Off
WT_AGAGCCCTCTCTGGTC-1	Off	Off	Off	Off	Off	Off	Off	On	Off	Off	Off	Off	Off	On	Off	On	Off	Off	Off	On	Off	Off	Off	Off	Off	Off	Off	Off	Off	On	Off	Off	Off	Off	Off	Off	Off	Off	On	Off	Off	Off	Off	Off	Off	Off	On	Off	Off
WT_AGAGCCCTCTTCGTGC-1	Off	Off	Off	Off	Off	Off	Off	Off	Off	Off	Off	Off	Off	Off	Off	On	Off	On	On	Off	Off	Off	Off	Off	Off	Off	Off	Off	Off	Off	Off	Off	Off	Off	Off	Off	Off	Off	On	Off	On	On	Off	Off	Off	Off	On	Off	Off
WT_AGATAGAAGACCTTTG-1	Off	Off	Off	Off	Off	Off	Off	Off	Off	Off	Off	Off	Off	On	Off	Off	Off	Off	Off	On	Off	Off	Off	Off	Off	Off	On	Off	Off	On	Off	Off	Off	Off	Off	Off	Off	Off	Off	Off	Off	Off	Off	Off	Off	Off	Off	On	Off
WT_AGATAGAAGCCGATTT-1	Off	Off	Off	Off	Off	Off	Off	Off	Off	Off	Off	Off	Off	Off	Off	On	Off	Off	Off	Off	Off	Off	Off	Off	Off	Off	Off	Off	Off	On	Off	Off	Off	Off	Off	Off	Off	Off	On	Off	On	Off	Off	Off	Off	Off	Off	On	Off
WT_AGATAGAAGGAGAATG-1	Off	On	Off	On	Off	On	On	Off	On	On	On	Off	Off	Off	On	Off	Off	Off	Off	Off	Off	Off	Off	Off	Off	Off	Off	Off	Off	Off	Off	On	On	On	Off	On	Off	Off	Off	On	Off	Off	On	Off	Off	On	Off	On	Off
WT_AGATAGAAGGGATCTG-1	Off	Off	Off	Off	Off	Off	Off	Off	Off	Off	Off	Off	Off	On	Off	Off	Off	Off	Off	On	Off	Off	Off	Off	On	Off	On	Off	Off	Off	Off	Off	Off	Off	Off	Off	Off	Off	Off	Off	Off	Off	Off	Off	Off	Off	Off	Off	Off
WT_AGATAGAAGTGGACGT-1	Off	Off	Off	Off	Off	Off	Off	Off	Off	Off	Off	Off	Off	Off	Off	On	Off	Off	Off	Off	Off	Off	Off	Off	Off	Off	Off	Off	Off	Off	Off	Off	Off	Off	Off	Off	Off	Off	Off	Off	On	Off	Off	Off	Off	Off	Off	On	Off
WT_AGATAGAAGTGGATAT-1	Off	Off	Off	Off	Off	Off	Off	Off	Off	Off	Off	Off	Off	Off	Off	On	Off	Off	On	Off	Off	Off	Off	Off	Off	Off	Off	Off	Off	Off	Off	Off	Off	Off	Off	Off	Off	Off	On	Off	On	Off	Off	Off	Off	Off	Off	Off	Off
WT_AGATAGAGTCGAAGCA-1	Off	Off	Off	Off	Off	Off	Off	On	Off	Off	Off	Off	Off	Off	Off	Off	On	Off	Off	Off	Off	On	Off	Off	Off	Off	Off	Off	Off	Off	Off	Off	Off	Off	Off	On	On	Off	On	Off	Off	On	Off	Off	Off	Off	On	Off	Off
WT_AGATAGAGTTGTTGTG-1	Off	Off	Off	Off	Off	Off	Off	Off	Off	Off	Off	Off	Off	Off	Off	Off	Off	Off	Off	On	Off	Off	Off	Off	Off	Off	On	Off	Off	Off	Off	Off	Off	Off	Off	Off	Off	Off	Off	Off	On	Off	Off	Off	Off	Off	Off	On	Off
WT_AGATAGATCAAGGTGG-1	Off	Off	Off	Off	Off	Off	Off	Off	Off	Off	On	Off	On	Off	Off	Off	Off	On	Off	Off	Off	Off	Off	Off	Off	Off	Off	On	Off	Off	On	Off	Off	Off	Off	On	Off	Off	Off	On	Off	Off	On	Off	Off	Off	Off	On	Off
WT_AGATAGATCAGCGCAC-1	Off	Off	Off	Off	Off	Off	On	Off	On	Off	Off	Off	Off	Off	Off	Off	Off	Off	Off	Off	On	Off	Off	Off	Off	Off	Off	Off	Off	Off	Off	On	Off	Off	Off	Off	Off	Off	Off	Off	On	Off	Off	Off	Off	Off	Off	Off	Off
WT_AGATAGATCCATTTGT-1	Off	Off	Off	Off	Off	Off	Off	On	Off	Off	Off	Off	Off	On	Off	Off	Off	Off	Off	On	Off	Off	Off	Off	Off	Off	Off	Off	Off	Off	Off	Off	Off	Off	Off	Off	On	Off	Off	Off	Off	Off	On	Off	Off	Off	Off	Off	Off
WT_AGATAGATCCGGCAAC-1	Off	On	Off	Off	On	Off	Off	Off	Off	Off	Off	Off	Off	Off	On	Off	On	Off	Off	Off	Off	On	Off	Off	Off	On	Off	Off	Off	Off	Off	On	On	Off	Off	On	Off	Off	On	Off	Off	On	On	Off	Off	Off	On	On	Off
WT_AGATCCAAGACGCCCT-1	Off	Off	Off	Off	Off	Off	Off	Off	Off	Off	Off	Off	Off	Off	Off	Off	On	Off	Off	Off	Off	On	Off	Off	Off	Off	Off	Off	Off	Off	Off	Off	Off	Off	Off	Off	Off	Off	Off	On	Off	Off	On	Off	Off	Off	On	On	Off
WT_AGATCCAAGATACTGA-1	Off	On	Off	Off	Off	Off	Off	On	Off	On	On	Off	Off	Off	Off	On	Off	On	On	Off	Off	Off	On	On	Off	On	Off	Off	Off	Off	Off	Off	Off	Off	Off	Off	Off	Off	Off	Off	Off	On	Off	Off	Off	Off	Off	On	Off
WT_AGATCCAAGCGGTAAC-1	Off	On	Off	Off	Off	Off	Off	On	Off	On	On	Off	On	Off	Off	Off	Off	Off	Off	Off	Off	Off	On	Off	Off	Off	Off	Off	Off	Off	On	Off	Off	On	Off	On	Off	On	Off	Off	Off	Off	On	Off	Off	Off	Off	On	Off
WT_AGATCCAAGCTGACTT-1	Off	Off	Off	On	Off	Off	Off	Off	Off	Off	Off	Off	Off	Off	Off	On	Off	Off	On	Off	Off	Off	Off	Off	Off	Off	Off	Off	Off	Off	Off	Off	Off	Off	Off	Off	Off	Off	Off	Off	Off	On	Off	Off	Off	Off	On	Off	Off
WT_AGATCCAAGTGATTCC-1	Off	Off	Off	Off	Off	Off	Off	Off	Off	Off	Off	Off	Off	Off	Off	Off	On	Off	On	Off	Off	On	Off	Off	Off	Off	Off	Off	Off	Off	Off	Off	Off	Off	Off	Off	Off	Off	On	On	On	Off	Off	Off	Off	Off	On	Off	Off
WT_AGATCCACAGCAGTGA-1	Off	Off	Off	Off	Off	Off	Off	On	On	On	Off	On	Off	Off	Off	Off	On	On	Off	Off	Off	Off	Off	Off	Off	Off	Off	Off	Off	Off	Off	Off	Off	Off	Off	Off	Off	Off	Off	Off	On	Off	Off	Off	Off	On	Off	On	Off
WT_AGATCCACAGTCGCAC-1	Off	Off	Off	Off	Off	Off	Off	Off	Off	Off	Off	Off	Off	Off	Off	On	Off	Off	Off	Off	Off	Off	Off	Off	Off	Off	Off	Off	Off	Off	Off	Off	Off	Off	Off	Off	Off	Off	On	Off	On	Off	Off	Off	Off	Off	Off	Off	Off
WT_AGATCCAGTCACTAGT-1	Off	Off	Off	Off	Off	Off	Off	Off	On	Off	Off	Off	Off	On	Off	Off	Off	Off	Off	On	Off	Off	Off	Off	Off	Off	On	Off	Off	Off	Off	Off	Off	Off	Off	Off	Off	Off	On	Off	On	Off	Off	Off	Off	Off	Off	Off	Off
WT_AGATCCAGTCCAGAAG-1	On	Off	Off	Off	Off	Off	Off	On	Off	Off	Off	Off	Off	Off	On	Off	On	Off	Off	Off	Off	Off	Off	Off	Off	On	Off	On	Off	Off	Off	Off	Off	Off	Off	Off	Off	Off	Off	On	Off	Off	On	Off	Off	Off	Off	Off	Off
WT_AGATCCAGTCGCATCG-1	Off	Off	Off	Off	On	Off	Off	On	Off	Off	Off	Off	Off	Off	On	Off	On	Off	Off	Off	Off	Off	On	Off	Off	On	Off	On	Off	Off	Off	Off	Off	Off	Off	On	On	On	Off	On	Off	Off	On	Off	Off	Off	Off	Off	Off
WT_AGATCCAGTGGCTTAT-1	Off	On	Off	Off	Off	On	On	On	On	On	On	Off	On	Off	Off	Off	Off	Off	Off	Off	Off	Off	Off	Off	Off	Off	Off	Off	Off	Off	Off	On	Off	Off	Off	Off	Off	Off	On	On	Off	Off	On	Off	Off	On	Off	On	Off
WT_AGATCCATCACCGCTT-1	Off	On	Off	Off	Off	On	On	Off	On	On	On	Off	Off	Off	Off	Off	Off	Off	Off	Off	Off	Off	Off	Off	Off	Off	Off	Off	Off	Off	Off	On	Off	Off	Off	Off	Off	Off	Off	Off	On	Off	Off	Off	Off	On	Off	Off	Off
WT_AGATCCATCTACGGGC-1	Off	Off	Off	Off	Off	On	On	Off	On	Off	On	Off	Off	Off	Off	Off	Off	Off	Off	Off	Off	Off	Off	Off	Off	Off	Off	Off	Off	Off	Off	On	Off	Off	Off	On	Off	Off	On	Off	Off	Off	Off	Off	Off	On	Off	Off	Off
WT_AGATCCATCTTCTGGC-1	Off	Off	Off	Off	Off	Off	Off	On	Off	Off	Off	Off	Off	On	Off	Off	Off	Off	Off	On	Off	Off	Off	Off	Off	Off	On	Off	Off	On	Off	Off	Off	Off	Off	Off	Off	Off	Off	Off	Off	Off	Off	Off	Off	Off	Off	Off	Off
WT_AGATCGTAGGTAAACT-1	Off	Off	Off	Off	Off	Off	Off	Off	Off	Off	Off	Off	Off	Off	Off	Off	Off	Off	Off	Off	Off	Off	Off	Off	Off	Off	Off	Off	Off	Off	Off	Off	Off	Off	Off	Off	Off	Off	On	Off	On	Off	Off	Off	Off	Off	Off	Off	Off
WT_AGATCGTCACAGTGTT-1	Off	Off	Off	Off	Off	Off	Off	On	Off	Off	Off	Off	Off	Off	Off	Off	On	Off	On	Off	Off	Off	Off	Off	Off	Off	Off	Off	Off	Off	Off	Off	Off	Off	Off	Off	On	Off	On	Off	Off	On	Off	Off	Off	Off	On	On	Off
WT_AGATCGTCACCTGCTT-1	Off	Off	Off	Off	Off	Off	Off	Off	Off	Off	Off	Off	Off	On	Off	Off	Off	Off	Off	Off	Off	Off	Off	Off	Off	Off	Off	Off	Off	Off	Off	Off	Off	Off	Off	Off	Off	Off	Off	Off	On	Off	Off	Off	Off	Off	Off	On	Off
WT_AGATCGTCATTGGATC-1	Off	Off	Off	Off	Off	Off	Off	Off	Off	Off	Off	Off	Off	Off	Off	On	Off	Off	On	Off	Off	Off	Off	Off	Off	Off	Off	Off	Off	Off	Off	Off	Off	Off	Off	Off	Off	Off	On	Off	On	On	Off	Off	Off	Off	On	Off	Off
WT_AGATCGTGTCCACACG-1	Off	Off	Off	Off	Off	Off	Off	Off	Off	Off	Off	Off	Off	Off	Off	On	Off	Off	On	Off	Off	Off	Off	Off	Off	Off	Off	Off	Off	Off	Off	Off	Off	Off	Off	Off	Off	Off	Off	Off	On	Off	Off	Off	Off	Off	Off	Off	Off
WT_AGATCGTGTCCTTAAG-1	Off	Off	Off	Off	Off	Off	Off	Off	Off	On	Off	Off	Off	Off	Off	On	Off	Off	On	Off	Off	On	Off	On	Off	On	Off	Off	Off	Off	Off	Off	Off	Off	Off	Off	Off	On	On	Off	Off	On	Off	Off	Off	Off	On	On	Off
WT_AGATCGTGTGAGTAGC-1	Off	Off	Off	Off	Off	Off	Off	Off	Off	Off	Off	Off	Off	Off	Off	Off	Off	Off	Off	Off	Off	Off	Off	Off	Off	Off	Off	Off	Off	Off	Off	Off	Off	Off	Off	Off	On	Off	Off	Off	Off	Off	Off	Off	Off	Off	On	On	Off
WT_AGATCGTGTGCCGAAA-1	Off	On	Off	Off	Off	Off	Off	Off	Off	Off	Off	Off	Off	Off	Off	On	Off	Off	On	Off	Off	Off	Off	Off	Off	Off	Off	Off	Off	Off	Off	Off	Off	Off	Off	Off	Off	On	Off	Off	On	Off	Off	Off	Off	Off	Off	On	Off
WT_AGATCGTGTGGACTAG-1	Off	Off	Off	Off	Off	Off	Off	On	Off	Off	Off	Off	Off	Off	On	Off	On	Off	Off	Off	Off	Off	Off	Off	Off	On	Off	Off	Off	Off	Off	Off	Off	Off	Off	Off	On	Off	Off	On	Off	Off	On	Off	Off	Off	Off	Off	Off
WT_AGATCGTGTTCAGTAC-1	Off	Off	Off	Off	Off	Off	Off	Off	Off	Off	Off	Off	Off	On	Off	Off	Off	Off	Off	On	Off	Off	Off	Off	Off	Off	On	Off	Off	Off	Off	Off	Off	Off	Off	Off	Off	Off	Off	Off	On	Off	Off	Off	Off	Off	Off	Off	Off
WT_AGATCGTTCGATTGAC-1	Off	Off	Off	Off	Off	Off	Off	On	Off	Off	Off	Off	Off	Off	Off	On	Off	Off	On	Off	Off	Off	Off	Off	Off	Off	Off	Off	Off	Off	Off	Off	Off	Off	Off	Off	Off	Off	Off	Off	On	Off	Off	Off	Off	Off	Off	Off	Off
WT_AGATGAACATGGCTAT-1	Off	On	Off	Off	Off	Off	Off	Off	Off	On	Off	Off	Off	Off	Off	On	On	Off	On	Off	Off	On	Off	On	Off	On	Off	Off	Off	Off	Off	Off	On	Off	Off	Off	On	On	On	Off	Off	On	On	Off	Off	Off	On	On	Off
WT_AGATGAATCCCGTAAA-1	Off	Off	Off	Off	Off	Off	Off	Off	Off	Off	Off	Off	Off	On	Off	Off	On	Off	Off	On	On	Off	Off	Off	Off	Off	Off	Off	Off	Off	Off	Off	Off	Off	Off	Off	Off	Off	On	Off	Off	Off	Off	Off	Off	Off	Off	On	Off
WT_AGATGAATCGTGTGGC-1	Off	Off	Off	Off	Off	Off	Off	Off	Off	Off	Off	Off	Off	On	Off	Off	Off	Off	Off	On	Off	Off	Off	Off	Off	Off	On	Off	Off	Off	Off	Off	Off	Off	Off	Off	Off	Off	Off	Off	Off	Off	Off	Off	Off	Off	Off	Off	Off
WT_AGATGCTAGCTGCCAC-1	Off	Off	Off	Off	Off	Off	Off	Off	Off	Off	Off	Off	Off	Off	Off	On	Off	Off	Off	Off	Off	Off	Off	Off	Off	Off	Off	Off	Off	Off	Off	Off	Off	Off	Off	Off	Off	Off	Off	Off	On	Off	Off	Off	Off	Off	Off	Off	Off
WT_AGATGCTAGTCATGGG-1	Off	On	Off	Off	Off	Off	Off	On	Off	On	On	Off	On	Off	Off	Off	Off	On	On	Off	Off	On	Off	On	Off	On	Off	Off	Off	Off	Off	Off	Off	Off	Off	On	On	On	On	On	Off	On	On	Off	Off	Off	On	On	Off
WT_AGATGCTCAGACCAGA-1	Off	On	Off	Off	Off	Off	Off	On	Off	On	On	Off	Off	Off	Off	On	On	Off	On	Off	Off	On	Off	On	Off	On	Off	Off	Off	Off	Off	Off	Off	Off	Off	Off	On	On	Off	On	Off	On	Off	Off	Off	Off	On	On	Off
WT_AGATGCTCAGTTACCA-1	Off	Off	Off	Off	Off	Off	Off	On	Off	Off	Off	Off	Off	Off	Off	Off	On	Off	Off	On	Off	Off	Off	Off	Off	Off	Off	Off	Off	Off	Off	Off	Off	Off	Off	Off	Off	Off	On	Off	Off	Off	Off	Off	Off	Off	Off	Off	Off
WT_AGATGCTCATATGCGT-1	Off	Off	Off	Off	Off	Off	Off	Off	Off	Off	Off	Off	Off	Off	Off	Off	Off	Off	Off	Off	Off	Off	Off	Off	Off	Off	Off	Off	Off	Off	Off	Off	Off	Off	Off	Off	Off	Off	Off	Off	Off	Off	Off	Off	Off	Off	Off	On	Off
WT_AGATGCTGTGCCTTCT-1	Off	On	Off	On	On	Off	Off	Off	Off	On	On	Off	Off	Off	Off	Off	On	On	On	Off	Off	On	On	On	Off	On	Off	On	Off	Off	On	On	On	On	Off	On	Off	On	On	Off	Off	On	On	Off	Off	Off	Off	On	Off
WT_AGATGCTTCACAATGC-1	Off	Off	Off	Off	Off	Off	Off	Off	Off	Off	Off	Off	Off	Off	Off	Off	Off	Off	Off	On	Off	Off	Off	Off	Off	Off	On	Off	Off	On	Off	Off	Off	Off	Off	Off	Off	Off	On	Off	Off	Off	Off	Off	Off	Off	Off	On	Off
WT_AGATGCTTCCGATGCG-1	Off	Off	Off	Off	Off	Off	Off	On	Off	Off	Off	Off	Off	On	Off	Off	Off	Off	Off	On	Off	Off	Off	Off	Off	Off	On	Off	Off	Off	Off	Off	Off	Off	Off	Off	Off	Off	Off	Off	Off	Off	Off	Off	Off	Off	Off	On	Off
WT_AGATGCTTCGCTTAAG-1	Off	Off	Off	Off	Off	Off	Off	On	Off	Off	Off	Off	Off	Off	Off	Off	Off	Off	Off	Off	Off	Off	Off	Off	Off	Off	Off	Off	Off	Off	Off	Off	Off	Off	Off	Off	Off	Off	Off	Off	On	On	Off	Off	Off	Off	Off	Off	Off
WT_AGCATCAAGAGGGCGA-1	Off	Off	Off	Off	Off	Off	Off	On	Off	Off	Off	Off	Off	Off	Off	Off	Off	On	Off	Off	Off	Off	Off	Off	Off	On	Off	Off	Off	Off	Off	Off	Off	Off	Off	On	Off	On	Off	On	Off	Off	On	Off	Off	Off	Off	Off	Off
WT_AGCATCAAGTAGAGTT-1	Off	Off	Off	Off	Off	Off	Off	Off	Off	Off	Off	Off	Off	On	Off	Off	Off	Off	Off	On	Off	Off	Off	Off	Off	Off	On	Off	Off	Off	Off	Off	Off	Off	Off	Off	Off	Off	Off	Off	Off	Off	Off	Off	Off	Off	Off	Off	Off
WT_AGCATCAAGTCTAACC-1	Off	Off	Off	Off	Off	Off	Off	On	Off	Off	Off	Off	Off	Off	Off	Off	On	On	Off	Off	Off	Off	Off	Off	Off	Off	Off	Off	Off	Off	Off	Off	Off	Off	Off	Off	On	Off	Off	On	Off	Off	On	Off	Off	Off	Off	On	Off
WT_AGCATCACAAAGGAGA-1	Off	Off	Off	Off	Off	Off	Off	Off	Off	Off	Off	Off	Off	On	Off	Off	Off	Off	Off	On	Off	Off	Off	Off	Off	Off	On	Off	Off	On	Off	Off	Off	Off	Off	Off	Off	Off	Off	Off	On	Off	Off	Off	Off	Off	Off	On	Off
WT_AGCATCACAAGCACAG-1	Off	Off	Off	Off	Off	Off	Off	Off	On	On	Off	On	Off	Off	Off	Off	Off	On	Off	Off	Off	Off	Off	Off	Off	Off	Off	Off	Off	Off	On	On	Off	Off	Off	Off	Off	Off	Off	Off	On	Off	Off	Off	Off	On	Off	Off	Off
WT_AGCATCACACACACTA-1	Off	Off	Off	On	Off	Off	Off	On	Off	Off	Off	Off	Off	Off	On	Off	Off	Off	Off	Off	Off	On	Off	Off	Off	Off	Off	Off	Off	Off	Off	Off	Off	Off	Off	On	On	Off	On	Off	Off	On	Off	Off	Off	Off	On	Off	Off
WT_AGCATCACACGTATAC-1	Off	Off	Off	Off	Off	Off	Off	Off	Off	Off	Off	Off	Off	Off	Off	On	Off	Off	Off	Off	Off	Off	Off	Off	Off	Off	Off	Off	Off	Off	Off	Off	Off	Off	Off	Off	Off	Off	On	Off	On	Off	Off	Off	Off	Off	Off	On	Off
WT_AGCATCACACTATCGA-1	Off	Off	Off	Off	Off	Off	Off	Off	Off	Off	Off	Off	Off	Off	Off	Off	Off	Off	Off	Off	Off	Off	Off	Off	Off	Off	Off	Off	Off	Off	Off	Off	Off	Off	Off	Off	Off	Off	On	Off	On	Off	Off	Off	Off	Off	On	On	Off
WT_AGCATCAGTAGACAAT-1	Off	Off	Off	Off	Off	Off	Off	Off	Off	Off	Off	Off	Off	On	Off	Off	Off	Off	Off	On	Off	Off	Off	Off	Off	Off	On	Off	Off	Off	Off	Off	Off	Off	Off	Off	Off	Off	Off	Off	On	Off	Off	Off	Off	Off	Off	On	Off
WT_AGCATCAGTGATTCTG-1	Off	Off	Off	Off	Off	Off	Off	Off	Off	Off	Off	Off	Off	On	Off	Off	On	Off	Off	On	Off	Off	Off	Off	Off	Off	Off	Off	Off	On	Off	Off	Off	Off	Off	Off	Off	Off	On	Off	Off	Off	On	Off	Off	Off	Off	Off	Off
WT_AGCATCAGTTGGTACT-1	Off	On	Off	Off	Off	Off	Off	Off	Off	On	On	Off	Off	Off	Off	On	Off	On	On	Off	Off	On	On	On	Off	On	Off	Off	Off	Off	Off	Off	Off	Off	Off	On	Off	On	Off	Off	Off	On	Off	Off	Off	Off	On	On	Off
WT_AGCATCAGTTTACCTT-1	Off	Off	Off	Off	Off	Off	Off	Off	Off	Off	Off	Off	Off	Off	Off	Off	Off	Off	Off	Off	Off	Off	Off	Off	Off	Off	On	Off	Off	On	Off	Off	Off	Off	Off	Off	Off	Off	Off	Off	On	Off	Off	Off	Off	Off	Off	Off	Off
WT_AGCATCATCATTCGGA-1	Off	Off	Off	Off	Off	Off	Off	On	Off	Off	Off	Off	Off	Off	Off	On	Off	Off	On	Off	Off	Off	Off	Off	Off	Off	Off	Off	Off	Off	Off	Off	Off	Off	Off	Off	Off	Off	On	Off	On	On	Off	Off	Off	Off	Off	On	Off
WT_AGCATCATCCGACAGC-1	Off	Off	Off	Off	Off	Off	On	Off	On	Off	Off	Off	On	Off	Off	Off	Off	Off	Off	Off	Off	Off	Off	Off	Off	Off	Off	Off	Off	Off	Off	On	Off	Off	Off	Off	Off	Off	Off	Off	On	Off	Off	Off	Off	On	Off	Off	Off
WT_AGCATCATCCGTGGGT-1	On	Off	Off	Off	Off	Off	Off	Off	Off	Off	Off	Off	Off	On	Off	Off	On	Off	Off	On	Off	Off	Off	Off	Off	Off	Off	Off	Off	On	Off	Off	Off	Off	Off	Off	On	Off	On	On	Off	Off	Off	Off	Off	Off	On	On	Off
WT_AGCATCATCTGACGCG-1	Off	Off	Off	Off	Off	Off	On	Off	On	Off	On	Off	Off	Off	Off	Off	Off	Off	Off	Off	Off	Off	Off	Off	Off	Off	Off	Off	Off	Off	Off	Off	Off	Off	Off	Off	Off	Off	Off	Off	On	Off	Off	Off	Off	Off	Off	Off	Off
WT_AGCCAATAGCGCTGCT-1	Off	On	Off	On	Off	Off	Off	Off	Off	On	On	Off	On	Off	Off	Off	On	On	Off	Off	On	Off	On	Off	Off	On	Off	On	Off	Off	On	On	On	Off	Off	On	On	On	On	On	Off	Off	On	Off	Off	Off	Off	On	Off
WT_AGCCAATAGGCTCTAT-1	On	On	Off	On	Off	Off	Off	Off	Off	On	On	Off	On	Off	Off	Off	Off	On	Off	Off	Off	Off	On	Off	Off	Off	Off	On	Off	Off	On	Off	Off	On	Off	On	Off	On	On	Off	Off	Off	On	Off	Off	Off	Off	On	Off
WT_AGCCAATAGTATGTAG-1	Off	Off	Off	Off	Off	Off	Off	Off	On	Off	Off	Off	Off	Off	Off	Off	Off	Off	Off	Off	Off	Off	Off	Off	Off	On	Off	Off	Off	Off	Off	Off	Off	Off	Off	Off	Off	On	On	On	Off	Off	Off	Off	Off	Off	Off	On	Off
WT_AGCCAATAGTCTGCAT-1	Off	Off	Off	Off	Off	Off	Off	Off	Off	Off	Off	Off	Off	Off	Off	On	Off	Off	On	Off	Off	Off	Off	Off	Off	Off	Off	Off	Off	Off	Off	Off	Off	Off	Off	Off	Off	Off	On	Off	On	Off	Off	Off	Off	Off	Off	Off	Off
WT_AGCCAATGTACTGACT-1	Off	On	Off	Off	Off	On	On	On	On	On	On	Off	On	Off	On	Off	Off	On	Off	Off	Off	Off	Off	Off	Off	Off	Off	On	Off	Off	Off	On	Off	Off	Off	On	On	On	On	On	Off	Off	Off	Off	Off	On	Off	Off	Off
WT_AGCCAATGTACTGAGG-1	Off	On	Off	Off	Off	Off	Off	On	Off	On	On	Off	Off	Off	Off	Off	Off	On	Off	Off	Off	On	On	Off	Off	Off	Off	Off	Off	Off	Off	Off	Off	Off	Off	On	Off	On	On	Off	Off	Off	On	Off	Off	Off	Off	On	Off
WT_AGCCAATTCAAGAATG-1	Off	On	Off	Off	Off	On	On	Off	On	Off	On	Off	On	Off	On	Off	On	On	Off	Off	Off	Off	Off	Off	Off	Off	Off	On	Off	Off	Off	On	Off	Off	Off	On	On	Off	Off	On	Off	Off	Off	Off	Off	Off	Off	Off	Off
WT_AGCCAATTCTGCGATA-1	Off	On	Off	Off	Off	On	On	Off	On	On	On	Off	On	Off	Off	Off	Off	Off	Off	Off	Off	Off	Off	Off	Off	Off	Off	Off	Off	Off	Off	On	Off	Off	Off	Off	Off	Off	Off	Off	On	Off	Off	Off	Off	On	Off	Off	Off
WT_AGCCACGAGCGCACAA-1	Off	On	Off	Off	Off	Off	Off	Off	Off	On	Off	Off	On	Off	Off	Off	Off	Off	On	Off	Off	Off	Off	On	Off	Off	Off	On	Off	Off	Off	Off	Off	Off	Off	Off	Off	On	On	Off	Off	Off	Off	Off	Off	Off	Off	On	Off
WT_AGCCACGAGTGAACAT-1	Off	On	Off	On	Off	Off	Off	Off	Off	On	On	Off	Off	Off	Off	Off	Off	On	On	Off	Off	On	On	On	Off	Off	Off	On	Off	Off	Off	Off	Off	Off	Off	On	Off	On	On	On	Off	On	On	Off	Off	Off	Off	On	Off
WT_AGCCACGCAAGGGCAT-1	Off	Off	Off	Off	Off	Off	Off	On	Off	Off	Off	Off	Off	On	Off	Off	Off	Off	Off	On	Off	Off	Off	Off	Off	Off	Off	Off	Off	Off	Off	Off	Off	Off	Off	Off	Off	Off	On	Off	Off	Off	Off	Off	Off	Off	Off	Off	Off
WT_AGCCACGCACGACGTC-1	Off	Off	Off	Off	Off	Off	Off	Off	Off	Off	Off	Off	Off	Off	Off	On	Off	Off	On	Off	Off	Off	Off	Off	Off	Off	Off	Off	Off	Off	Off	Off	Off	Off	Off	Off	Off	Off	On	Off	On	Off	Off	Off	Off	Off	On	Off	Off
WT_AGCCACGCAGTAACCT-1	Off	Off	Off	Off	Off	Off	Off	On	Off	Off	Off	Off	Off	Off	Off	Off	On	Off	On	Off	Off	On	Off	Off	Off	Off	Off	Off	Off	Off	Off	Off	Off	Off	Off	Off	Off	On	On	Off	Off	On	Off	Off	Off	Off	On	Off	Off
WT_AGCCACGGTTGCCATA-1	Off	On	Off	Off	Off	On	On	Off	On	On	Off	Off	On	Off	Off	Off	Off	Off	Off	Off	Off	Off	Off	Off	Off	Off	Off	Off	Off	Off	Off	On	Off	Off	Off	Off	On	Off	Off	Off	On	Off	Off	Off	Off	On	Off	Off	Off
WT_AGCCAGCAGCCAGTAG-1	Off	On	Off	Off	Off	Off	Off	Off	Off	Off	Off	Off	Off	Off	Off	On	Off	Off	On	Off	Off	Off	Off	On	Off	Off	Off	Off	Off	Off	Off	Off	Off	Off	Off	Off	Off	Off	Off	Off	Off	Off	Off	Off	Off	Off	Off	On	Off
WT_AGCCAGCAGCGAGTAC-1	Off	Off	Off	Off	Off	Off	Off	Off	Off	Off	Off	Off	Off	On	Off	Off	Off	Off	Off	On	Off	Off	Off	Off	Off	Off	On	Off	Off	On	Off	Off	Off	Off	Off	Off	Off	Off	Off	Off	Off	Off	Off	Off	Off	Off	Off	On	Off
WT_AGCCAGCAGTATGACA-1	Off	On	Off	On	Off	Off	Off	Off	Off	On	On	Off	Off	Off	Off	On	Off	On	On	Off	Off	Off	Off	On	Off	On	Off	On	Off	Off	Off	Off	Off	Off	Off	Off	Off	On	Off	Off	Off	Off	Off	Off	Off	Off	Off	On	Off
WT_AGCCAGCCACTACAGT-1	On	Off	Off	Off	Off	Off	Off	Off	Off	Off	Off	Off	Off	On	Off	Off	Off	Off	Off	On	Off	Off	Off	Off	On	Off	On	Off	Off	On	Off	Off	Off	Off	Off	Off	Off	Off	Off	Off	Off	Off	Off	Off	Off	Off	Off	Off	Off
WT_AGCCAGCGTATCCTTT-1	Off	Off	Off	Off	Off	Off	Off	Off	Off	Off	Off	Off	Off	Off	On	Off	On	Off	On	Off	Off	On	Off	Off	Off	On	Off	Off	Off	Off	Off	Off	Off	Off	Off	Off	On	On	On	On	Off	On	On	Off	Off	Off	On	On	Off
WT_AGCCAGCGTGCATCTA-1	On	On	Off	Off	Off	Off	Off	On	Off	On	On	Off	On	Off	Off	Off	Off	Off	Off	Off	Off	Off	On	Off	Off	Off	Off	On	Off	Off	On	Off	Off	On	Off	Off	Off	Off	Off	Off	Off	Off	On	Off	Off	Off	Off	On	Off
WT_AGCCAGCTCGTCGATA-1	Off	Off	Off	Off	Off	Off	Off	Off	Off	Off	Off	Off	Off	Off	Off	On	Off	Off	On	Off	Off	Off	Off	Off	Off	Off	Off	Off	Off	Off	Off	Off	Off	Off	Off	Off	Off	Off	On	Off	On	Off	Off	Off	Off	Off	Off	Off	Off
WT_AGCCAGCTCGTGACTA-1	Off	Off	Off	Off	Off	Off	Off	Off	Off	Off	Off	Off	Off	On	Off	Off	Off	Off	Off	On	Off	Off	Off	Off	Off	Off	On	Off	Off	Off	Off	Off	Off	Off	Off	Off	Off	Off	Off	Off	On	Off	Off	Off	Off	Off	Off	Off	Off
WT_AGCGATTAGGTGAGCT-1	Off	Off	Off	Off	Off	Off	Off	Off	Off	Off	Off	Off	Off	On	Off	Off	Off	Off	Off	Off	Off	Off	Off	Off	Off	Off	Off	Off	Off	Off	Off	Off	Off	Off	Off	Off	Off	Off	Off	Off	On	Off	Off	Off	Off	On	Off	Off	Off
WT_AGCGATTCAAATTAGG-1	Off	Off	Off	Off	Off	Off	Off	Off	Off	Off	Off	On	Off	On	Off	Off	Off	Off	Off	On	Off	Off	Off	Off	Off	Off	On	Off	Off	Off	Off	Off	Off	Off	Off	Off	Off	Off	Off	Off	On	Off	Off	Off	Off	Off	Off	Off	Off
WT_AGCGATTCAAGTGCAG-1	Off	Off	Off	Off	Off	Off	Off	On	Off	Off	Off	Off	Off	On	Off	Off	Off	Off	Off	On	Off	Off	Off	Off	Off	Off	On	Off	Off	On	Off	Off	Off	Off	Off	Off	Off	Off	Off	Off	Off	Off	Off	Off	Off	Off	Off	Off	Off
WT_AGCGATTCAGGACTTT-1	Off	Off	Off	Off	Off	Off	Off	On	Off	Off	Off	Off	Off	Off	On	Off	On	Off	On	Off	Off	On	Off	Off	Off	Off	Off	Off	Off	Off	Off	Off	Off	Off	Off	On	On	Off	On	Off	Off	On	On	Off	Off	Off	On	On	Off
WT_AGCGATTTCATAGAGA-1	Off	Off	Off	Off	Off	Off	Off	Off	Off	Off	Off	Off	Off	Off	Off	Off	Off	Off	Off	Off	Off	Off	Off	Off	Off	Off	Off	Off	Off	Off	Off	Off	Off	Off	Off	Off	Off	Off	Off	Off	On	Off	Off	Off	Off	Off	Off	Off	Off
WT_AGCGATTTCTCCTGAC-1	Off	Off	Off	Off	Off	Off	Off	Off	Off	Off	Off	Off	Off	Off	Off	Off	Off	Off	Off	Off	Off	Off	Off	Off	Off	Off	Off	Off	Off	Off	Off	Off	Off	Off	Off	Off	Off	Off	On	Off	On	Off	Off	Off	Off	Off	On	Off	Off
WT_AGCGCCAAGAACCCGA-1	Off	Off	Off	Off	Off	Off	Off	Off	Off	Off	Off	Off	Off	Off	Off	On	Off	Off	On	Off	Off	Off	Off	Off	Off	Off	Off	Off	Off	Off	Off	Off	Off	Off	Off	Off	Off	On	Off	Off	Off	On	Off	Off	Off	Off	Off	On	Off
WT_AGCGCCATCGACGCTG-1	Off	On	Off	Off	Off	On	On	On	On	On	On	Off	On	Off	Off	Off	Off	On	Off	Off	Off	Off	Off	Off	Off	Off	Off	Off	Off	Off	On	On	On	Off	Off	Off	Off	Off	Off	Off	Off	Off	Off	Off	On	On	Off	Off	Off
WT_AGCGCCATCGTCAACA-1	Off	On	Off	On	Off	Off	Off	Off	Off	On	On	Off	Off	Off	On	On	Off	On	On	Off	Off	On	On	On	Off	On	Off	Off	Off	Off	On	Off	Off	Off	Off	Off	On	On	On	On	Off	Off	Off	Off	Off	Off	On	On	Off
WT_AGCGCTGAGTCATCGT-1	Off	Off	Off	Off	Off	Off	Off	Off	Off	Off	Off	Off	Off	Off	Off	On	Off	Off	On	Off	Off	On	Off	Off	Off	Off	Off	Off	Off	Off	Off	Off	Off	Off	Off	Off	Off	Off	On	Off	On	On	Off	Off	Off	Off	On	Off	Off
WT_AGCGCTGCACAGGATG-1	Off	Off	Off	Off	Off	Off	Off	Off	Off	Off	Off	Off	Off	Off	Off	Off	Off	Off	Off	On	Off	Off	Off	Off	Off	Off	On	Off	Off	Off	Off	Off	Off	Off	Off	Off	Off	Off	Off	Off	On	Off	Off	Off	Off	Off	Off	Off	Off
WT_AGCGCTGCACGCGCAT-1	Off	Off	Off	Off	Off	Off	Off	Off	Off	Off	Off	Off	Off	Off	Off	On	On	On	On	Off	Off	On	Off	Off	Off	On	Off	Off	Off	Off	Off	Off	Off	Off	Off	Off	Off	Off	On	Off	Off	On	Off	Off	Off	Off	On	On	Off
WT_AGCGCTGGTAATCAGA-1	Off	Off	Off	Off	Off	Off	Off	Off	Off	Off	Off	Off	Off	On	Off	Off	Off	Off	Off	On	Off	Off	Off	Off	Off	Off	On	Off	Off	Off	Off	Off	Off	Off	Off	Off	Off	Off	Off	Off	Off	Off	Off	Off	Off	Off	Off	On	Off
WT_AGCGCTGGTAGTATAG-1	Off	On	Off	Off	Off	On	On	On	On	On	On	Off	On	Off	Off	Off	Off	Off	Off	Off	Off	Off	Off	Off	Off	Off	Off	Off	Off	Off	Off	On	Off	Off	Off	Off	Off	Off	Off	Off	On	Off	Off	Off	Off	On	Off	Off	Off
WT_AGCGCTGGTCCTCCAT-1	Off	Off	Off	Off	Off	Off	Off	Off	Off	Off	Off	Off	Off	On	On	Off	On	Off	Off	On	Off	On	Off	Off	Off	Off	Off	Off	Off	Off	Off	Off	Off	Off	Off	Off	On	Off	Off	Off	On	Off	On	Off	Off	Off	Off	Off	Off
WT_AGCGCTGTCCCATACC-1	Off	Off	Off	Off	Off	Off	Off	On	Off	Off	Off	Off	Off	Off	Off	Off	Off	On	Off	Off	Off	Off	Off	Off	Off	Off	On	Off	Off	Off	Off	Off	Off	Off	Off	Off	On	Off	Off	Off	On	Off	Off	Off	Off	On	Off	On	Off
WT_AGCGTATCAAAGGGCT-1	Off	Off	Off	Off	Off	Off	Off	Off	Off	Off	Off	Off	Off	Off	Off	Off	On	Off	On	Off	Off	On	Off	Off	Off	Off	Off	On	Off	Off	Off	On	Off	Off	Off	On	On	Off	On	Off	Off	On	Off	Off	Off	Off	On	On	Off
WT_AGCGTATCACCGTACG-1	Off	Off	Off	Off	Off	Off	Off	Off	Off	Off	Off	Off	Off	Off	Off	Off	Off	On	Off	Off	Off	Off	Off	Off	Off	Off	Off	Off	Off	Off	Off	Off	Off	Off	Off	Off	Off	Off	Off	Off	On	Off	Off	Off	Off	Off	Off	Off	Off
WT_AGCGTATCACTATCCC-1	Off	Off	Off	Off	Off	Off	Off	Off	Off	Off	Off	Off	Off	On	Off	Off	Off	Off	Off	On	Off	Off	Off	Off	On	Off	On	Off	Off	On	Off	Off	Off	Off	Off	Off	Off	Off	Off	Off	Off	Off	Off	Off	Off	Off	Off	Off	Off
WT_AGCGTATCAGAAGTTA-1	Off	Off	Off	Off	Off	Off	Off	Off	Off	Off	Off	Off	Off	Off	Off	On	Off	Off	On	Off	Off	Off	Off	Off	Off	Off	Off	Off	Off	Off	Off	Off	Off	Off	Off	Off	Off	Off	Off	Off	On	On	Off	Off	Off	Off	Off	Off	Off
WT_AGCGTATCAGAGGTTG-1	Off	Off	Off	Off	Off	Off	Off	On	Off	Off	Off	Off	Off	Off	On	Off	Off	Off	Off	Off	Off	Off	Off	Off	Off	Off	On	On	Off	Off	Off	On	Off	Off	Off	Off	On	Off	Off	On	Off	Off	Off	Off	Off	Off	Off	Off	Off
WT_AGCGTATCAGAGTGTG-1	Off	Off	Off	Off	Off	Off	Off	Off	Off	Off	Off	Off	Off	Off	Off	On	Off	Off	On	Off	Off	Off	Off	Off	Off	Off	Off	Off	Off	Off	Off	Off	Off	Off	Off	Off	Off	Off	Off	Off	On	Off	Off	Off	Off	Off	Off	Off	Off
WT_AGCGTATCAGTTGTTG-1	Off	Off	Off	Off	Off	Off	Off	Off	Off	Off	Off	Off	Off	Off	Off	Off	Off	Off	Off	Off	Off	Off	Off	Off	Off	Off	On	Off	Off	Off	Off	Off	Off	Off	Off	Off	Off	Off	Off	Off	Off	Off	Off	Off	On	Off	Off	On	Off
WT_AGCGTATCATCGCTCT-1	Off	On	Off	Off	Off	Off	Off	Off	Off	On	Off	Off	Off	Off	Off	On	Off	On	On	Off	Off	On	Off	Off	Off	Off	Off	Off	Off	Off	Off	Off	On	Off	Off	Off	Off	On	Off	Off	Off	On	Off	Off	Off	Off	On	Off	Off
WT_AGCGTATCATTGAGCT-1	Off	Off	Off	Off	Off	Off	Off	On	Off	Off	Off	Off	Off	Off	Off	Off	Off	Off	Off	Off	Off	On	Off	Off	Off	On	Off	Off	Off	Off	Off	Off	Off	Off	Off	Off	On	On	Off	On	Off	On	On	Off	Off	Off	On	On	Off
WT_AGCGTATGTTACACAC-1	Off	Off	Off	Off	Off	Off	Off	Off	Off	Off	Off	Off	Off	Off	On	Off	Off	Off	Off	Off	Off	Off	Off	Off	Off	Off	Off	Off	Off	Off	Off	Off	Off	Off	Off	On	On	Off	Off	Off	On	Off	Off	Off	Off	Off	Off	On	Off
WT_AGCGTATTCGCAATTG-1	Off	Off	Off	Off	Off	Off	Off	Off	Off	Off	Off	Off	Off	Off	Off	Off	Off	Off	Off	Off	Off	Off	Off	Off	Off	Off	On	Off	Off	Off	Off	Off	Off	Off	Off	Off	Off	Off	Off	Off	On	Off	Off	Off	Off	Off	Off	Off	Off
WT_AGCGTATTCTGGAAGG-1	Off	Off	Off	Off	Off	Off	Off	Off	On	Off	Off	Off	Off	Off	Off	Off	Off	Off	Off	Off	Off	Off	Off	Off	Off	Off	On	Off	Off	Off	Off	Off	Off	Off	Off	Off	Off	Off	Off	Off	On	Off	Off	Off	Off	Off	Off	Off	Off
WT_AGCGTCGAGGCCCGTT-1	Off	Off	Off	Off	Off	Off	Off	Off	Off	Off	Off	Off	Off	On	Off	Off	Off	Off	Off	On	Off	Off	Off	Off	Off	Off	On	Off	Off	Off	Off	Off	Off	Off	Off	On	Off	Off	Off	Off	Off	Off	Off	Off	Off	Off	Off	Off	Off
WT_AGCGTCGCAATCAAGA-1	Off	Off	Off	Off	Off	Off	Off	Off	Off	Off	Off	Off	Off	Off	Off	Off	Off	Off	Off	Off	Off	Off	Off	Off	Off	Off	Off	On	Off	Off	Off	Off	Off	Off	Off	On	Off	On	On	On	Off	Off	On	Off	Off	Off	Off	On	Off
WT_AGCGTCGCACGGCGTT-1	Off	Off	Off	Off	Off	Off	Off	Off	Off	Off	Off	Off	Off	Off	Off	Off	Off	Off	Off	Off	Off	Off	Off	Off	Off	Off	Off	Off	Off	Off	Off	Off	Off	Off	Off	Off	Off	Off	Off	Off	On	Off	Off	Off	Off	Off	Off	Off	Off
WT_AGCGTCGCAGACAATA-1	Off	On	Off	On	Off	Off	Off	Off	Off	On	Off	Off	Off	Off	Off	On	Off	On	On	Off	Off	On	Off	Off	Off	On	Off	Off	Off	Off	Off	Off	On	Off	Off	Off	Off	On	Off	Off	Off	On	On	Off	Off	Off	On	On	Off
WT_AGCGTCGGTACTGCGC-1	Off	Off	Off	Off	Off	Off	Off	Off	Off	Off	Off	Off	Off	Off	On	Off	On	Off	Off	Off	Off	Off	Off	Off	Off	On	Off	Off	Off	Off	Off	Off	Off	Off	Off	Off	On	Off	On	On	Off	Off	Off	Off	Off	Off	On	Off	Off
WT_AGCGTCGGTGTGTACT-1	Off	Off	Off	Off	Off	Off	Off	Off	Off	Off	Off	Off	Off	On	Off	Off	Off	Off	Off	On	Off	Off	Off	Off	Off	Off	On	On	Off	Off	Off	Off	Off	Off	Off	Off	On	Off	Off	Off	Off	Off	On	Off	Off	Off	Off	Off	Off
WT_AGCGTCGTCGCTCTCA-1	Off	Off	Off	Off	Off	Off	Off	Off	Off	Off	Off	Off	Off	On	On	Off	Off	Off	Off	On	Off	Off	Off	Off	Off	Off	On	Off	Off	On	Off	Off	Off	Off	Off	On	Off	Off	Off	On	Off	Off	Off	Off	Off	Off	Off	On	Off
WT_AGCTACAAGCAGCGAT-1	Off	Off	Off	Off	Off	Off	Off	Off	Off	Off	Off	Off	Off	Off	Off	On	Off	Off	On	Off	Off	Off	Off	Off	Off	Off	Off	Off	Off	Off	Off	Off	Off	Off	Off	Off	Off	Off	Off	Off	On	Off	Off	Off	Off	Off	Off	On	Off
WT_AGCTACAAGCCAGACA-1	Off	On	Off	Off	Off	Off	Off	Off	Off	On	Off	Off	Off	Off	Off	On	On	On	On	Off	Off	On	Off	Off	Off	Off	Off	Off	Off	Off	On	Off	On	Off	Off	Off	Off	On	On	Off	Off	On	On	Off	Off	Off	On	On	Off
WT_AGCTACAAGGGACAGG-1	Off	Off	Off	Off	Off	Off	Off	Off	Off	Off	Off	Off	Off	Off	Off	Off	Off	Off	On	Off	Off	On	Off	Off	Off	Off	Off	Off	Off	Off	Off	Off	Off	Off	Off	Off	On	Off	On	Off	Off	On	Off	Off	Off	Off	On	Off	Off
WT_AGCTACAAGTTCCATG-1	Off	Off	Off	Off	Off	Off	Off	Off	Off	Off	Off	Off	Off	Off	Off	Off	Off	Off	Off	On	Off	Off	Off	Off	Off	Off	On	Off	Off	On	Off	Off	Off	Off	Off	Off	Off	Off	Off	Off	On	Off	Off	Off	Off	Off	Off	Off	Off
WT_AGCTACAAGTTTCTTC-1	Off	Off	Off	Off	Off	Off	Off	Off	Off	Off	Off	Off	Off	On	Off	Off	Off	Off	Off	On	Off	Off	Off	Off	Off	Off	On	Off	Off	On	Off	Off	Off	Off	Off	Off	Off	Off	Off	Off	Off	Off	Off	Off	Off	Off	Off	On	Off
WT_AGCTACACACAAAGCG-1	On	Off	Off	Off	Off	Off	Off	Off	Off	Off	Off	Off	Off	Off	On	Off	Off	On	Off	Off	Off	Off	Off	Off	Off	On	Off	On	Off	Off	Off	Off	Off	Off	Off	On	Off	Off	Off	Off	Off	Off	Off	Off	Off	Off	Off	Off	Off
WT_AGCTACACAGCGAACA-1	Off	Off	Off	Off	Off	Off	Off	Off	Off	Off	Off	Off	Off	On	Off	Off	Off	Off	Off	On	Off	Off	Off	Off	Off	Off	On	Off	Off	Off	Off	Off	Off	Off	Off	Off	Off	Off	On	Off	Off	Off	Off	Off	Off	Off	Off	On	Off
WT_AGCTACACATATTCGG-1	Off	Off	Off	Off	Off	Off	Off	Off	Off	Off	Off	Off	Off	On	Off	Off	Off	Off	Off	On	Off	Off	Off	Off	Off	Off	On	Off	Off	On	Off	Off	Off	Off	Off	Off	Off	Off	Off	Off	Off	Off	Off	Off	Off	Off	Off	On	Off
WT_AGCTACAGTACAAAGT-1	Off	On	Off	Off	Off	Off	Off	On	Off	Off	Off	Off	Off	Off	Off	On	Off	Off	On	Off	Off	Off	Off	Off	Off	Off	Off	Off	Off	Off	Off	Off	Off	Off	Off	Off	Off	On	Off	Off	On	On	Off	Off	Off	Off	Off	Off	Off
WT_AGCTACAGTTCGGGTC-1	Off	Off	Off	Off	Off	Off	Off	Off	Off	Off	Off	Off	Off	Off	Off	Off	Off	Off	Off	Off	Off	Off	Off	Off	Off	Off	Off	Off	Off	Off	Off	Off	Off	Off	Off	Off	Off	Off	On	Off	Off	Off	Off	Off	Off	Off	On	Off	Off
WT_AGCTACATCCTTATGT-1	Off	Off	Off	Off	Off	Off	Off	Off	Off	Off	Off	Off	Off	On	Off	Off	Off	Off	Off	On	Off	Off	Off	Off	On	Off	On	Off	Off	On	Off	Off	Off	Off	Off	Off	Off	Off	On	Off	Off	Off	Off	Off	Off	Off	Off	Off	Off
WT_AGCTACATCTCGTCGT-1	Off	Off	Off	Off	Off	Off	Off	On	Off	Off	Off	Off	Off	On	Off	Off	On	Off	Off	On	Off	Off	Off	Off	Off	Off	Off	Off	Off	On	Off	Off	Off	Off	Off	Off	Off	Off	Off	On	Off	Off	Off	Off	Off	Off	Off	Off	Off
WT_AGCTACATCTGACGCG-1	Off	Off	Off	On	Off	Off	Off	Off	Off	Off	Off	Off	Off	Off	On	Off	On	Off	Off	On	Off	On	Off	Off	Off	Off	Off	Off	Off	Off	Off	Off	Off	Off	Off	Off	Off	Off	On	Off	Off	Off	On	Off	Off	Off	On	On	Off
WT_AGCTCAAAGTTCAACC-1	Off	Off	Off	On	On	Off	Off	On	Off	Off	On	Off	Off	Off	On	Off	Off	Off	Off	Off	Off	On	Off	Off	Off	On	Off	Off	Off	Off	Off	Off	Off	Off	Off	On	On	On	Off	Off	Off	On	On	Off	Off	Off	On	On	Off
WT_AGCTCAAGTAACTTCG-1	Off	On	Off	Off	Off	Off	Off	Off	Off	Off	Off	Off	Off	Off	Off	On	Off	Off	On	Off	Off	Off	Off	On	Off	Off	Off	Off	Off	Off	Off	Off	Off	Off	Off	Off	Off	On	On	Off	Off	On	Off	Off	Off	Off	Off	On	Off
WT_AGCTCAAGTACGCTAT-1	Off	Off	Off	Off	Off	Off	Off	Off	Off	Off	Off	Off	Off	On	Off	Off	Off	Off	Off	On	Off	Off	Off	Off	Off	Off	On	Off	Off	On	Off	Off	Off	Off	Off	Off	Off	Off	Off	Off	On	Off	Off	Off	Off	Off	Off	On	Off
WT_AGCTCAAGTGGGATTG-1	Off	On	Off	Off	Off	On	On	On	On	On	On	Off	Off	Off	Off	Off	Off	Off	Off	Off	Off	Off	Off	Off	Off	Off	Off	Off	Off	Off	Off	On	Off	Off	Off	Off	Off	Off	Off	Off	Off	Off	Off	Off	Off	On	Off	Off	Off
WT_AGCTCAATCCAACCAA-1	Off	Off	Off	Off	Off	Off	Off	Off	Off	On	Off	Off	Off	Off	Off	On	Off	Off	On	Off	Off	On	Off	Off	Off	Off	Off	Off	Off	Off	Off	Off	On	Off	Off	Off	Off	Off	Off	Off	On	On	Off	Off	Off	Off	On	On	Off
WT_AGCTCAATCCTAGCGG-1	Off	Off	Off	Off	Off	Off	Off	On	Off	Off	Off	Off	Off	Off	Off	On	Off	Off	Off	Off	Off	On	Off	Off	Off	Off	Off	Off	Off	Off	Off	Off	Off	Off	Off	Off	Off	Off	On	Off	Off	Off	Off	Off	Off	Off	On	Off	Off
WT_AGCTCAATCGCGTGAC-1	Off	Off	Off	Off	Off	Off	Off	Off	On	On	Off	On	On	Off	Off	Off	Off	Off	Off	Off	Off	Off	Off	Off	Off	Off	Off	Off	Off	Off	Off	Off	Off	Off	Off	Off	On	Off	Off	Off	On	Off	Off	Off	Off	Off	Off	Off	Off
WT_AGCTTCCAGCGACAGT-1	Off	On	Off	Off	Off	Off	Off	Off	Off	On	On	Off	Off	Off	Off	On	Off	On	On	Off	Off	Off	On	On	Off	Off	Off	Off	Off	Off	On	Off	Off	On	Off	Off	Off	On	On	Off	Off	Off	On	Off	Off	Off	Off	On	Off
WT_AGCTTCCCATGAGAAT-1	Off	Off	Off	Off	Off	Off	Off	Off	Off	Off	Off	Off	Off	Off	On	Off	Off	Off	Off	Off	Off	Off	Off	Off	Off	Off	Off	Off	Off	Off	Off	Off	Off	Off	Off	On	Off	Off	Off	On	Off	Off	On	Off	Off	Off	Off	On	Off
WT_AGCTTCCGTAGGTGCA-1	Off	On	Off	Off	Off	Off	Off	Off	Off	On	Off	Off	Off	Off	Off	On	Off	On	On	Off	Off	Off	Off	Off	Off	Off	Off	Off	Off	Off	Off	Off	Off	Off	Off	Off	Off	Off	Off	Off	Off	Off	Off	Off	Off	Off	Off	On	Off
WT_AGCTTCCGTCATCGGC-1	Off	Off	Off	Off	Off	Off	Off	Off	Off	Off	Off	Off	Off	Off	Off	Off	Off	Off	Off	Off	Off	Off	Off	Off	Off	Off	On	Off	Off	Off	Off	Off	Off	Off	Off	Off	Off	Off	Off	Off	On	Off	Off	Off	Off	Off	Off	Off	Off
WT_AGCTTCCGTGCGGCTT-1	Off	Off	Off	Off	Off	Off	Off	Off	Off	Off	Off	Off	Off	Off	Off	Off	Off	Off	Off	Off	Off	Off	Off	Off	Off	Off	Off	Off	Off	Off	Off	Off	Off	Off	Off	Off	Off	Off	Off	Off	Off	Off	Off	Off	Off	Off	Off	On	Off
WT_AGCTTCCTCAGGAAAT-1	Off	Off	Off	Off	Off	Off	Off	Off	Off	Off	Off	Off	Off	Off	Off	On	Off	Off	On	Off	Off	On	Off	Off	Off	Off	Off	Off	Off	Off	Off	Off	Off	Off	Off	Off	On	Off	On	Off	Off	On	Off	Off	Off	Off	Off	On	Off
WT_AGCTTCCTCGGCCCAA-1	Off	On	Off	On	Off	Off	Off	Off	Off	On	On	Off	Off	Off	Off	On	Off	On	On	Off	Off	On	Off	On	Off	On	Off	On	Off	Off	On	On	On	On	Off	On	On	On	On	On	Off	On	On	Off	Off	Off	On	On	Off
WT_AGGAAATAGCCGATTT-1	Off	On	Off	Off	Off	Off	On	On	On	On	On	Off	Off	On	Off	Off	Off	On	Off	Off	Off	Off	Off	Off	Off	Off	On	On	Off	Off	Off	On	Off	Off	Off	Off	Off	Off	On	Off	Off	Off	Off	Off	Off	Off	Off	Off	Off
WT_AGGAAATAGGCCATAG-1	Off	On	Off	On	Off	Off	Off	Off	Off	Off	Off	Off	Off	Off	Off	On	Off	Off	On	Off	Off	On	Off	Off	Off	On	Off	Off	Off	Off	Off	Off	Off	Off	Off	Off	Off	On	On	Off	Off	On	Off	Off	On	Off	On	On	Off
WT_AGGAAATAGTAACGAT-1	Off	Off	Off	Off	Off	Off	Off	Off	Off	Off	Off	Off	Off	Off	Off	On	Off	Off	On	Off	Off	On	Off	Off	Off	Off	Off	Off	Off	Off	Off	Off	Off	Off	Off	Off	Off	Off	On	Off	On	On	Off	Off	Off	Off	Off	On	Off
WT_AGGAAATAGTGATAAC-1	Off	Off	Off	Off	Off	Off	Off	Off	Off	Off	Off	Off	Off	On	Off	Off	Off	Off	Off	On	Off	Off	Off	Off	Off	Off	On	Off	Off	On	Off	Off	Off	Off	Off	Off	Off	Off	Off	Off	Off	Off	Off	Off	Off	Off	Off	Off	Off
WT_AGGAAATCAGTGTACT-1	Off	Off	Off	Off	Off	Off	Off	On	Off	Off	Off	Off	Off	On	Off	Off	Off	Off	Off	On	Off	Off	Off	Off	Off	Off	On	Off	Off	On	Off	Off	Off	Off	Off	Off	Off	Off	Off	Off	Off	Off	Off	Off	Off	Off	Off	Off	Off
WT_AGGAAATGTCCCTGTT-1	Off	Off	Off	Off	Off	Off	Off	Off	Off	Off	Off	Off	Off	On	Off	Off	Off	Off	Off	On	Off	Off	Off	Off	On	Off	On	On	Off	On	Off	Off	Off	Off	Off	Off	Off	Off	Off	Off	Off	Off	Off	Off	Off	Off	Off	Off	Off
WT_AGGAAATTCACTGCTC-1	Off	On	Off	Off	Off	Off	Off	Off	Off	On	Off	Off	Off	Off	Off	On	Off	Off	On	Off	Off	On	Off	On	Off	On	Off	Off	Off	Off	Off	Off	Off	Off	Off	Off	Off	On	On	Off	Off	On	On	Off	Off	Off	On	On	Off
WT_AGGAAATTCTAGTCAG-1	Off	Off	Off	Off	Off	On	On	Off	On	Off	Off	Off	Off	Off	Off	Off	Off	Off	Off	Off	Off	Off	Off	Off	Off	Off	Off	Off	Off	Off	Off	On	Off	Off	Off	Off	Off	Off	Off	Off	Off	Off	Off	Off	Off	On	Off	Off	Off
WT_AGGAATAAGGGATCAC-1	Off	Off	Off	Off	Off	Off	Off	Off	Off	Off	Off	Off	Off	Off	Off	On	On	Off	On	Off	Off	On	Off	Off	Off	On	Off	Off	Off	Off	Off	Off	Off	Off	Off	Off	Off	Off	On	Off	Off	On	On	Off	Off	Off	On	Off	Off
WT_AGGAATAAGTTGTACC-1	Off	On	Off	Off	Off	On	On	Off	On	On	On	Off	Off	Off	Off	Off	Off	Off	Off	Off	Off	Off	Off	Off	Off	Off	Off	Off	Off	Off	Off	On	Off	Off	Off	Off	Off	Off	Off	On	Off	Off	Off	Off	Off	On	Off	Off	Off
WT_AGGAATAGTAATTAGG-1	Off	Off	Off	Off	Off	Off	Off	Off	Off	On	Off	Off	Off	Off	On	On	On	Off	On	Off	Off	On	Off	Off	Off	On	Off	Off	Off	Off	Off	Off	Off	Off	Off	On	Off	On	Off	On	Off	On	On	Off	Off	Off	On	On	Off
WT_AGGAATAGTCCCTCAT-1	Off	Off	Off	Off	Off	Off	Off	Off	Off	Off	Off	Off	Off	Off	Off	Off	Off	Off	Off	Off	Off	Off	Off	Off	Off	Off	Off	Off	Off	Off	Off	Off	Off	Off	Off	Off	Off	Off	On	Off	On	Off	Off	Off	Off	Off	Off	On	Off
WT_AGGACGAAGACATATG-1	Off	Off	Off	Off	Off	Off	Off	Off	Off	Off	Off	Off	Off	On	Off	Off	On	Off	Off	On	Off	Off	Off	Off	Off	Off	On	Off	Off	Off	Off	Off	Off	Off	Off	Off	Off	Off	On	On	Off	Off	Off	Off	Off	Off	Off	On	Off
WT_AGGACGAAGACGCCCT-1	Off	On	Off	On	On	Off	Off	Off	Off	On	On	Off	On	Off	Off	Off	Off	On	On	Off	Off	On	On	On	Off	On	Off	Off	Off	Off	Off	Off	Off	Off	Off	On	On	On	Off	On	Off	On	On	Off	Off	Off	Off	On	Off
WT_AGGACGAAGTCGCTAT-1	Off	Off	Off	Off	Off	Off	Off	Off	Off	Off	Off	Off	Off	Off	Off	On	Off	Off	On	Off	Off	Off	Off	Off	Off	Off	Off	Off	Off	Off	Off	Off	Off	Off	Off	Off	Off	Off	Off	Off	On	Off	Off	Off	Off	Off	Off	Off	Off
WT_AGGACGACAATTTCCT-1	Off	Off	Off	Off	Off	Off	Off	Off	Off	Off	Off	Off	Off	Off	Off	Off	Off	Off	Off	Off	Off	Off	Off	Off	Off	Off	Off	Off	Off	On	Off	Off	Off	Off	Off	Off	Off	Off	On	Off	On	Off	Off	Off	Off	Off	Off	Off	Off
WT_AGGACGAGTCAAATCC-1	Off	Off	Off	Off	Off	Off	Off	On	Off	Off	Off	Off	Off	On	Off	Off	Off	Off	Off	On	Off	Off	Off	Off	Off	Off	Off	Off	Off	Off	Off	Off	Off	Off	Off	Off	On	Off	On	Off	Off	Off	Off	Off	Off	Off	Off	Off	Off
WT_AGGACGATCGGCGATC-1	Off	On	Off	Off	Off	Off	Off	Off	Off	On	Off	Off	Off	Off	Off	On	On	On	On	Off	Off	On	Off	On	Off	On	Off	Off	Off	Off	Off	Off	Off	Off	Off	On	Off	Off	On	Off	Off	On	On	Off	Off	Off	On	On	Off
WT_AGGACGATCTCGTCGT-1	Off	Off	Off	Off	Off	Off	Off	Off	Off	Off	Off	Off	Off	Off	Off	On	Off	Off	On	Off	Off	Off	Off	Off	Off	Off	Off	Off	Off	Off	Off	Off	Off	Off	Off	Off	Off	Off	On	Off	On	On	Off	Off	Off	Off	Off	On	Off
WT_AGGACTTAGTAGACCG-1	Off	Off	Off	Off	Off	Off	Off	Off	Off	Off	Off	Off	Off	Off	Off	On	Off	Off	On	Off	Off	Off	Off	Off	Off	Off	Off	Off	Off	Off	Off	Off	Off	Off	Off	Off	Off	Off	On	Off	Off	On	Off	Off	Off	Off	On	On	Off
WT_AGGACTTCAGGTATGG-1	Off	Off	Off	Off	Off	Off	Off	Off	Off	Off	Off	Off	Off	Off	Off	On	Off	Off	Off	Off	Off	Off	Off	Off	Off	Off	Off	Off	Off	Off	Off	Off	Off	Off	Off	Off	Off	Off	Off	Off	On	Off	Off	Off	Off	Off	Off	Off	Off
WT_AGGACTTCATATGAAG-1	Off	Off	Off	Off	Off	Off	Off	On	Off	Off	Off	Off	Off	Off	On	Off	On	On	On	Off	Off	On	Off	Off	Off	On	Off	Off	Off	Off	On	Off	On	Off	Off	On	On	Off	On	On	Off	On	On	Off	Off	Off	On	On	Off
WT_AGGACTTCATCCCGTT-1	Off	Off	Off	Off	Off	Off	Off	Off	Off	Off	Off	Off	Off	Off	Off	Off	Off	Off	Off	Off	Off	Off	Off	Off	Off	Off	Off	Off	Off	Off	Off	Off	Off	Off	Off	Off	Off	Off	On	Off	Off	On	Off	Off	Off	Off	On	Off	Off
WT_AGGACTTGTCACCCTT-1	Off	Off	Off	Off	Off	Off	Off	On	Off	Off	Off	Off	Off	Off	On	Off	On	Off	Off	On	Off	On	Off	Off	Off	Off	Off	Off	Off	Off	Off	Off	Off	Off	Off	Off	Off	Off	On	On	Off	Off	On	Off	Off	Off	On	On	Off
WT_AGGAGGTAGCTGACTT-1	Off	Off	Off	Off	Off	Off	Off	Off	Off	Off	Off	Off	Off	Off	On	Off	On	Off	Off	Off	Off	Off	Off	Off	Off	Off	Off	Off	Off	Off	On	Off	Off	Off	Off	Off	On	Off	Off	On	Off	Off	Off	Off	Off	On	Off	On	Off
WT_AGGAGGTAGTCCCGGT-1	Off	Off	Off	Off	Off	Off	Off	Off	Off	Off	Off	Off	Off	Off	On	Off	Off	On	Off	Off	Off	Off	Off	Off	Off	On	Off	On	Off	Off	Off	Off	Off	Off	Off	On	Off	On	On	Off	Off	Off	On	Off	Off	Off	Off	Off	Off
WT_AGGAGGTAGTGATGGC-1	Off	Off	Off	Off	Off	Off	Off	Off	Off	Off	Off	Off	On	Off	Off	Off	Off	Off	Off	Off	Off	On	Off	Off	Off	Off	Off	Off	Off	Off	Off	Off	Off	Off	Off	On	On	Off	On	Off	Off	On	On	Off	Off	Off	On	On	Off
WT_AGGAGGTCAGCTACAT-1	Off	Off	Off	Off	Off	Off	Off	Off	Off	Off	Off	Off	Off	On	On	Off	On	Off	Off	On	Off	On	Off	Off	Off	Off	Off	Off	On	On	Off	Off	Off	Off	Off	Off	Off	Off	Off	Off	Off	Off	Off	Off	Off	Off	On	On	Off
WT_AGGAGGTGTTCTTGTT-1	Off	Off	Off	Off	Off	Off	Off	On	Off	Off	Off	Off	Off	Off	Off	Off	Off	Off	Off	On	Off	Off	Off	Off	Off	Off	On	Off	Off	Off	Off	Off	Off	Off	Off	Off	Off	Off	Off	Off	On	Off	Off	Off	Off	Off	Off	On	Off
WT_AGGAGGTGTTGGCCGT-1	Off	On	Off	Off	Off	On	On	Off	On	On	On	Off	Off	Off	Off	Off	Off	On	Off	Off	Off	Off	Off	Off	Off	Off	Off	Off	Off	Off	Off	On	Off	Off	Off	Off	Off	Off	Off	Off	Off	Off	Off	Off	On	On	Off	Off	Off
WT_AGGAGGTTCCTTATCA-1	Off	Off	Off	Off	Off	Off	Off	Off	Off	Off	Off	Off	Off	Off	Off	On	Off	Off	On	Off	Off	Off	Off	Off	Off	Off	Off	Off	Off	Off	Off	Off	Off	Off	Off	Off	Off	Off	Off	Off	On	Off	Off	Off	Off	Off	Off	Off	Off
WT_AGGAGGTTCTGTACAG-1	Off	Off	Off	Off	Off	Off	Off	Off	Off	Off	Off	Off	Off	Off	Off	On	Off	Off	On	Off	Off	Off	Off	Off	Off	Off	Off	Off	Off	Off	Off	Off	Off	Off	Off	Off	Off	On	On	Off	On	Off	Off	Off	Off	Off	Off	Off	Off
WT_AGGATAAAGGAAAGGT-1	Off	Off	Off	Off	Off	Off	Off	Off	Off	Off	Off	Off	Off	On	Off	Off	Off	Off	Off	On	Off	Off	Off	Off	Off	Off	On	Off	Off	On	Off	Off	Off	Off	Off	Off	Off	Off	Off	Off	Off	Off	Off	Off	Off	Off	Off	On	Off
WT_AGGATAAAGTGCGCTC-1	Off	Off	Off	Off	Off	Off	Off	Off	Off	Off	Off	Off	Off	Off	Off	On	Off	Off	On	Off	Off	Off	Off	Off	Off	Off	Off	Off	Off	Off	Off	Off	Off	Off	Off	Off	Off	Off	On	Off	Off	On	Off	Off	Off	Off	On	On	Off
WT_AGGATAACAACCAATC-1	Off	Off	Off	Off	Off	Off	Off	Off	Off	Off	Off	Off	Off	Off	Off	On	Off	Off	Off	Off	Off	Off	Off	Off	Off	Off	Off	Off	Off	Off	Off	Off	Off	Off	Off	Off	Off	Off	On	Off	On	On	Off	Off	Off	Off	Off	Off	Off
WT_AGGATAACAATTGCCA-1	Off	On	Off	On	Off	Off	Off	Off	Off	Off	Off	Off	Off	Off	Off	On	Off	Off	On	Off	Off	On	Off	Off	Off	Off	Off	Off	Off	Off	Off	Off	Off	Off	Off	Off	Off	Off	Off	Off	Off	On	On	Off	Off	Off	Off	On	Off
WT_AGGATAACACCAGCTG-1	Off	Off	Off	Off	Off	Off	On	Off	On	Off	Off	Off	Off	Off	Off	Off	Off	Off	Off	Off	Off	Off	Off	Off	Off	Off	On	Off	Off	Off	Off	Off	Off	Off	Off	Off	Off	Off	On	Off	Off	Off	Off	Off	Off	Off	Off	Off	Off
WT_AGGATAACAGCAGTGA-1	Off	On	Off	Off	Off	On	On	On	On	On	On	Off	Off	Off	Off	Off	Off	Off	Off	Off	Off	Off	Off	Off	Off	Off	Off	Off	Off	Off	Off	On	Off	Off	Off	Off	Off	Off	On	Off	Off	Off	Off	Off	Off	On	Off	Off	Off
WT_AGGATCTAGATGGCAC-1	Off	Off	Off	Off	Off	Off	Off	Off	Off	Off	Off	Off	Off	Off	Off	On	On	Off	Off	On	Off	Off	Off	Off	Off	Off	Off	Off	Off	Off	Off	Off	Off	Off	Off	Off	Off	Off	On	Off	On	Off	Off	Off	Off	Off	On	Off	Off
WT_AGGATCTAGGAGGGTG-1	Off	Off	Off	Off	Off	Off	Off	Off	Off	Off	Off	Off	Off	On	Off	Off	Off	Off	Off	On	Off	Off	Off	Off	Off	Off	On	On	Off	On	Off	Off	Off	Off	Off	Off	Off	Off	Off	Off	Off	Off	Off	Off	Off	Off	Off	Off	Off
WT_AGGATCTGTAACAGTA-1	Off	Off	Off	Off	Off	On	Off	On	On	Off	Off	Off	On	On	Off	Off	Off	On	Off	On	Off	Off	Off	Off	Off	Off	Off	On	Off	Off	Off	Off	Off	Off	Off	On	Off	Off	On	On	Off	Off	Off	Off	Off	Off	Off	Off	Off
WT_AGGATCTGTATACGGG-1	Off	On	Off	Off	Off	On	On	Off	On	Off	On	Off	On	Off	Off	Off	Off	On	Off	Off	Off	Off	Off	Off	Off	Off	Off	Off	Off	Off	Off	On	Off	Off	Off	On	Off	Off	Off	Off	Off	Off	Off	Off	Off	Off	Off	On	Off
WT_AGGATCTGTATGTCAC-1	Off	Off	Off	Off	Off	Off	Off	On	Off	Off	Off	Off	Off	Off	On	Off	On	Off	Off	On	Off	Off	Off	Off	Off	Off	Off	Off	Off	Off	Off	Off	Off	Off	Off	On	Off	Off	Off	On	Off	Off	Off	Off	Off	Off	Off	Off	Off
WT_AGGATCTGTCAATGGG-1	Off	Off	Off	On	Off	Off	Off	On	Off	Off	Off	Off	Off	Off	Off	Off	On	On	On	Off	Off	On	Off	Off	Off	On	Off	Off	Off	Off	Off	Off	Off	Off	Off	Off	Off	On	On	Off	Off	On	Off	Off	Off	Off	On	Off	Off
WT_AGGATCTGTGAACTAA-1	Off	Off	Off	Off	Off	Off	Off	Off	Off	Off	Off	Off	Off	Off	Off	On	Off	Off	On	Off	Off	Off	Off	Off	Off	Off	Off	Off	Off	Off	Off	Off	Off	Off	Off	Off	Off	Off	On	Off	On	Off	Off	Off	Off	Off	Off	On	Off
WT_AGGATCTTCAACACGT-1	Off	Off	Off	Off	Off	Off	Off	On	Off	Off	Off	Off	Off	On	On	Off	Off	Off	Off	On	Off	Off	Off	Off	Off	Off	Off	Off	Off	On	Off	Off	Off	Off	Off	Off	Off	Off	On	On	Off	Off	Off	Off	Off	Off	On	On	Off
WT_AGGATCTTCTCATGGA-1	On	Off	Off	Off	Off	Off	Off	Off	Off	Off	Off	Off	Off	Off	Off	Off	On	Off	Off	Off	Off	Off	Off	Off	Off	Off	Off	Off	Off	Off	On	Off	Off	Off	Off	On	Off	On	Off	On	Off	Off	Off	Off	Off	Off	Off	Off	Off
WT_AGGCATTAGAGAGGGC-1	Off	On	Off	Off	Off	On	On	Off	On	On	On	Off	On	Off	Off	Off	Off	Off	Off	Off	Off	Off	Off	Off	Off	Off	Off	Off	Off	Off	Off	On	Off	Off	Off	Off	Off	Off	Off	Off	Off	Off	Off	Off	Off	On	Off	Off	Off
WT_AGGCATTAGTTGCGCC-1	Off	On	Off	Off	Off	Off	Off	Off	Off	Off	On	Off	Off	Off	On	Off	Off	Off	Off	Off	Off	Off	On	Off	Off	Off	Off	Off	Off	Off	On	Off	Off	On	Off	On	Off	On	Off	On	Off	Off	Off	Off	Off	Off	Off	On	Off
WT_AGGCATTCAATCGCCG-1	Off	Off	Off	Off	Off	Off	Off	Off	Off	Off	Off	Off	Off	On	Off	Off	Off	Off	Off	On	Off	Off	Off	Off	Off	Off	On	Off	Off	Off	Off	Off	Off	Off	Off	Off	Off	Off	Off	Off	On	Off	Off	Off	Off	On	Off	Off	Off
WT_AGGCATTCAATCGTCA-1	Off	Off	Off	Off	Off	Off	Off	On	Off	Off	Off	Off	Off	Off	Off	Off	Off	Off	Off	Off	Off	Off	Off	Off	Off	Off	On	Off	Off	Off	Off	Off	Off	Off	Off	Off	Off	Off	Off	Off	On	Off	Off	Off	Off	Off	Off	Off	Off
WT_AGGCATTGTATGGTAA-1	Off	Off	Off	Off	Off	Off	Off	On	Off	Off	Off	Off	Off	On	Off	Off	Off	Off	Off	On	Off	Off	Off	Off	Off	Off	On	Off	Off	On	Off	Off	Off	Off	Off	Off	Off	Off	Off	Off	Off	Off	Off	Off	Off	Off	Off	On	Off
WT_AGGCATTGTCCATACA-1	Off	Off	Off	Off	Off	Off	Off	On	Off	Off	Off	Off	Off	Off	Off	On	On	Off	On	Off	Off	On	Off	Off	Off	Off	Off	Off	Off	Off	Off	Off	Off	Off	Off	Off	Off	Off	On	Off	Off	On	Off	Off	Off	Off	On	Off	Off
WT_AGGCATTGTGAGATAT-1	Off	Off	Off	Off	Off	Off	Off	Off	Off	Off	Off	Off	Off	Off	Off	On	Off	Off	On	Off	Off	Off	Off	Off	Off	Off	Off	Off	Off	Off	Off	Off	Off	Off	Off	Off	Off	Off	Off	Off	On	Off	Off	Off	Off	Off	Off	On	Off
WT_AGGCATTGTGCGCTCA-1	Off	Off	Off	Off	Off	Off	Off	Off	Off	Off	Off	Off	Off	On	Off	Off	On	Off	Off	On	Off	Off	Off	Off	Off	Off	On	Off	Off	On	Off	Off	Off	Off	Off	Off	Off	Off	On	On	Off	Off	Off	Off	Off	Off	Off	On	Off
WT_AGGCATTTCCATCTGC-1	Off	Off	Off	Off	Off	Off	Off	Off	Off	Off	Off	Off	Off	Off	Off	On	Off	Off	Off	Off	Off	Off	Off	Off	Off	Off	Off	Off	Off	Off	Off	Off	Off	Off	Off	Off	Off	Off	Off	Off	On	Off	Off	Off	Off	Off	Off	Off	Off
WT_AGGCCACAGGATTCCT-1	Off	On	Off	Off	Off	On	On	Off	On	On	On	Off	On	Off	Off	Off	Off	Off	Off	Off	Off	Off	Off	Off	Off	Off	Off	Off	Off	Off	Off	On	Off	Off	Off	Off	Off	Off	Off	Off	Off	Off	Off	Off	Off	On	Off	Off	Off
WT_AGGCCACCAAGTAGTA-1	Off	On	Off	On	Off	Off	Off	On	Off	On	Off	Off	On	Off	Off	Off	Off	On	On	Off	Off	On	On	Off	Off	Off	Off	Off	Off	Off	On	Off	Off	On	Off	On	On	On	Off	On	Off	On	On	Off	Off	Off	On	On	Off
WT_AGGCCACTCAGACCGC-1	Off	Off	Off	Off	Off	Off	Off	Off	Off	Off	Off	Off	Off	Off	Off	On	Off	Off	On	Off	Off	Off	Off	Off	Off	Off	Off	Off	Off	Off	Off	Off	Off	Off	Off	Off	On	Off	Off	Off	On	Off	Off	Off	Off	Off	Off	On	Off
WT_AGGCCACTCCTCAGGG-1	Off	Off	Off	Off	Off	Off	Off	Off	Off	Off	Off	Off	Off	Off	Off	Off	Off	On	Off	Off	Off	Off	Off	Off	Off	Off	Off	Off	Off	Off	Off	Off	Off	Off	Off	Off	On	Off	On	On	Off	Off	On	Off	Off	Off	Off	On	Off
WT_AGGCCACTCTTGGTCC-1	Off	On	Off	On	On	Off	Off	On	Off	On	On	Off	On	Off	On	Off	Off	On	Off	Off	Off	Off	On	Off	Off	Off	Off	Off	Off	Off	On	Off	On	On	Off	On	Off	Off	Off	On	Off	Off	On	Off	On	Off	Off	Off	Off
WT_AGGCTGCAGAATCGCG-1	Off	Off	Off	Off	Off	Off	Off	Off	Off	On	Off	Off	Off	Off	Off	On	Off	On	On	Off	Off	On	Off	Off	Off	Off	Off	Off	Off	Off	Off	Off	Off	Off	Off	Off	Off	Off	Off	Off	Off	On	Off	Off	Off	Off	On	Off	Off
WT_AGGCTGCAGGGCTGAT-1	Off	Off	Off	Off	Off	Off	Off	Off	Off	Off	Off	Off	Off	Off	Off	On	Off	Off	On	Off	Off	Off	Off	Off	Off	Off	Off	Off	Off	Off	Off	Off	Off	Off	Off	Off	Off	Off	On	Off	Off	Off	Off	Off	Off	Off	Off	Off	Off
WT_AGGCTGCAGGTCACAG-1	Off	Off	Off	Off	Off	Off	Off	Off	Off	Off	Off	Off	Off	Off	Off	On	Off	Off	On	Off	Off	On	Off	Off	Off	Off	Off	Off	Off	Off	Off	Off	Off	Off	Off	Off	Off	Off	On	Off	Off	On	Off	Off	Off	Off	On	Off	Off
WT_AGGCTGCCACACCAGC-1	Off	On	Off	On	Off	Off	Off	On	Off	On	On	Off	On	Off	On	Off	Off	Off	Off	Off	Off	On	On	Off	Off	On	Off	On	Off	Off	On	Off	Off	Off	Off	On	On	On	On	On	Off	Off	On	Off	Off	Off	Off	Off	Off
WT_AGGCTGCCATGTTCGA-1	Off	Off	Off	Off	Off	Off	Off	Off	Off	Off	Off	Off	Off	Off	Off	On	Off	Off	On	Off	Off	Off	Off	Off	Off	Off	Off	Off	Off	Off	Off	Off	Off	Off	Off	Off	Off	Off	On	Off	Off	Off	Off	Off	Off	Off	Off	On	Off
WT_AGGCTGCGTACGGTTT-1	Off	Off	Off	Off	Off	Off	Off	On	Off	On	Off	Off	Off	Off	Off	Off	Off	Off	On	Off	Off	On	Off	On	Off	Off	Off	Off	Off	Off	Off	Off	Off	Off	Off	Off	On	Off	On	Off	Off	On	On	Off	Off	Off	On	On	Off
WT_AGGCTGCGTACTGCCG-1	Off	On	Off	Off	Off	On	On	Off	On	On	On	Off	Off	Off	On	Off	Off	Off	Off	Off	Off	Off	Off	Off	Off	Off	Off	Off	Off	Off	Off	On	Off	Off	Off	On	Off	Off	Off	Off	Off	Off	Off	Off	Off	On	Off	Off	Off
WT_AGGCTGCGTCACCGCA-1	Off	On	Off	Off	Off	Off	Off	Off	Off	On	On	Off	Off	Off	Off	On	Off	Off	On	Off	Off	Off	On	On	Off	Off	Off	Off	Off	Off	Off	Off	Off	Off	Off	Off	Off	On	On	Off	Off	On	On	Off	Off	Off	Off	On	Off
WT_AGGCTGCTCGACGTCG-1	Off	Off	Off	Off	Off	Off	Off	Off	Off	Off	Off	Off	Off	On	Off	Off	Off	Off	Off	On	Off	Off	Off	Off	Off	Off	On	Off	Off	On	Off	Off	Off	Off	Off	Off	Off	Off	On	Off	On	Off	Off	Off	Off	Off	Off	Off	Off
WT_AGGGAGTAGACCATGG-1	Off	Off	Off	Off	Off	Off	Off	Off	Off	Off	Off	Off	Off	On	Off	Off	Off	Off	Off	On	Off	Off	Off	Off	Off	Off	On	Off	Off	Off	Off	Off	Off	Off	Off	Off	Off	Off	Off	Off	On	Off	Off	Off	Off	Off	Off	Off	Off
WT_AGGGAGTAGGCCTAAG-1	Off	Off	Off	Off	Off	Off	Off	On	Off	Off	Off	Off	Off	Off	On	Off	Off	On	Off	Off	Off	Off	Off	Off	Off	On	Off	On	Off	Off	Off	Off	Off	Off	Off	Off	On	Off	Off	Off	Off	Off	Off	Off	Off	Off	Off	Off	Off
WT_AGGGAGTCACAGAAGC-1	Off	Off	Off	Off	Off	Off	Off	Off	Off	Off	Off	Off	Off	On	Off	Off	Off	Off	Off	On	Off	Off	Off	Off	Off	Off	On	Off	Off	Off	Off	Off	Off	Off	Off	Off	Off	Off	Off	Off	On	Off	Off	Off	Off	Off	Off	Off	Off
WT_AGGGAGTCAGTATGAA-1	Off	Off	Off	Off	Off	Off	Off	On	Off	Off	Off	Off	On	Off	Off	Off	Off	Off	Off	Off	Off	Off	Off	Off	Off	On	Off	Off	Off	Off	Off	Off	Off	Off	Off	On	Off	Off	On	Off	Off	Off	Off	Off	Off	Off	Off	On	Off
WT_AGGGAGTCATCTGTTT-1	Off	Off	Off	Off	Off	Off	Off	Off	Off	Off	Off	Off	Off	Off	Off	On	On	Off	Off	Off	Off	Off	Off	Off	Off	Off	Off	Off	Off	Off	Off	Off	Off	Off	Off	Off	Off	Off	Off	Off	Off	Off	Off	Off	Off	Off	Off	On	Off
WT_AGGGAGTGTACCGTGC-1	Off	Off	Off	Off	Off	Off	Off	Off	Off	Off	Off	Off	Off	Off	Off	Off	Off	Off	Off	Off	Off	On	Off	Off	Off	On	Off	Off	Off	Off	Off	Off	Off	Off	Off	On	Off	Off	On	Off	Off	Off	Off	Off	Off	Off	On	Off	Off
WT_AGGGCCTAGGTGCTTT-1	Off	Off	Off	Off	Off	Off	Off	Off	Off	Off	Off	Off	Off	On	Off	Off	Off	Off	Off	On	Off	Off	Off	Off	Off	Off	On	Off	Off	On	Off	Off	Off	Off	Off	Off	Off	Off	Off	Off	Off	Off	Off	Off	Off	Off	Off	On	Off
WT_AGGGCCTAGTCCTACA-1	Off	Off	Off	Off	Off	Off	Off	Off	Off	Off	Off	Off	Off	Off	Off	Off	Off	Off	Off	Off	Off	Off	Off	Off	Off	Off	Off	Off	Off	On	Off	Off	Off	Off	Off	Off	Off	Off	Off	Off	Off	Off	Off	Off	Off	Off	Off	Off	Off
WT_AGGGCCTAGTTCTACG-1	Off	On	Off	Off	Off	Off	Off	On	Off	Off	Off	Off	Off	Off	Off	Off	Off	Off	On	Off	Off	On	Off	On	Off	On	Off	Off	Off	Off	Off	Off	Off	Off	Off	Off	On	On	On	Off	Off	On	Off	Off	Off	Off	Off	On	Off
WT_AGGGCCTCAGTTACCA-1	Off	Off	Off	Off	Off	Off	Off	Off	Off	Off	Off	Off	Off	Off	Off	Off	Off	Off	Off	Off	Off	Off	Off	Off	Off	Off	On	Off	Off	Off	Off	Off	Off	Off	Off	Off	Off	Off	On	Off	On	Off	Off	Off	Off	Off	Off	Off	Off
WT_AGGGCCTGTTAACAGA-1	Off	Off	Off	Off	Off	Off	Off	Off	Off	Off	Off	Off	Off	Off	On	Off	Off	Off	Off	Off	Off	On	Off	Off	Off	On	Off	On	Off	Off	Off	Off	Off	Off	Off	On	On	Off	Off	Off	Off	On	Off	Off	Off	Off	On	Off	Off
WT_AGGGCCTTCAAGTCGT-1	Off	Off	Off	Off	Off	Off	Off	Off	Off	Off	Off	Off	Off	Off	On	Off	On	Off	Off	Off	Off	Off	Off	Off	Off	Off	Off	Off	Off	Off	Off	Off	Off	Off	Off	Off	On	Off	Off	Off	Off	Off	Off	Off	Off	Off	Off	Off	Off
WT_AGGGCCTTCCACACAA-1	Off	On	Off	On	On	Off	Off	Off	Off	On	On	Off	Off	Off	On	Off	Off	Off	Off	Off	Off	Off	Off	Off	Off	On	Off	Off	Off	Off	On	Off	Off	On	Off	On	On	Off	On	Off	Off	Off	On	Off	Off	Off	Off	On	Off
WT_AGGGCCTTCTGACCCT-1	Off	Off	Off	Off	Off	Off	Off	Off	Off	Off	Off	Off	Off	Off	Off	On	On	Off	On	Off	Off	On	Off	Off	Off	Off	Off	Off	Off	Off	Off	Off	Off	Off	Off	Off	Off	Off	On	Off	Off	On	Off	Off	Off	Off	On	Off	Off
WT_AGGGCTCAGGTTGAGC-1	Off	Off	Off	Off	Off	Off	Off	Off	Off	Off	Off	Off	Off	On	Off	Off	Off	Off	Off	On	Off	Off	Off	Off	Off	Off	On	Off	Off	Off	Off	Off	Off	Off	Off	Off	Off	Off	Off	Off	Off	Off	Off	Off	Off	Off	Off	Off	Off
WT_AGGGCTCCACAATGTC-1	Off	Off	Off	Off	Off	Off	Off	Off	Off	Off	Off	Off	Off	On	Off	Off	Off	Off	Off	On	Off	Off	Off	Off	On	Off	On	Off	Off	Off	Off	Off	Off	Off	Off	Off	Off	Off	Off	Off	Off	Off	Off	Off	Off	Off	Off	On	Off
WT_AGGGCTCCAGCAGTCC-1	Off	Off	Off	Off	Off	On	On	On	On	Off	Off	Off	Off	Off	Off	Off	Off	Off	Off	Off	On	Off	Off	Off	Off	Off	Off	Off	Off	Off	Off	On	Off	Off	Off	Off	Off	Off	Off	Off	Off	Off	Off	Off	Off	Off	Off	Off	Off
WT_AGGGCTCCATGCCATA-1	Off	Off	Off	Off	Off	Off	Off	Off	Off	Off	Off	Off	Off	On	Off	Off	Off	Off	Off	On	Off	Off	Off	Off	Off	Off	On	Off	Off	On	Off	Off	Off	Off	Off	Off	Off	Off	Off	Off	On	Off	Off	Off	Off	Off	Off	Off	Off
WT_AGGGCTCGTCCCTGAG-1	Off	Off	Off	Off	Off	Off	Off	Off	Off	Off	Off	Off	Off	On	Off	Off	Off	Off	Off	On	Off	Off	Off	Off	Off	Off	On	Off	Off	On	Off	Off	Off	Off	Off	Off	Off	Off	Off	Off	Off	Off	Off	Off	Off	Off	Off	On	Off
WT_AGGGCTCGTGTTAGCT-1	Off	Off	Off	Off	Off	Off	Off	On	Off	Off	Off	Off	Off	On	Off	Off	Off	On	Off	On	Off	Off	Off	Off	Off	On	Off	Off	On	On	Off	Off	Off	Off	Off	On	Off	Off	Off	On	Off	Off	Off	Off	Off	Off	Off	Off	Off
WT_AGGGCTCGTTTACTTC-1	Off	On	Off	Off	Off	On	On	Off	On	On	On	Off	On	Off	Off	Off	Off	Off	Off	Off	Off	Off	Off	Off	Off	Off	Off	Off	Off	Off	Off	On	Off	Off	Off	Off	Off	Off	On	Off	On	Off	Off	Off	Off	On	Off	Off	Off
WT_AGGGCTCTCTCTGCCA-1	Off	Off	Off	Off	Off	Off	Off	Off	Off	Off	Off	Off	Off	On	Off	Off	Off	On	Off	On	Off	Off	Off	Off	Off	Off	Off	Off	Off	Off	Off	Off	Off	Off	Off	Off	Off	Off	Off	On	Off	Off	Off	Off	Off	On	Off	On	Off
WT_AGGGCTCTCTGTAAGC-1	Off	Off	Off	Off	Off	Off	On	Off	On	Off	Off	Off	Off	Off	Off	Off	Off	Off	Off	Off	Off	Off	Off	Off	Off	Off	Off	Off	Off	Off	Off	On	Off	Off	Off	Off	Off	Off	Off	Off	On	Off	Off	Off	Off	Off	Off	Off	Off
WT_AGGGTCCAGAGATTCA-1	Off	Off	Off	Off	Off	Off	Off	Off	On	Off	Off	Off	Off	Off	Off	Off	Off	Off	Off	Off	Off	Off	Off	Off	Off	Off	Off	Off	Off	Off	Off	Off	Off	Off	Off	Off	Off	Off	Off	Off	On	Off	Off	Off	Off	On	Off	On	Off
WT_AGGGTCCAGCCAGAGT-1	Off	Off	Off	Off	Off	Off	Off	Off	Off	Off	Off	Off	Off	Off	Off	On	Off	Off	On	Off	Off	Off	Off	Off	Off	Off	Off	Off	Off	Off	Off	Off	Off	Off	Off	Off	Off	Off	Off	Off	On	Off	Off	Off	Off	Off	Off	Off	Off
WT_AGGGTCCAGCCTAACT-1	Off	Off	Off	Off	Off	Off	Off	Off	Off	Off	Off	Off	Off	Off	On	Off	Off	Off	Off	Off	Off	Off	Off	Off	Off	On	Off	Off	Off	Off	Off	Off	Off	On	Off	Off	On	On	Off	On	Off	Off	Off	Off	Off	Off	Off	On	Off
WT_AGGGTCCAGGATGCGT-1	Off	Off	Off	Off	Off	Off	Off	Off	Off	Off	Off	Off	Off	Off	Off	On	Off	Off	Off	Off	Off	Off	Off	Off	Off	Off	Off	Off	Off	Off	Off	Off	Off	Off	Off	Off	Off	Off	Off	Off	Off	Off	Off	Off	Off	Off	Off	Off	Off
WT_AGGGTCCGTATGGAAT-1	Off	Off	Off	Off	Off	Off	Off	Off	Off	Off	Off	Off	Off	On	Off	Off	Off	Off	Off	On	Off	Off	Off	Off	Off	Off	On	Off	Off	On	Off	Off	Off	Off	Off	Off	Off	Off	Off	Off	Off	Off	Off	Off	Off	Off	Off	Off	Off
WT_AGGGTCCGTCATCCCT-1	Off	Off	Off	Off	Off	Off	Off	On	Off	On	Off	Off	Off	Off	Off	On	Off	Off	Off	Off	Off	Off	Off	Off	Off	Off	Off	Off	Off	Off	Off	Off	Off	Off	Off	Off	Off	On	Off	Off	Off	Off	Off	Off	Off	Off	Off	On	Off
WT_AGGGTCCGTCCAAATC-1	Off	Off	Off	Off	Off	Off	Off	Off	Off	Off	Off	Off	Off	Off	Off	On	Off	Off	Off	Off	Off	Off	Off	Off	Off	Off	Off	Off	Off	Off	Off	Off	Off	Off	Off	Off	Off	Off	Off	Off	On	Off	Off	Off	Off	Off	Off	On	Off
WT_AGGGTCCGTGAGCAGT-1	Off	Off	Off	Off	Off	Off	Off	Off	Off	Off	Off	Off	Off	Off	Off	On	Off	Off	On	Off	Off	Off	Off	Off	Off	Off	Off	Off	Off	Off	Off	Off	Off	Off	Off	Off	Off	Off	Off	Off	On	Off	Off	Off	Off	Off	Off	Off	Off
WT_AGGGTGACATGCAGGA-1	Off	Off	Off	Off	Off	On	On	On	On	Off	On	Off	Off	Off	Off	Off	Off	On	Off	Off	Off	Off	Off	Off	Off	Off	Off	On	Off	Off	Off	On	Off	Off	Off	On	On	Off	On	On	Off	Off	On	Off	Off	Off	Off	Off	Off
WT_AGGGTGAGTAACGGTG-1	Off	Off	Off	Off	Off	Off	Off	Off	Off	Off	Off	Off	Off	Off	Off	Off	Off	Off	Off	Off	Off	Off	Off	Off	Off	Off	Off	Off	Off	Off	Off	Off	Off	Off	Off	Off	Off	Off	On	Off	On	Off	Off	Off	Off	Off	Off	Off	Off
WT_AGGGTGAGTAATGCGG-1	Off	Off	Off	Off	Off	Off	Off	Off	Off	Off	Off	Off	Off	Off	Off	On	Off	Off	Off	Off	Off	Off	Off	Off	Off	Off	Off	Off	Off	Off	Off	Off	Off	Off	Off	Off	Off	Off	On	Off	On	Off	Off	Off	Off	Off	Off	Off	Off
WT_AGGGTGAGTATCACGT-1	Off	Off	Off	Off	Off	Off	Off	Off	Off	Off	Off	Off	Off	Off	Off	Off	Off	On	Off	Off	Off	Off	Off	Off	Off	Off	Off	Off	Off	Off	Off	Off	Off	Off	Off	On	On	Off	On	Off	Off	Off	Off	Off	Off	Off	On	Off	Off
WT_AGGGTGAGTCCTCAGG-1	Off	Off	Off	Off	Off	Off	Off	Off	Off	Off	Off	Off	Off	Off	Off	On	Off	Off	On	Off	Off	Off	Off	Off	Off	Off	Off	Off	Off	Off	Off	Off	Off	Off	Off	Off	Off	Off	On	Off	On	On	Off	Off	Off	Off	On	Off	Off
WT_AGGGTGATCCAAAGGG-1	Off	Off	Off	Off	Off	Off	Off	Off	Off	Off	Off	Off	Off	On	Off	Off	Off	Off	Off	On	Off	Off	Off	Off	Off	Off	On	Off	Off	Off	Off	Off	Off	Off	Off	Off	Off	Off	Off	Off	On	Off	Off	Off	Off	Off	Off	Off	Off
WT_AGGGTGATCCACACAA-1	Off	Off	Off	Off	Off	Off	Off	Off	Off	Off	Off	Off	Off	On	Off	Off	Off	Off	Off	On	Off	Off	Off	Off	Off	Off	On	Off	Off	Off	Off	Off	Off	Off	Off	Off	Off	Off	Off	Off	Off	Off	Off	Off	Off	Off	Off	Off	Off
WT_AGGGTTTAGGAACTAT-1	Off	Off	Off	Off	Off	Off	Off	Off	Off	Off	Off	Off	Off	Off	Off	Off	Off	Off	Off	On	Off	Off	Off	Off	Off	Off	On	Off	Off	Off	Off	Off	Off	Off	Off	Off	Off	Off	Off	Off	On	Off	Off	Off	Off	Off	Off	Off	Off
WT_AGGGTTTAGGAGAATG-1	Off	Off	Off	Off	Off	Off	Off	Off	Off	Off	Off	Off	Off	Off	Off	Off	Off	Off	Off	On	Off	Off	Off	Off	Off	Off	On	Off	Off	Off	Off	Off	Off	Off	Off	Off	On	Off	Off	Off	On	Off	Off	Off	Off	Off	Off	Off	Off
WT_AGGGTTTAGTATAGGT-1	Off	Off	Off	Off	Off	Off	Off	Off	Off	Off	Off	Off	Off	Off	Off	On	Off	Off	On	Off	Off	Off	Off	Off	Off	Off	Off	Off	Off	Off	Off	Off	Off	Off	Off	Off	Off	Off	On	Off	On	Off	Off	Off	Off	Off	Off	Off	Off
WT_AGGGTTTAGTCTCTGA-1	Off	Off	Off	Off	Off	Off	Off	Off	Off	Off	Off	Off	Off	On	Off	Off	Off	Off	Off	On	Off	Off	Off	Off	On	Off	On	Off	Off	On	Off	Off	Off	Off	Off	Off	Off	Off	On	Off	Off	Off	Off	Off	On	Off	Off	Off	Off
WT_AGGGTTTGTAGCTGTT-1	Off	On	Off	Off	Off	Off	Off	Off	Off	Off	Off	Off	Off	Off	Off	On	Off	Off	On	Off	Off	Off	Off	Off	Off	Off	Off	Off	Off	Off	Off	Off	Off	Off	Off	Off	Off	Off	On	Off	Off	On	Off	Off	Off	Off	Off	On	Off
WT_AGGGTTTGTCTCACAA-1	Off	On	Off	Off	Off	Off	Off	Off	Off	On	Off	Off	Off	Off	Off	On	Off	Off	On	Off	Off	On	Off	Off	Off	Off	Off	Off	Off	Off	Off	Off	Off	Off	Off	Off	Off	On	On	Off	Off	On	Off	Off	Off	Off	Off	On	Off
WT_AGGGTTTGTGTGTACT-1	Off	On	Off	Off	Off	Off	Off	On	Off	On	Off	Off	Off	Off	Off	On	Off	On	On	Off	Off	Off	Off	Off	Off	Off	Off	Off	Off	Off	On	Off	On	Off	Off	Off	Off	Off	Off	Off	On	On	Off	Off	Off	Off	Off	On	Off
WT_AGGGTTTGTTAGAAGT-1	Off	On	Off	Off	Off	Off	Off	Off	Off	On	On	Off	Off	Off	Off	On	Off	Off	On	Off	Off	Off	On	On	Off	Off	Off	Off	Off	Off	Off	Off	Off	On	Off	On	On	On	Off	Off	Off	Off	On	Off	Off	Off	Off	On	Off
WT_AGGGTTTGTTTCGCTC-1	Off	Off	Off	Off	Off	Off	Off	Off	Off	Off	Off	Off	Off	On	Off	Off	Off	Off	Off	On	Off	Off	Off	Off	Off	Off	On	Off	Off	On	Off	Off	Off	Off	Off	Off	Off	Off	Off	Off	Off	Off	Off	Off	Off	Off	Off	On	Off
WT_AGGGTTTTCGACCACG-1	Off	Off	Off	Off	Off	Off	Off	Off	Off	Off	Off	Off	Off	On	Off	Off	On	Off	Off	On	On	Off	Off	Off	Off	Off	Off	Off	Off	On	Off	Off	Off	Off	Off	Off	Off	Off	Off	Off	Off	Off	Off	Off	Off	Off	Off	Off	Off
WT_AGGGTTTTCGATACTG-1	Off	Off	Off	Off	Off	Off	Off	On	Off	Off	Off	Off	Off	On	Off	Off	Off	Off	Off	On	Off	Off	Off	Off	Off	Off	On	Off	Off	Off	Off	Off	Off	Off	Off	Off	Off	Off	Off	Off	Off	Off	Off	Off	Off	Off	Off	On	Off
WT_AGGGTTTTCTATTCGT-1	Off	Off	Off	Off	Off	Off	Off	Off	Off	Off	Off	Off	Off	On	Off	Off	Off	Off	Off	On	Off	Off	Off	Off	Off	Off	Off	Off	Off	On	Off	Off	Off	Off	Off	On	Off	Off	Off	Off	On	Off	Off	Off	Off	Off	Off	Off	Off
WT_AGGGTTTTCTCCAAGA-1	Off	On	Off	On	Off	Off	Off	Off	Off	On	On	Off	On	Off	Off	On	Off	On	On	Off	Off	Off	On	On	Off	Off	Off	Off	Off	Off	On	Off	Off	Off	Off	Off	Off	On	On	Off	Off	On	On	Off	On	Off	Off	On	Off
WT_AGGTAGGAGCTGACCC-1	Off	Off	Off	Off	Off	Off	Off	Off	Off	Off	Off	Off	Off	Off	Off	Off	Off	Off	Off	Off	Off	Off	Off	Off	Off	Off	Off	Off	Off	Off	Off	Off	Off	Off	Off	Off	On	Off	Off	Off	Off	Off	Off	Off	Off	On	Off	Off	Off
WT_AGGTAGGCAAGGCAAC-1	Off	Off	Off	Off	Off	Off	On	On	On	Off	On	Off	Off	Off	Off	Off	Off	Off	Off	Off	On	Off	Off	Off	Off	Off	Off	Off	Off	Off	Off	On	Off	Off	Off	Off	Off	Off	On	Off	Off	Off	Off	Off	Off	Off	Off	On	Off
WT_AGGTAGGCAGAATCGG-1	Off	Off	Off	Off	Off	Off	Off	Off	Off	Off	Off	On	Off	Off	Off	Off	Off	On	Off	Off	Off	Off	Off	Off	Off	Off	On	Off	Off	Off	Off	Off	Off	Off	Off	Off	Off	Off	Off	Off	On	Off	Off	Off	Off	Off	Off	Off	Off
WT_AGGTAGGTCTGTGCGG-1	On	Off	Off	Off	Off	Off	Off	On	Off	Off	Off	Off	Off	On	Off	Off	Off	Off	Off	On	Off	Off	Off	Off	On	Off	On	Off	Off	On	Off	Off	Off	Off	Off	Off	Off	Off	Off	Off	Off	Off	Off	Off	Off	Off	Off	Off	Off
WT_AGGTCATCACCCTGTT-1	Off	Off	Off	Off	Off	Off	Off	Off	Off	Off	Off	Off	Off	Off	Off	On	Off	Off	On	Off	Off	On	Off	Off	Off	On	Off	Off	Off	Off	Off	Off	Off	Off	Off	Off	Off	On	On	Off	Off	On	On	Off	Off	Off	On	On	Off
WT_AGGTCATGTACAAGCG-1	Off	Off	Off	Off	Off	Off	Off	Off	Off	Off	Off	Off	Off	Off	Off	Off	Off	Off	Off	On	Off	Off	Off	Off	Off	Off	On	Off	Off	Off	Off	Off	Off	Off	Off	Off	Off	Off	Off	Off	On	Off	Off	Off	Off	Off	Off	Off	Off
WT_AGGTCATGTGTTAGCT-1	Off	On	Off	Off	Off	Off	Off	Off	Off	On	On	Off	On	Off	Off	Off	On	On	Off	Off	Off	Off	Off	Off	Off	On	Off	On	Off	Off	Off	Off	Off	Off	Off	Off	Off	Off	On	Off	Off	Off	Off	Off	On	Off	Off	On	Off
WT_AGGTCATGTTCCGTTC-1	On	Off	Off	Off	Off	Off	Off	Off	Off	Off	Off	Off	Off	Off	On	Off	On	Off	Off	Off	Off	On	Off	Off	Off	Off	Off	Off	Off	Off	Off	Off	Off	Off	Off	On	On	On	Off	On	Off	On	Off	Off	Off	Off	On	Off	Off
WT_AGGTCATGTTGGGCCT-1	Off	Off	Off	Off	Off	Off	Off	Off	Off	Off	Off	Off	Off	Off	Off	On	Off	Off	On	Off	Off	Off	Off	Off	Off	Off	Off	Off	Off	Off	Off	Off	Off	Off	Off	Off	Off	Off	Off	Off	On	Off	Off	Off	Off	Off	Off	Off	Off
WT_AGGTCATTCGATGGAG-1	Off	Off	Off	Off	Off	Off	Off	On	Off	Off	Off	Off	Off	On	Off	Off	On	Off	Off	On	Off	Off	Off	Off	Off	Off	Off	Off	On	On	Off	Off	Off	Off	Off	Off	Off	Off	Off	Off	On	Off	Off	Off	Off	Off	Off	On	Off
WT_AGGTCATTCGGTCGAC-1	Off	Off	Off	Off	Off	Off	Off	Off	Off	Off	Off	Off	Off	On	Off	Off	Off	Off	Off	On	Off	Off	Off	Off	Off	Off	On	Off	Off	On	Off	Off	Off	Off	Off	Off	Off	Off	Off	Off	Off	Off	Off	Off	Off	Off	Off	Off	Off
WT_AGGTCTAAGAATTGTG-1	Off	Off	Off	Off	Off	Off	Off	Off	Off	Off	Off	Off	Off	On	Off	Off	Off	Off	Off	On	Off	Off	Off	Off	On	Off	On	Off	Off	On	Off	Off	Off	Off	Off	Off	Off	Off	Off	Off	Off	Off	Off	Off	Off	Off	Off	Off	Off
WT_AGGTCTAAGCTCAGAG-1	Off	On	Off	Off	Off	Off	Off	On	Off	On	On	Off	Off	Off	Off	Off	On	On	On	Off	Off	On	Off	Off	Off	Off	Off	Off	Off	Off	Off	Off	Off	Off	Off	On	On	On	On	On	Off	On	On	Off	Off	Off	On	On	Off
WT_AGGTCTAAGGCTCTAT-1	Off	Off	On	Off	Off	Off	Off	On	Off	Off	Off	Off	On	Off	Off	On	Off	Off	On	Off	Off	On	Off	Off	Off	Off	Off	Off	Off	Off	Off	Off	Off	Off	Off	Off	On	Off	On	Off	Off	On	Off	Off	Off	Off	On	On	Off
WT_AGGTCTAAGGTATTGA-1	Off	Off	Off	Off	Off	Off	Off	On	Off	Off	Off	Off	Off	On	Off	Off	Off	Off	Off	On	Off	Off	Off	Off	Off	Off	On	Off	Off	Off	Off	Off	Off	Off	Off	Off	Off	Off	Off	Off	On	Off	Off	Off	Off	Off	Off	On	Off
WT_AGGTCTACAAGATGTA-1	Off	On	Off	Off	Off	Off	Off	On	Off	On	On	Off	On	Off	On	Off	On	Off	Off	Off	Off	On	Off	Off	Off	Off	Off	Off	Off	Off	Off	Off	Off	Off	Off	On	On	Off	On	On	Off	Off	On	Off	Off	Off	Off	On	Off
WT_AGGTCTACACGTACTA-1	Off	Off	Off	Off	Off	Off	Off	On	Off	Off	Off	Off	Off	Off	Off	Off	Off	Off	Off	On	Off	Off	Off	Off	Off	Off	Off	Off	Off	Off	Off	Off	Off	Off	Off	Off	Off	Off	On	Off	Off	Off	On	Off	Off	Off	Off	On	Off
WT_AGGTCTAGTGTTACTG-1	Off	On	Off	Off	On	Off	Off	On	Off	On	On	Off	On	Off	On	Off	Off	On	Off	Off	Off	On	On	On	Off	On	Off	On	Off	Off	On	Off	Off	On	Off	On	Off	On	On	Off	Off	On	On	Off	Off	Off	On	On	Off
WT_AGGTCTAGTTAGGCTT-1	Off	Off	Off	Off	Off	Off	Off	Off	Off	Off	Off	Off	Off	On	Off	Off	Off	Off	Off	On	Off	Off	Off	Off	Off	Off	On	Off	Off	On	Off	Off	Off	Off	Off	Off	Off	Off	Off	Off	Off	Off	Off	Off	Off	Off	Off	Off	Off
WT_AGGTCTATCAAGTGTC-1	Off	Off	Off	Off	Off	Off	Off	On	On	Off	Off	Off	Off	On	Off	Off	Off	Off	Off	On	Off	Off	Off	Off	Off	Off	On	On	Off	On	Off	Off	Off	Off	Off	Off	On	Off	On	Off	Off	Off	Off	Off	Off	Off	Off	Off	Off
WT_AGGTCTATCAGAGTTC-1	Off	Off	Off	Off	Off	Off	Off	Off	Off	Off	Off	Off	Off	On	Off	Off	Off	Off	Off	On	Off	Off	Off	Off	Off	Off	On	Off	Off	On	Off	Off	Off	Off	Off	Off	Off	Off	Off	Off	Off	Off	Off	Off	Off	Off	Off	Off	Off
WT_AGGTCTATCCAAGAGG-1	Off	Off	Off	On	Off	Off	Off	On	On	Off	Off	Off	Off	On	On	Off	On	Off	Off	On	Off	Off	Off	Off	Off	Off	On	On	Off	On	Off	Off	Off	Off	Off	Off	Off	Off	On	Off	Off	Off	Off	Off	Off	Off	Off	Off	Off
WT_AGGTCTATCTCCGTGT-1	Off	Off	Off	Off	Off	Off	Off	Off	Off	Off	Off	Off	Off	Off	On	Off	Off	On	Off	Off	Off	Off	Off	Off	On	On	Off	On	Off	Off	Off	Off	Off	Off	Off	Off	Off	Off	Off	On	Off	Off	On	Off	Off	Off	Off	Off	Off
WT_AGGTGTTAGGTTAGTA-1	Off	Off	Off	Off	Off	Off	Off	Off	Off	Off	Off	Off	Off	On	Off	Off	Off	Off	Off	On	Off	Off	Off	Off	Off	Off	On	Off	Off	On	Off	Off	Off	Off	Off	Off	Off	Off	Off	Off	On	Off	Off	Off	Off	Off	Off	Off	Off
WT_AGGTGTTAGTCCCGGT-1	Off	On	Off	Off	Off	Off	Off	Off	Off	On	On	Off	Off	Off	Off	On	Off	On	On	Off	Off	On	On	On	Off	On	Off	Off	Off	Off	Off	Off	Off	Off	Off	On	Off	On	On	Off	Off	On	Off	Off	Off	Off	On	On	Off
WT_AGGTGTTCACTCAGAT-1	Off	Off	Off	Off	Off	Off	Off	Off	Off	Off	Off	Off	Off	On	Off	Off	Off	Off	Off	On	Off	Off	Off	Off	Off	On	On	Off	Off	Off	Off	Off	Off	Off	Off	Off	Off	Off	Off	Off	Off	Off	Off	Off	Off	Off	Off	Off	Off
WT_AGGTGTTTCATAAGGA-1	Off	Off	Off	Off	Off	Off	Off	Off	Off	Off	Off	Off	Off	On	On	Off	On	Off	Off	On	Off	On	Off	Off	Off	Off	Off	Off	On	On	Off	Off	Off	Off	Off	Off	Off	Off	Off	Off	Off	Off	On	Off	Off	Off	Off	On	Off
WT_AGGTTACAGGTTGGTG-1	Off	Off	Off	Off	Off	Off	Off	Off	Off	On	On	Off	Off	Off	Off	On	Off	Off	On	Off	Off	On	Off	Off	Off	Off	Off	Off	Off	Off	Off	Off	Off	Off	Off	Off	Off	On	On	Off	Off	On	Off	Off	Off	Off	Off	On	Off
WT_AGGTTACAGTCAGAGC-1	Off	On	Off	Off	Off	On	On	On	On	On	On	Off	On	Off	Off	Off	Off	On	Off	Off	Off	Off	Off	Off	Off	Off	Off	On	Off	Off	On	On	Off	Off	Off	Off	Off	Off	Off	Off	Off	Off	Off	Off	Off	On	Off	Off	Off
WT_AGGTTACCAGAGAGGG-1	Off	Off	Off	Off	Off	On	On	Off	On	Off	Off	Off	Off	Off	Off	Off	Off	Off	Off	Off	Off	Off	Off	Off	Off	Off	Off	Off	Off	Off	Off	On	Off	Off	Off	Off	Off	Off	On	Off	Off	Off	Off	Off	Off	Off	Off	Off	Off
WT_AGGTTACCAGCTGTGC-1	Off	Off	Off	Off	Off	Off	On	Off	On	Off	Off	Off	Off	Off	Off	Off	Off	Off	Off	Off	Off	Off	Off	Off	Off	Off	On	Off	Off	Off	Off	Off	Off	Off	Off	Off	Off	Off	On	Off	On	Off	Off	Off	Off	Off	Off	Off	Off
WT_AGGTTACCAGGAACCA-1	Off	On	Off	Off	Off	Off	Off	Off	Off	On	On	Off	Off	Off	Off	Off	Off	Off	Off	Off	Off	On	Off	On	Off	Off	Off	Off	Off	Off	Off	Off	Off	Off	Off	On	On	On	On	Off	Off	On	On	Off	Off	Off	Off	On	Off
WT_AGGTTACGTCTGATCA-1	Off	On	Off	On	Off	Off	Off	Off	Off	On	On	Off	Off	Off	Off	Off	Off	Off	On	Off	Off	Off	On	On	Off	Off	Off	Off	Off	Off	On	Off	Off	On	Off	On	Off	On	Off	Off	Off	Off	On	Off	Off	Off	Off	On	Off
WT_AGGTTACGTGTGATGG-1	Off	Off	Off	Off	Off	Off	Off	Off	Off	Off	Off	Off	Off	On	Off	Off	Off	Off	Off	Off	Off	Off	Off	Off	Off	Off	On	Off	Off	Off	Off	Off	Off	Off	Off	Off	Off	Off	Off	Off	On	Off	Off	Off	Off	Off	Off	Off	Off
WT_AGGTTACGTTCGCGTG-1	Off	Off	Off	Off	Off	Off	Off	On	Off	Off	Off	Off	Off	Off	On	Off	On	On	Off	Off	Off	Off	Off	Off	Off	On	Off	Off	Off	Off	Off	Off	Off	Off	Off	Off	On	Off	Off	On	Off	Off	Off	Off	Off	Off	Off	On	Off
WT_AGGTTACGTTTAGACC-1	Off	Off	Off	Off	Off	Off	Off	Off	On	Off	On	Off	Off	Off	Off	Off	Off	Off	Off	Off	Off	Off	Off	Off	Off	Off	Off	On	Off	Off	Off	Off	Off	Off	Off	On	Off	Off	On	On	Off	Off	On	Off	Off	On	Off	Off	Off
WT_AGGTTACTCCAGTACA-1	Off	On	Off	Off	Off	On	On	Off	On	On	On	Off	On	Off	Off	Off	Off	On	Off	Off	Off	Off	Off	Off	Off	Off	Off	On	Off	Off	Off	On	Off	Off	Off	Off	Off	Off	Off	Off	Off	Off	Off	Off	On	Off	Off	On	Off
WT_AGGTTGTAGATCGGTG-1	Off	Off	Off	Off	Off	Off	Off	Off	Off	Off	Off	Off	Off	Off	Off	On	Off	Off	Off	Off	Off	Off	Off	Off	On	Off	Off	Off	Off	On	Off	Off	Off	Off	Off	Off	Off	Off	On	Off	On	Off	Off	Off	Off	Off	On	Off	Off
WT_AGGTTGTCAACAAGTA-1	Off	Off	Off	Off	Off	Off	Off	Off	Off	Off	Off	Off	Off	Off	Off	On	Off	Off	On	Off	Off	On	Off	Off	Off	Off	Off	Off	Off	Off	Off	Off	Off	Off	Off	Off	On	On	Off	Off	On	Off	On	Off	Off	Off	On	On	Off
WT_AGGTTGTCAGAGTAAT-1	Off	Off	Off	Off	Off	Off	Off	On	Off	Off	Off	Off	On	Off	On	Off	Off	On	Off	Off	Off	Off	Off	Off	Off	On	Off	Off	Off	Off	Off	Off	Off	Off	Off	On	On	Off	Off	Off	Off	Off	Off	Off	Off	Off	Off	Off	Off
WT_AGGTTGTCAGCTCTGG-1	Off	On	Off	Off	Off	Off	Off	Off	Off	On	Off	Off	On	Off	Off	Off	Off	On	Off	Off	Off	On	Off	Off	Off	On	Off	On	Off	Off	Off	Off	Off	Off	Off	On	On	On	On	Off	Off	On	Off	Off	Off	Off	Off	On	Off
WT_AGGTTGTCATCTATCT-1	Off	Off	Off	Off	Off	Off	Off	Off	Off	Off	Off	Off	Off	Off	Off	Off	On	Off	Off	Off	Off	Off	Off	Off	Off	Off	Off	Off	Off	Off	Off	Off	Off	Off	Off	Off	Off	Off	On	Off	On	Off	Off	Off	Off	Off	Off	Off	Off
WT_AGGTTGTCATCTCAAG-1	Off	Off	Off	Off	Off	On	On	Off	On	Off	Off	Off	Off	Off	Off	Off	Off	Off	Off	Off	Off	Off	Off	Off	Off	Off	Off	Off	Off	Off	Off	On	Off	Off	Off	Off	On	Off	On	Off	Off	Off	Off	Off	Off	On	Off	Off	Off
WT_AGGTTGTCATTAAAGG-1	Off	Off	Off	Off	Off	Off	Off	Off	Off	Off	Off	Off	Off	Off	Off	On	Off	On	On	Off	Off	Off	Off	Off	Off	Off	Off	Off	Off	Off	Off	Off	Off	Off	Off	Off	Off	Off	Off	Off	On	On	Off	Off	Off	Off	Off	On	Off
WT_AGGTTGTGTGAATGTA-1	Off	Off	Off	Off	Off	On	On	Off	On	Off	On	Off	On	Off	On	Off	Off	Off	Off	Off	Off	Off	Off	Off	Off	Off	Off	Off	Off	Off	Off	On	Off	Off	Off	On	Off	Off	On	On	Off	Off	Off	Off	Off	Off	Off	On	Off
WT_AGGTTGTTCAACTACG-1	Off	Off	Off	Off	Off	Off	Off	Off	Off	Off	Off	Off	Off	Off	Off	On	On	On	On	Off	Off	On	Off	Off	Off	Off	Off	Off	Off	Off	Off	Off	Off	Off	Off	Off	On	Off	On	Off	Off	On	On	Off	Off	Off	On	Off	Off
WT_AGGTTGTTCAAGCTTG-1	Off	Off	Off	Off	Off	Off	Off	Off	Off	Off	Off	Off	Off	Off	Off	Off	On	Off	Off	Off	Off	Off	Off	Off	Off	Off	Off	Off	Off	Off	Off	Off	Off	Off	Off	Off	On	Off	On	Off	On	Off	Off	Off	Off	Off	On	On	Off
WT_AGGTTGTTCAATCCAG-1	Off	Off	Off	Off	Off	Off	Off	Off	Off	On	Off	Off	Off	Off	Off	Off	Off	Off	Off	Off	Off	Off	Off	Off	Off	Off	Off	On	Off	Off	Off	Off	Off	Off	Off	On	Off	On	On	On	Off	On	Off	Off	Off	Off	Off	On	Off
WT_AGTAACCTCCCTCTTT-1	On	Off	Off	Off	Off	Off	Off	On	Off	Off	Off	Off	Off	Off	Off	Off	Off	Off	Off	Off	Off	Off	Off	Off	Off	On	Off	On	Off	Off	Off	Off	Off	Off	Off	On	On	Off	On	Off	Off	Off	On	Off	Off	Off	Off	On	Off
WT_AGTAACCTCTGCGGCA-1	Off	On	Off	Off	Off	Off	Off	Off	Off	On	On	Off	Off	Off	Off	On	Off	On	On	Off	Off	On	Off	On	Off	On	Off	Off	Off	Off	Off	Off	Off	Off	Off	Off	Off	On	Off	Off	Off	On	Off	Off	Off	Off	On	On	Off
WT_AGTACCAAGCTTGTGT-1	Off	On	Off	Off	On	Off	Off	Off	Off	On	On	Off	Off	Off	Off	Off	Off	On	On	Off	Off	On	Off	On	Off	On	Off	Off	Off	Off	Off	Off	Off	Off	Off	Off	On	On	On	On	Off	On	On	Off	Off	Off	On	On	Off
WT_AGTACCACAACTGCTA-1	Off	On	Off	Off	Off	On	On	On	On	On	On	Off	On	Off	Off	Off	Off	Off	Off	Off	Off	Off	Off	Off	Off	Off	Off	Off	Off	Off	Off	On	Off	Off	Off	Off	On	Off	Off	Off	Off	Off	Off	Off	Off	On	Off	Off	Off
WT_AGTACCACAAGGCGTA-1	Off	On	Off	Off	Off	On	On	Off	On	Off	On	Off	Off	Off	Off	Off	Off	Off	Off	Off	Off	Off	Off	Off	Off	Off	Off	Off	Off	Off	Off	On	Off	Off	Off	On	Off	Off	On	On	Off	Off	Off	Off	Off	Off	Off	Off	Off
WT_AGTACCACAGTCAGCC-1	On	Off	Off	Off	Off	Off	Off	On	Off	Off	Off	Off	Off	Off	On	Off	Off	Off	Off	Off	Off	Off	Off	Off	Off	On	Off	Off	Off	Off	Off	Off	Off	Off	Off	Off	Off	Off	Off	Off	Off	Off	Off	Off	Off	Off	Off	On	Off
WT_AGTACCACATCATCCC-1	Off	On	Off	Off	Off	Off	Off	On	Off	On	On	Off	Off	On	Off	Off	Off	Off	Off	On	Off	Off	Off	Off	Off	Off	On	Off	Off	Off	Off	Off	Off	Off	Off	Off	Off	Off	Off	Off	Off	Off	Off	Off	Off	Off	Off	On	Off
WT_AGTACCATCATTCCTA-1	Off	Off	Off	Off	Off	Off	Off	Off	Off	Off	Off	Off	Off	Off	Off	Off	Off	Off	Off	Off	Off	On	Off	Off	Off	On	Off	Off	Off	Off	Off	Off	Off	Off	Off	On	Off	On	On	Off	Off	On	On	Off	Off	Off	On	On	Off
WT_AGTACCATCCCTCTCC-1	Off	Off	Off	Off	Off	Off	Off	Off	Off	Off	Off	Off	Off	On	On	Off	On	Off	Off	On	Off	On	Off	Off	Off	Off	Off	Off	On	On	Off	Off	Off	Off	Off	Off	Off	Off	On	On	Off	On	Off	Off	Off	Off	On	On	Off
WT_AGTACTGAGTAGAATC-1	Off	Off	Off	Off	Off	Off	Off	Off	Off	Off	Off	Off	Off	Off	Off	On	Off	Off	On	Off	Off	Off	Off	Off	Off	Off	Off	Off	Off	Off	Off	Off	Off	Off	Off	Off	Off	Off	On	On	Off	On	Off	Off	Off	Off	Off	Off	Off
WT_AGTACTGCACTACAGT-1	Off	Off	Off	Off	Off	Off	Off	Off	Off	Off	Off	Off	Off	On	Off	Off	Off	Off	Off	On	Off	Off	Off	Off	Off	Off	On	Off	Off	Off	Off	Off	Off	Off	Off	Off	Off	Off	Off	Off	Off	Off	Off	Off	Off	Off	Off	On	Off
WT_AGTACTGCATTGCAAC-1	Off	Off	Off	Off	Off	Off	Off	On	Off	Off	Off	Off	Off	Off	Off	Off	Off	On	Off	Off	Off	Off	Off	Off	Off	Off	Off	Off	Off	Off	Off	Off	Off	Off	Off	On	Off	Off	Off	On	Off	Off	Off	Off	Off	Off	Off	On	Off
WT_AGTACTGTCGCGTAGC-1	Off	Off	Off	Off	Off	Off	Off	On	Off	Off	Off	Off	Off	On	Off	Off	Off	Off	Off	On	Off	Off	Off	Off	Off	Off	On	Off	Off	On	Off	Off	Off	Off	Off	Off	Off	Off	Off	Off	On	Off	Off	Off	Off	Off	Off	On	Off
WT_AGTACTGTCGTGTCAA-1	Off	Off	Off	Off	Off	Off	Off	On	Off	Off	Off	Off	Off	Off	Off	On	Off	Off	On	Off	Off	Off	Off	Off	Off	Off	Off	Off	Off	Off	Off	Off	Off	Off	Off	Off	Off	Off	Off	Off	On	Off	Off	Off	Off	Off	Off	Off	Off
WT_AGTACTGTCTTCCAGC-1	Off	On	Off	Off	Off	Off	Off	On	Off	Off	Off	Off	Off	Off	Off	On	Off	Off	On	Off	Off	On	Off	Off	Off	Off	Off	Off	Off	Off	Off	Off	Off	Off	Off	Off	Off	On	On	Off	Off	On	Off	Off	Off	Off	Off	On	Off
WT_AGTAGCTAGACGGTTG-1	Off	Off	Off	Off	Off	Off	Off	Off	Off	Off	Off	Off	Off	On	Off	Off	Off	Off	Off	On	Off	Off	Off	Off	Off	Off	On	Off	Off	On	Off	Off	Off	Off	Off	Off	Off	Off	Off	Off	On	Off	Off	Off	Off	Off	Off	On	Off
WT_AGTAGCTAGAGATTCA-1	Off	Off	Off	Off	Off	Off	Off	Off	Off	Off	Off	Off	Off	Off	Off	On	Off	Off	On	Off	Off	Off	Off	Off	Off	Off	Off	Off	Off	Off	Off	Off	Off	Off	Off	Off	Off	On	Off	Off	On	On	Off	Off	Off	Off	Off	On	Off
WT_AGTAGCTAGCATCAAA-1	Off	Off	Off	Off	Off	Off	Off	Off	On	Off	Off	Off	Off	On	Off	Off	Off	Off	Off	Off	Off	Off	Off	Off	Off	Off	Off	Off	Off	Off	Off	Off	Off	Off	Off	Off	Off	Off	Off	Off	Off	Off	Off	Off	Off	Off	Off	Off	Off
WT_AGTAGCTAGTTGCCTA-1	Off	Off	Off	Off	Off	Off	Off	Off	Off	Off	Off	Off	Off	On	Off	Off	Off	Off	Off	On	Off	Off	Off	Off	Off	Off	On	Off	Off	Off	Off	Off	Off	Off	Off	Off	Off	Off	On	Off	On	Off	Off	Off	Off	Off	Off	Off	Off
WT_AGTAGCTAGTTGCTCA-1	Off	Off	Off	Off	Off	Off	Off	Off	Off	Off	Off	Off	Off	On	Off	Off	Off	Off	Off	On	Off	Off	Off	Off	Off	Off	On	Off	Off	Off	Off	Off	Off	Off	Off	Off	Off	Off	Off	Off	Off	Off	Off	Off	Off	Off	Off	Off	Off
WT_AGTAGCTCACATGAAA-1	Off	On	Off	Off	Off	On	On	On	On	On	On	Off	On	Off	Off	Off	Off	Off	Off	Off	Off	Off	Off	Off	Off	Off	Off	On	Off	Off	Off	On	Off	Off	Off	Off	On	Off	On	On	Off	Off	On	Off	Off	On	Off	Off	Off
WT_AGTAGCTGTAGAGCTG-1	Off	On	Off	Off	Off	Off	Off	Off	Off	On	On	Off	Off	Off	Off	On	Off	Off	On	Off	Off	On	Off	Off	Off	On	Off	Off	Off	Off	On	Off	Off	Off	Off	Off	On	On	On	On	Off	On	Off	Off	Off	Off	On	On	Off
WT_AGTAGCTTCATGCCAA-1	Off	Off	Off	Off	Off	Off	Off	On	On	Off	Off	Off	Off	Off	Off	Off	Off	Off	Off	Off	Off	Off	Off	Off	Off	Off	Off	Off	Off	Off	Off	Off	Off	Off	Off	Off	Off	Off	Off	Off	On	Off	Off	Off	Off	On	Off	On	Off
WT_AGTAGCTTCATTACCT-1	Off	Off	Off	Off	Off	Off	Off	Off	Off	Off	Off	Off	Off	Off	Off	Off	Off	Off	Off	Off	Off	Off	Off	Off	Off	Off	Off	Off	Off	Off	Off	Off	Off	Off	Off	Off	Off	Off	On	Off	On	Off	Off	Off	Off	Off	Off	On	Off
WT_AGTAGCTTCCGCAAAT-1	Off	On	Off	Off	Off	Off	Off	Off	Off	Off	On	Off	Off	Off	On	Off	Off	On	On	Off	Off	On	Off	Off	Off	On	Off	Off	Off	Off	Off	Off	Off	Off	Off	On	Off	On	On	On	Off	On	On	Off	Off	Off	On	On	Off
WT_AGTAGTCAGCCGATAG-1	Off	Off	Off	Off	Off	Off	Off	Off	Off	Off	Off	Off	Off	Off	Off	Off	Off	Off	Off	On	Off	Off	Off	Off	Off	Off	On	Off	Off	Off	Off	Off	Off	Off	Off	Off	Off	Off	Off	Off	Off	Off	Off	Off	On	Off	Off	On	Off
WT_AGTAGTCAGCGTGTCC-1	Off	On	Off	Off	Off	Off	Off	Off	Off	On	On	Off	Off	Off	Off	On	Off	On	On	Off	Off	Off	Off	On	Off	Off	Off	Off	Off	Off	Off	Off	Off	Off	Off	Off	Off	On	Off	Off	Off	Off	Off	Off	Off	Off	Off	On	Off
WT_AGTAGTCAGTGAGTGC-1	Off	On	Off	Off	Off	Off	Off	Off	Off	On	On	Off	Off	Off	Off	On	Off	On	On	Off	Off	Off	On	On	Off	Off	Off	Off	Off	Off	On	Off	Off	Off	Off	Off	Off	Off	Off	Off	Off	Off	Off	Off	Off	Off	Off	On	Off
WT_AGTAGTCGTGCCCTTT-1	Off	On	Off	Off	Off	Off	On	Off	On	On	On	Off	On	Off	Off	Off	Off	Off	Off	Off	Off	Off	Off	Off	Off	Off	Off	Off	Off	Off	Off	On	Off	Off	Off	Off	On	Off	Off	Off	On	Off	Off	Off	Off	On	Off	Off	Off
WT_AGTAGTCTCCCAAGTA-1	Off	Off	Off	Off	Off	Off	Off	Off	Off	Off	Off	Off	Off	Off	Off	On	Off	Off	On	Off	Off	Off	Off	Off	Off	Off	Off	Off	Off	Off	Off	Off	Off	Off	Off	Off	Off	Off	On	Off	On	Off	Off	Off	Off	Off	Off	Off	Off
WT_AGTAGTCTCCTGCCAT-1	Off	Off	Off	Off	Off	Off	Off	Off	Off	Off	Off	Off	Off	On	Off	Off	Off	Off	Off	On	Off	Off	Off	Off	On	Off	On	Off	Off	Off	Off	Off	Off	Off	Off	Off	Off	Off	Off	Off	Off	Off	Off	Off	Off	Off	Off	On	Off
WT_AGTAGTCTCGCACGGT-1	Off	Off	Off	Off	Off	Off	Off	Off	Off	Off	Off	Off	Off	Off	Off	Off	On	Off	Off	On	On	Off	Off	Off	Off	Off	Off	Off	Off	Off	Off	Off	Off	Off	Off	Off	Off	Off	Off	Off	Off	Off	On	Off	Off	Off	On	Off	Off
WT_AGTAGTCTCTTGGTGA-1	Off	Off	Off	Off	Off	Off	Off	Off	Off	Off	Off	Off	Off	Off	On	Off	Off	Off	Off	Off	Off	On	Off	Off	Off	On	Off	Off	Off	Off	Off	Off	Off	Off	Off	Off	On	Off	Off	Off	Off	On	Off	Off	Off	Off	Off	Off	Off
WT_AGTCAACAGAAGTGTT-1	Off	Off	Off	Off	Off	Off	Off	On	Off	Off	Off	Off	Off	Off	On	Off	Off	Off	Off	Off	Off	Off	Off	Off	Off	On	Off	Off	Off	Off	Off	Off	Off	Off	Off	Off	Off	Off	Off	On	Off	Off	On	Off	Off	Off	Off	Off	Off
WT_AGTCAACAGCATGCGA-1	Off	Off	Off	Off	Off	Off	Off	Off	Off	Off	Off	Off	Off	Off	Off	On	Off	Off	On	Off	Off	Off	Off	Off	Off	Off	Off	Off	Off	Off	Off	Off	Off	Off	Off	Off	Off	Off	On	Off	On	Off	Off	Off	Off	Off	Off	Off	Off
WT_AGTCAACAGGCGTCCT-1	Off	Off	Off	Off	Off	Off	Off	On	Off	Off	Off	Off	Off	Off	On	Off	On	Off	Off	Off	Off	Off	Off	Off	Off	On	Off	Off	Off	Off	Off	Off	Off	Off	Off	On	Off	Off	Off	Off	Off	Off	On	Off	Off	Off	Off	Off	Off
WT_AGTCAACCAGGGTTGA-1	Off	On	Off	Off	Off	Off	Off	Off	Off	On	Off	Off	Off	Off	Off	On	Off	Off	On	Off	Off	On	Off	On	Off	Off	Off	Off	Off	Off	Off	Off	Off	Off	Off	Off	Off	On	On	Off	Off	On	On	Off	Off	Off	On	On	Off
WT_AGTCAACGTTTGTTCT-1	Off	On	Off	On	On	Off	Off	Off	Off	On	On	Off	On	Off	On	Off	On	On	Off	Off	Off	On	On	On	Off	Off	Off	On	Off	Off	On	On	On	On	Off	On	Off	On	On	On	Off	On	On	Off	Off	Off	Off	On	Off
WT_AGTCAACTCAAATAGG-1	Off	Off	Off	Off	Off	Off	Off	Off	Off	Off	Off	Off	Off	On	Off	Off	Off	Off	Off	On	Off	Off	Off	Off	Off	Off	On	Off	Off	On	Off	Off	Off	Off	Off	Off	Off	Off	On	Off	Off	Off	On	Off	Off	Off	Off	Off	Off
WT_AGTCACAAGAATTCAG-1	Off	Off	Off	Off	Off	Off	Off	Off	Off	Off	Off	Off	Off	Off	Off	Off	Off	Off	Off	Off	Off	Off	Off	Off	Off	Off	Off	Off	Off	Off	Off	Off	Off	Off	Off	Off	Off	Off	On	Off	On	Off	Off	Off	Off	Off	Off	Off	Off
WT_AGTCACACAGTAGATA-1	Off	Off	Off	On	Off	Off	Off	Off	Off	Off	Off	Off	Off	On	Off	Off	Off	Off	Off	Off	Off	Off	Off	Off	Off	Off	Off	Off	Off	On	Off	Off	Off	Off	Off	Off	Off	Off	On	Off	On	Off	Off	Off	Off	Off	Off	Off	Off
WT_AGTCACACAGTCCCGA-1	Off	Off	Off	Off	Off	Off	Off	Off	Off	On	Off	Off	Off	Off	Off	On	Off	Off	On	Off	Off	On	Off	Off	Off	Off	Off	Off	Off	Off	Off	Off	Off	Off	Off	Off	Off	On	Off	Off	On	On	Off	Off	Off	Off	On	On	Off
WT_AGTCACAGTACAACGG-1	Off	Off	Off	Off	Off	Off	Off	Off	Off	Off	Off	Off	Off	On	Off	Off	Off	Off	Off	On	Off	Off	Off	Off	Off	Off	On	Off	Off	On	Off	Off	Off	Off	Off	Off	Off	Off	Off	Off	On	Off	Off	Off	Off	Off	Off	Off	Off
WT_AGTCACAGTTCTAAGC-1	Off	Off	Off	Off	Off	Off	Off	Off	Off	Off	Off	Off	Off	On	Off	Off	Off	Off	Off	On	Off	Off	Off	Off	Off	Off	On	Off	Off	Off	Off	Off	Off	Off	Off	Off	On	Off	Off	Off	On	Off	Off	Off	Off	Off	Off	On	Off
WT_AGTCACATCAAGCCAT-1	Off	Off	Off	Off	Off	Off	Off	Off	Off	Off	Off	Off	Off	On	On	Off	Off	Off	Off	On	Off	Off	Off	Off	On	On	On	On	Off	Off	Off	Off	Off	Off	Off	Off	Off	Off	Off	Off	Off	Off	On	Off	Off	Off	Off	Off	Off
WT_AGTCATGAGCAGTCTT-1	Off	Off	Off	Off	Off	Off	Off	Off	Off	Off	Off	Off	Off	On	Off	Off	On	Off	Off	On	Off	Off	Off	Off	On	On	Off	Off	Off	On	Off	Off	Off	Off	Off	On	Off	Off	Off	Off	Off	Off	Off	Off	Off	Off	Off	On	Off
WT_AGTCATGAGCGACAGT-1	Off	Off	Off	Off	Off	Off	Off	Off	Off	Off	Off	Off	Off	Off	On	Off	On	On	Off	Off	Off	Off	Off	Off	Off	Off	Off	Off	Off	Off	Off	Off	Off	Off	Off	Off	Off	Off	On	Off	Off	Off	Off	Off	Off	Off	Off	Off	Off
WT_AGTCATGAGGTTAAAC-1	Off	Off	Off	Off	Off	Off	Off	Off	Off	Off	Off	Off	Off	Off	Off	Off	Off	Off	Off	On	Off	Off	Off	Off	Off	Off	On	Off	Off	Off	Off	Off	Off	Off	Off	Off	Off	Off	Off	Off	On	Off	Off	Off	Off	Off	Off	On	Off
WT_AGTCATGCAGTTCTAG-1	Off	Off	Off	Off	Off	Off	Off	Off	Off	Off	Off	Off	Off	Off	Off	Off	Off	Off	Off	Off	Off	Off	Off	Off	Off	Off	Off	Off	Off	Off	Off	Off	Off	Off	Off	Off	Off	Off	Off	Off	On	Off	Off	Off	Off	Off	Off	On	Off
WT_AGTCATGGTGTCTCCT-1	Off	Off	Off	Off	Off	Off	Off	Off	Off	Off	Off	Off	Off	On	Off	Off	Off	Off	Off	On	Off	Off	Off	Off	Off	Off	On	Off	Off	Off	Off	Off	Off	Off	Off	Off	Off	Off	Off	Off	On	Off	Off	Off	Off	Off	Off	Off	Off
WT_AGTCATGTCCGCTAGG-1	Off	Off	Off	Off	Off	On	On	Off	On	Off	On	Off	Off	Off	On	Off	On	Off	Off	Off	Off	Off	Off	Off	Off	Off	Off	On	Off	Off	Off	On	Off	Off	Off	On	Off	Off	Off	On	Off	Off	Off	Off	Off	Off	On	On	Off
WT_AGTCATGTCCTCGCAT-1	Off	Off	Off	Off	Off	Off	Off	Off	Off	Off	Off	Off	Off	On	Off	Off	Off	Off	Off	On	Off	Off	Off	Off	On	Off	On	Off	Off	On	Off	Off	Off	Off	Off	Off	Off	Off	Off	Off	Off	Off	Off	Off	Off	Off	Off	Off	Off
WT_AGTCATGTCCTCTGCA-1	Off	Off	Off	Off	Off	Off	Off	Off	Off	Off	Off	Off	Off	Off	Off	Off	Off	Off	Off	Off	Off	Off	Off	Off	Off	Off	Off	Off	Off	Off	Off	Off	Off	Off	Off	Off	Off	Off	On	Off	On	Off	Off	Off	Off	Off	Off	Off	Off
WT_AGTCATGTCGGCTCTT-1	Off	Off	Off	On	Off	Off	Off	Off	Off	Off	Off	Off	Off	Off	On	On	On	On	On	Off	Off	On	Off	Off	Off	Off	Off	Off	Off	Off	Off	Off	Off	Off	Off	Off	On	Off	Off	Off	Off	On	On	Off	Off	Off	On	Off	Off
WT_AGTCATGTCGTTTACT-1	Off	On	Off	Off	Off	Off	Off	Off	Off	On	On	Off	Off	Off	Off	On	Off	On	On	Off	On	On	Off	On	Off	Off	Off	Off	Off	Off	On	Off	On	On	Off	On	Off	Off	Off	Off	Off	On	Off	Off	Off	Off	On	On	Off
WT_AGTCTCCAGGGCAGGA-1	Off	On	Off	Off	Off	Off	Off	Off	Off	On	On	Off	Off	Off	Off	Off	Off	Off	On	Off	Off	Off	On	On	Off	Off	Off	Off	Off	Off	On	Off	Off	On	Off	On	On	On	On	Off	Off	On	On	Off	Off	Off	Off	On	Off
WT_AGTCTCCCAGAGCGTA-1	Off	On	Off	Off	Off	Off	Off	Off	Off	On	On	Off	Off	Off	On	Off	Off	On	On	Off	Off	On	Off	On	Off	Off	Off	On	Off	Off	Off	Off	Off	Off	Off	On	On	On	Off	On	Off	On	Off	Off	Off	Off	Off	On	Off
WT_AGTCTCCTCACCGCTT-1	Off	On	Off	Off	Off	On	On	On	On	On	On	Off	On	Off	Off	Off	Off	Off	Off	Off	Off	Off	Off	Off	Off	Off	Off	Off	Off	Off	Off	On	Off	Off	Off	Off	Off	Off	On	Off	On	Off	Off	Off	Off	On	Off	Off	Off
WT_AGTCTCCTCGGCTTCT-1	Off	Off	Off	Off	Off	Off	Off	Off	Off	Off	Off	Off	Off	Off	Off	On	Off	Off	On	Off	Off	On	Off	Off	Off	On	Off	Off	Off	Off	Off	Off	On	Off	Off	Off	Off	On	On	Off	Off	On	Off	Off	Off	Off	On	On	Off
WT_AGTGACTAGCAGGCAT-1	Off	Off	Off	On	Off	Off	Off	Off	Off	Off	Off	Off	Off	On	Off	Off	On	Off	Off	On	Off	Off	Off	Off	Off	Off	On	Off	Off	Off	Off	Off	Off	Off	Off	Off	Off	Off	Off	Off	On	Off	Off	Off	Off	Off	Off	On	Off
WT_AGTGACTAGGACACTG-1	Off	Off	Off	Off	Off	Off	Off	Off	Off	Off	Off	Off	Off	Off	On	Off	Off	On	Off	Off	Off	Off	Off	Off	Off	On	Off	Off	Off	Off	Off	Off	Off	Off	Off	On	Off	Off	On	On	Off	Off	On	Off	Off	Off	Off	Off	Off
WT_AGTGACTCATCCTCAC-1	Off	Off	Off	Off	Off	Off	Off	Off	Off	Off	Off	Off	Off	On	Off	Off	Off	Off	Off	On	Off	Off	Off	Off	Off	Off	On	Off	Off	On	Off	Off	Off	Off	Off	Off	Off	Off	Off	Off	Off	Off	Off	Off	Off	Off	Off	Off	Off
WT_AGTGACTCATCTCGTC-1	Off	Off	Off	Off	Off	Off	Off	Off	Off	Off	Off	Off	Off	Off	Off	On	On	Off	Off	Off	Off	Off	Off	Off	Off	Off	Off	Off	Off	Off	Off	Off	Off	Off	Off	Off	Off	Off	On	Off	On	Off	Off	Off	Off	Off	Off	Off	Off
WT_AGTGACTGTCATCCCT-1	Off	On	Off	Off	Off	On	On	On	On	On	On	Off	On	Off	On	Off	On	Off	Off	Off	On	Off	Off	Off	Off	Off	Off	On	Off	Off	Off	On	Off	Off	Off	On	On	On	On	Off	Off	Off	On	Off	Off	Off	Off	On	Off
WT_AGTGACTGTCTGGTTA-1	Off	Off	Off	Off	On	Off	Off	Off	Off	Off	Off	Off	Off	Off	On	Off	On	On	Off	Off	Off	On	On	Off	Off	On	Off	On	Off	Off	Off	Off	Off	Off	Off	On	Off	On	On	On	Off	Off	Off	Off	Off	Off	Off	Off	Off
WT_AGTGACTTCGCCTCTA-1	Off	Off	Off	Off	Off	Off	Off	Off	Off	Off	Off	Off	Off	Off	Off	Off	Off	Off	Off	Off	Off	Off	Off	Off	Off	Off	Off	Off	Off	Off	Off	Off	Off	Off	Off	Off	Off	Off	On	Off	On	Off	Off	Off	Off	Off	Off	Off	Off
WT_AGTGACTTCTTACCGC-1	Off	Off	Off	Off	Off	Off	Off	Off	Off	Off	Off	Off	Off	On	Off	Off	Off	Off	Off	On	On	Off	Off	Off	Off	Off	Off	Off	Off	On	Off	Off	Off	Off	Off	Off	On	Off	Off	Off	On	Off	Off	Off	Off	On	Off	On	Off
WT_AGTGACTTCTTGTGCC-1	Off	On	Off	Off	Off	On	On	On	On	On	On	Off	Off	Off	Off	Off	Off	On	Off	Off	Off	Off	Off	Off	Off	Off	Off	Off	Off	Off	Off	On	Off	Off	Off	On	Off	Off	On	On	Off	Off	Off	Off	Off	On	Off	Off	Off
WT_AGTGATCAGCTGTTAC-1	Off	On	Off	Off	Off	On	On	On	On	Off	On	Off	On	Off	Off	Off	Off	Off	Off	Off	On	Off	Off	Off	Off	Off	Off	Off	Off	Off	Off	On	Off	Off	Off	Off	Off	Off	Off	Off	Off	Off	Off	Off	On	Off	Off	Off	Off
WT_AGTGATCAGGTAAACT-1	Off	Off	Off	Off	Off	Off	Off	Off	Off	Off	Off	Off	Off	Off	Off	On	Off	Off	On	Off	Off	Off	Off	Off	Off	Off	Off	Off	Off	Off	Off	Off	Off	Off	Off	Off	Off	Off	On	Off	On	Off	Off	Off	On	Off	On	Off	Off
WT_AGTGATCAGTGAGTTA-1	Off	Off	Off	Off	Off	Off	Off	Off	Off	Off	Off	Off	Off	On	Off	Off	Off	Off	Off	On	Off	Off	Off	Off	On	Off	On	Off	Off	Off	Off	Off	Off	Off	Off	Off	Off	Off	Off	Off	Off	Off	Off	Off	Off	Off	Off	On	Off
WT_AGTGATCCACAGTGAG-1	Off	On	Off	Off	Off	On	On	On	On	Off	On	Off	On	Off	Off	Off	Off	Off	Off	Off	Off	Off	Off	Off	Off	Off	Off	On	Off	Off	Off	On	Off	Off	Off	Off	Off	Off	On	Off	Off	Off	Off	Off	Off	Off	Off	Off	Off
WT_AGTGATCCAGCAGTAG-1	Off	On	Off	Off	Off	On	On	On	On	On	On	Off	Off	Off	Off	Off	Off	On	Off	Off	Off	Off	Off	Off	Off	Off	Off	Off	Off	Off	Off	On	Off	Off	Off	Off	Off	Off	On	Off	On	Off	Off	Off	Off	On	Off	Off	Off
WT_AGTGATCGTAATTGGA-1	Off	Off	Off	Off	Off	Off	Off	Off	Off	Off	Off	Off	Off	Off	Off	Off	Off	Off	Off	Off	Off	Off	Off	Off	Off	Off	On	Off	Off	Off	Off	Off	Off	Off	Off	Off	Off	Off	Off	Off	On	Off	Off	Off	Off	Off	Off	Off	Off
WT_AGTGATCGTTGTCCCT-1	Off	Off	Off	Off	Off	Off	Off	Off	Off	Off	Off	Off	Off	On	Off	Off	Off	Off	Off	On	Off	Off	Off	Off	Off	Off	Off	Off	Off	On	Off	Off	Off	Off	Off	Off	Off	Off	On	Off	On	Off	Off	Off	Off	Off	Off	On	Off
WT_AGTGATCTCAACACCA-1	Off	On	Off	Off	Off	Off	Off	Off	Off	On	On	Off	On	Off	Off	Off	Off	On	Off	Off	Off	Off	On	Off	Off	Off	Off	Off	Off	Off	Off	Off	Off	Off	Off	Off	Off	Off	Off	Off	Off	Off	On	Off	Off	Off	Off	On	Off
WT_AGTGATCTCACTGTTT-1	Off	Off	Off	Off	Off	Off	Off	On	Off	Off	Off	Off	Off	Off	Off	Off	On	Off	Off	Off	Off	On	Off	Off	On	Off	Off	Off	On	On	Off	Off	Off	Off	Off	Off	Off	On	Off	Off	Off	On	Off	Off	Off	Off	On	Off	Off
WT_AGTGATCTCTCGGTCT-1	Off	Off	Off	Off	Off	Off	Off	Off	Off	Off	Off	Off	Off	Off	Off	On	Off	Off	On	Off	Off	Off	Off	Off	Off	Off	Off	Off	Off	Off	Off	Off	Off	Off	Off	Off	Off	Off	Off	Off	On	On	On	Off	Off	Off	On	On	Off
WT_AGTGCCGAGACGGTTG-1	Off	Off	Off	Off	Off	Off	Off	Off	Off	Off	Off	Off	Off	Off	Off	On	Off	Off	On	Off	Off	Off	Off	Off	Off	Off	Off	Off	Off	Off	Off	Off	Off	Off	Off	Off	On	Off	On	Off	Off	On	Off	Off	Off	Off	On	On	Off
WT_AGTGCCGCACTGTTCC-1	Off	Off	Off	Off	Off	Off	Off	Off	On	Off	Off	Off	Off	On	Off	Off	Off	Off	Off	On	Off	Off	Off	Off	On	Off	On	On	Off	On	Off	Off	Off	Off	Off	Off	Off	Off	On	On	Off	Off	Off	Off	Off	Off	Off	Off	Off
WT_AGTGCCGCAGCGGATA-1	On	Off	Off	Off	Off	On	Off	Off	Off	Off	Off	Off	Off	Off	On	Off	Off	Off	Off	Off	On	Off	Off	Off	Off	On	Off	On	Off	Off	Off	Off	Off	Off	Off	On	On	Off	Off	On	Off	Off	Off	Off	On	Off	Off	Off	Off
WT_AGTGCCGGTAAGGTCG-1	Off	Off	Off	Off	Off	Off	Off	Off	Off	Off	Off	Off	Off	On	Off	Off	Off	Off	Off	Off	Off	Off	Off	Off	On	Off	On	Off	Off	Off	Off	Off	Off	Off	Off	Off	Off	Off	Off	Off	Off	Off	Off	Off	Off	Off	Off	On	Off
WT_AGTGCCGGTACGAGTG-1	Off	On	Off	On	Off	Off	Off	Off	Off	On	Off	Off	Off	Off	Off	On	On	Off	On	Off	Off	Off	Off	On	Off	On	Off	Off	Off	Off	Off	Off	Off	Off	Off	Off	Off	On	On	Off	Off	Off	Off	Off	Off	Off	Off	On	Off
WT_AGTGCCGGTCTCACAA-1	Off	Off	Off	On	Off	Off	Off	Off	Off	Off	Off	Off	Off	Off	Off	On	On	Off	On	Off	Off	On	Off	Off	Off	On	Off	Off	Off	Off	Off	Off	Off	Off	Off	Off	Off	Off	On	Off	Off	On	On	Off	Off	Off	On	On	Off
WT_AGTGCCGTCTGTCTCG-1	Off	Off	Off	Off	Off	Off	Off	On	Off	Off	Off	Off	Off	Off	On	Off	Off	Off	Off	Off	Off	Off	Off	Off	Off	On	Off	Off	Off	Off	On	Off	Off	Off	Off	On	Off	On	Off	On	Off	Off	Off	Off	Off	Off	Off	Off	Off
WT_AGTGTTGCACGAGAAC-1	Off	Off	Off	Off	Off	Off	Off	Off	Off	Off	Off	Off	Off	On	Off	Off	On	Off	Off	On	Off	On	Off	Off	Off	Off	Off	Off	Off	On	Off	Off	Off	Off	Off	Off	Off	Off	Off	On	Off	Off	Off	Off	Off	Off	Off	On	Off
WT_AGTGTTGGTAGACAGC-1	Off	Off	Off	Off	Off	Off	Off	Off	Off	Off	Off	Off	Off	Off	Off	On	On	Off	On	Off	Off	Off	Off	Off	Off	Off	Off	Off	Off	Off	Off	Off	Off	Off	Off	Off	Off	Off	On	Off	On	On	Off	Off	Off	Off	On	On	Off
WT_AGTGTTGGTATCGTAC-1	Off	Off	Off	Off	Off	Off	Off	On	Off	Off	Off	Off	Off	Off	Off	Off	On	Off	Off	Off	Off	Off	Off	Off	Off	Off	Off	On	Off	Off	Off	Off	Off	Off	Off	Off	Off	Off	On	Off	Off	Off	Off	Off	Off	Off	Off	Off	Off
WT_AGTGTTGGTCGAGTGA-1	Off	Off	Off	Off	Off	Off	Off	Off	Off	Off	Off	Off	Off	On	Off	Off	Off	Off	Off	On	Off	Off	Off	Off	Off	Off	On	Off	Off	On	Off	Off	Off	Off	Off	Off	Off	Off	Off	Off	Off	Off	Off	Off	Off	Off	Off	Off	Off
WT_AGTGTTGGTGCCTGCA-1	Off	Off	Off	Off	Off	Off	Off	Off	Off	Off	Off	Off	Off	Off	Off	Off	Off	Off	Off	Off	Off	Off	Off	Off	Off	Off	On	Off	Off	Off	Off	Off	Off	Off	Off	Off	Off	Off	Off	Off	On	Off	Off	Off	Off	Off	Off	Off	Off
WT_AGTGTTGGTGCGTGCT-1	Off	Off	Off	Off	Off	Off	Off	Off	Off	Off	Off	Off	Off	Off	Off	On	On	Off	On	Off	Off	Off	Off	Off	Off	Off	Off	Off	Off	Off	Off	Off	Off	Off	Off	Off	Off	Off	On	Off	On	On	Off	Off	Off	Off	Off	Off	Off
WT_AGTGTTGTCATTCTTG-1	Off	Off	Off	Off	Off	Off	Off	Off	Off	Off	Off	Off	Off	Off	Off	Off	Off	Off	Off	On	Off	Off	Off	Off	Off	Off	On	Off	Off	On	Off	Off	Off	Off	Off	Off	Off	Off	Off	Off	On	Off	Off	Off	Off	Off	Off	Off	Off
WT_AGTGTTGTCGTTAGAC-1	Off	Off	Off	Off	Off	Off	Off	Off	On	Off	Off	On	Off	Off	Off	Off	Off	Off	Off	On	Off	Off	Off	Off	Off	Off	Off	Off	Off	On	Off	Off	Off	Off	Off	Off	Off	Off	Off	Off	On	Off	Off	Off	Off	Off	Off	Off	Off
WT_AGTTAGCAGAATTTGG-1	Off	On	Off	Off	On	On	On	On	On	On	On	Off	Off	Off	Off	Off	Off	Off	Off	Off	Off	Off	Off	Off	Off	Off	Off	On	Off	Off	Off	Off	Off	Off	Off	On	Off	Off	On	Off	Off	Off	Off	Off	Off	Off	Off	On	Off
WT_AGTTAGCAGATCCCGC-1	Off	Off	Off	Off	Off	Off	Off	On	Off	Off	Off	Off	Off	Off	Off	Off	On	Off	Off	Off	Off	On	Off	Off	Off	Off	Off	Off	Off	Off	On	On	On	On	Off	Off	Off	Off	On	Off	Off	On	Off	Off	Off	Off	On	On	Off
WT_AGTTAGCAGCGAGAAA-1	Off	Off	Off	Off	Off	Off	Off	Off	Off	Off	Off	Off	Off	Off	Off	Off	Off	Off	Off	Off	Off	Off	Off	Off	Off	Off	Off	Off	Off	On	Off	Off	Off	Off	Off	Off	Off	Off	On	Off	Off	Off	Off	Off	Off	Off	Off	On	Off
WT_AGTTAGCCACAACCGC-1	Off	Off	Off	Off	Off	Off	Off	On	Off	Off	Off	Off	Off	Off	On	Off	Off	Off	Off	Off	Off	Off	Off	Off	Off	Off	Off	Off	Off	Off	Off	Off	Off	Off	Off	Off	Off	On	Off	On	Off	Off	Off	Off	Off	Off	Off	Off	Off
WT_AGTTAGCCAGGAGACT-1	Off	On	Off	Off	Off	On	On	Off	On	Off	On	Off	Off	Off	Off	Off	Off	Off	Off	Off	Off	Off	Off	Off	Off	Off	Off	Off	Off	Off	Off	On	Off	Off	Off	On	Off	Off	On	Off	Off	Off	Off	Off	On	On	Off	Off	Off
WT_AGTTAGCCATGCGGTC-1	Off	Off	Off	Off	Off	Off	Off	Off	Off	Off	Off	Off	Off	Off	Off	On	On	Off	On	Off	Off	On	Off	Off	Off	Off	Off	Off	Off	Off	Off	Off	Off	Off	Off	Off	Off	Off	On	Off	On	On	Off	Off	Off	Off	On	Off	Off
WT_AGTTAGCGTGCTCGTG-1	Off	On	Off	On	On	Off	Off	On	Off	On	On	Off	Off	Off	Off	On	On	Off	On	Off	Off	On	On	On	Off	Off	Off	Off	Off	Off	Off	Off	Off	Off	Off	On	Off	On	Off	Off	Off	On	On	Off	Off	Off	On	On	Off
WT_AGTTAGCTCAGCATTG-1	Off	Off	Off	On	Off	Off	Off	Off	Off	Off	Off	Off	Off	On	Off	Off	Off	Off	Off	On	Off	Off	Off	Off	Off	Off	On	Off	Off	On	Off	Off	Off	Off	Off	Off	Off	Off	Off	Off	Off	Off	Off	Off	Off	Off	Off	On	Off
WT_AGTTAGCTCGCAATGT-1	Off	Off	Off	Off	Off	Off	On	On	On	Off	Off	Off	Off	Off	Off	Off	Off	Off	Off	Off	Off	Off	Off	Off	Off	Off	Off	Off	Off	Off	Off	On	Off	Off	Off	Off	On	Off	On	Off	On	Off	Off	Off	Off	On	Off	Off	Off
WT_AGTTCCCAGCAGTAAT-1	Off	Off	Off	Off	Off	Off	Off	Off	Off	Off	Off	Off	Off	Off	Off	Off	On	Off	Off	Off	Off	On	Off	Off	Off	Off	Off	Off	Off	Off	Off	Off	Off	Off	Off	Off	On	Off	On	Off	Off	On	On	Off	Off	Off	On	Off	Off
WT_AGTTCCCCAATCACGT-1	Off	On	Off	Off	Off	On	On	On	On	On	On	Off	On	Off	Off	Off	On	On	Off	Off	Off	Off	Off	Off	Off	Off	Off	Off	Off	Off	On	On	Off	Off	Off	Off	Off	Off	Off	Off	Off	Off	Off	Off	Off	On	Off	On	Off
WT_AGTTCCCCAGAATGTA-1	Off	Off	Off	Off	Off	Off	Off	On	Off	Off	Off	Off	Off	Off	On	Off	Off	Off	Off	Off	Off	Off	Off	Off	Off	On	Off	On	Off	Off	Off	Off	Off	Off	Off	Off	On	On	Off	Off	Off	Off	On	Off	Off	Off	Off	Off	Off
WT_AGTTCCCCATTAAAGG-1	Off	On	Off	Off	On	Off	Off	On	Off	On	On	Off	Off	Off	Off	On	Off	Off	On	Off	Off	Off	On	On	Off	Off	Off	Off	Off	Off	On	Off	Off	Off	Off	On	Off	On	Off	Off	Off	Off	On	Off	Off	Off	Off	On	Off
WT_AGTTCCCGTCAAGCCC-1	Off	Off	Off	Off	Off	Off	Off	Off	Off	Off	Off	Off	Off	Off	Off	On	Off	Off	Off	Off	Off	Off	Off	Off	Off	Off	Off	Off	Off	Off	Off	Off	Off	Off	Off	Off	Off	Off	Off	Off	On	Off	Off	Off	Off	Off	Off	On	Off
WT_AGTTCCCGTCGCGTTG-1	Off	Off	Off	Off	Off	Off	Off	Off	Off	Off	Off	Off	Off	On	On	Off	Off	Off	Off	On	Off	Off	Off	Off	Off	Off	On	On	Off	On	Off	Off	Off	Off	Off	On	On	Off	On	On	Off	Off	Off	Off	Off	Off	Off	Off	Off
WT_AGTTCCCGTGAGACCA-1	Off	On	Off	Off	Off	Off	Off	Off	Off	On	On	Off	Off	Off	Off	Off	Off	Off	Off	Off	Off	Off	On	Off	Off	Off	On	Off	Off	Off	Off	Off	Off	On	Off	Off	Off	Off	Off	Off	Off	Off	On	Off	On	Off	Off	On	Off
WT_AGTTCCCTCCGTTGAA-1	Off	Off	Off	Off	Off	Off	Off	On	Off	Off	Off	Off	Off	Off	On	Off	Off	On	Off	Off	Off	Off	Off	Off	Off	On	Off	Off	Off	Off	Off	Off	Off	Off	Off	Off	Off	Off	Off	On	Off	Off	On	Off	On	Off	Off	On	Off
WT_AGTTCGAAGAGCGACT-1	Off	Off	Off	Off	Off	Off	On	Off	On	Off	Off	Off	Off	Off	Off	Off	Off	On	Off	Off	Off	Off	Off	Off	Off	Off	Off	Off	Off	Off	Off	Off	Off	Off	Off	Off	On	Off	Off	Off	On	Off	Off	Off	Off	Off	Off	Off	Off
WT_AGTTCGAAGCGCAATG-1	Off	On	Off	Off	Off	On	On	On	On	On	Off	Off	On	Off	Off	Off	On	Off	Off	Off	Off	Off	Off	Off	Off	Off	Off	Off	Off	Off	Off	On	Off	Off	Off	On	Off	Off	On	On	Off	Off	Off	Off	Off	Off	Off	Off	Off
WT_AGTTCGAAGGAATTAC-1	Off	Off	Off	On	Off	Off	Off	Off	Off	Off	Off	Off	Off	Off	On	Off	On	On	On	Off	Off	On	Off	Off	Off	On	Off	Off	Off	Off	Off	Off	Off	Off	Off	Off	On	On	On	Off	Off	On	Off	Off	Off	Off	On	On	Off
WT_AGTTCGACAAGCTACT-1	Off	Off	Off	Off	Off	Off	On	Off	On	Off	Off	Off	Off	Off	Off	Off	Off	Off	Off	Off	Off	Off	Off	Off	Off	Off	On	Off	Off	Off	Off	Off	Off	Off	Off	Off	Off	Off	On	Off	Off	Off	Off	Off	Off	Off	Off	Off	Off
WT_AGTTCGAGTAGCCCTG-1	Off	Off	Off	Off	Off	On	On	On	On	Off	On	Off	On	Off	On	Off	Off	Off	Off	Off	On	Off	Off	Off	Off	Off	Off	On	Off	Off	Off	On	Off	Off	Off	On	Off	Off	On	Off	Off	Off	On	Off	Off	Off	Off	Off	Off
WT_AGTTCGAGTCTTCATT-1	Off	On	Off	Off	Off	Off	Off	On	Off	Off	Off	Off	Off	Off	Off	Off	Off	Off	Off	Off	Off	On	Off	Off	Off	Off	Off	Off	Off	Off	Off	Off	Off	Off	Off	On	Off	On	Off	Off	Off	On	Off	Off	On	Off	On	On	Off
WT_ATACCGAAGAATGTTG-1	Off	Off	Off	Off	Off	Off	Off	Off	Off	Off	Off	Off	Off	Off	Off	On	Off	Off	On	Off	Off	Off	Off	Off	Off	Off	Off	Off	Off	Off	Off	Off	Off	Off	Off	Off	Off	Off	On	Off	On	Off	Off	Off	Off	Off	Off	On	Off
WT_ATACCGAAGCACTAGG-1	Off	Off	Off	On	Off	Off	Off	On	On	Off	Off	Off	Off	Off	Off	Off	Off	Off	Off	Off	Off	Off	Off	Off	Off	Off	Off	Off	Off	Off	Off	Off	Off	Off	Off	Off	On	On	Off	On	Off	Off	Off	Off	Off	On	Off	Off	Off
WT_ATACCGACACGACCTG-1	Off	On	Off	Off	Off	Off	Off	On	Off	On	On	Off	Off	Off	On	Off	On	On	Off	Off	Off	On	On	Off	Off	On	Off	On	Off	Off	On	Off	Off	On	Off	Off	Off	On	On	On	Off	On	On	Off	Off	Off	Off	On	Off
WT_ATACCGACATGCAGGA-1	Off	Off	Off	Off	Off	Off	Off	Off	On	Off	On	Off	Off	Off	Off	Off	Off	On	Off	Off	Off	Off	Off	Off	Off	Off	Off	Off	Off	Off	Off	Off	Off	Off	Off	Off	Off	Off	On	Off	On	Off	Off	Off	Off	Off	Off	On	Off
WT_ATACCGAGTGCATTTG-1	Off	Off	Off	Off	Off	Off	Off	Off	Off	Off	Off	Off	Off	On	Off	Off	Off	Off	Off	On	Off	Off	Off	Off	Off	Off	On	Off	Off	On	Off	Off	Off	Off	Off	Off	Off	Off	Off	Off	Off	Off	Off	Off	Off	Off	Off	Off	Off
WT_ATACCGATCACGTAGT-1	Off	Off	Off	Off	Off	Off	Off	Off	Off	Off	Off	Off	Off	On	Off	Off	Off	Off	Off	On	Off	Off	Off	Off	Off	Off	On	Off	Off	On	Off	Off	Off	Off	Off	Off	Off	Off	Off	Off	Off	Off	Off	Off	Off	Off	Off	On	Off
WT_ATACCGATCATTTCCA-1	Off	Off	Off	Off	Off	Off	Off	Off	Off	Off	Off	Off	Off	Off	Off	Off	Off	Off	Off	Off	Off	Off	Off	Off	Off	Off	Off	Off	Off	Off	Off	Off	Off	Off	Off	Off	Off	Off	On	Off	Off	Off	Off	Off	Off	On	Off	On	Off
WT_ATACCGATCCCTGTTG-1	Off	Off	Off	Off	Off	Off	Off	Off	Off	Off	Off	Off	Off	Off	Off	Off	On	Off	Off	On	Off	Off	Off	Off	Off	Off	Off	Off	Off	Off	Off	Off	Off	Off	Off	Off	Off	Off	On	Off	Off	On	Off	Off	Off	Off	On	On	Off
WT_ATACCGATCTTTCCGG-1	Off	Off	Off	Off	Off	Off	Off	On	Off	Off	Off	Off	Off	On	Off	Off	On	Off	Off	On	Off	On	Off	Off	Off	On	Off	Off	On	On	Off	Off	Off	Off	Off	Off	Off	Off	On	On	Off	On	Off	Off	Off	Off	On	Off	Off
WT_ATACCTTAGGAAGAAC-1	Off	Off	Off	Off	Off	Off	Off	Off	Off	Off	Off	Off	Off	On	Off	Off	Off	Off	Off	On	Off	Off	Off	Off	Off	Off	On	Off	Off	Off	Off	Off	Off	Off	Off	Off	Off	Off	Off	Off	Off	Off	Off	Off	Off	Off	Off	Off	Off
WT_ATACCTTCACTTGACA-1	On	On	Off	Off	Off	On	On	On	On	On	On	Off	On	Off	On	Off	On	Off	Off	Off	Off	Off	Off	Off	Off	On	Off	On	Off	Off	Off	On	Off	Off	Off	On	On	On	Off	On	Off	Off	On	Off	Off	On	Off	Off	Off
WT_ATACCTTTCGCTGTCT-1	Off	Off	Off	Off	Off	Off	Off	Off	Off	Off	Off	Off	Off	On	Off	Off	Off	Off	Off	On	Off	Off	Off	Off	Off	Off	Off	Off	On	On	Off	Off	Off	Off	Off	Off	Off	Off	On	Off	Off	Off	Off	Off	Off	Off	Off	Off	Off
WT_ATACTTCAGAGCTGAC-1	Off	Off	Off	Off	Off	Off	Off	Off	Off	Off	Off	Off	Off	Off	Off	On	Off	Off	On	Off	Off	Off	Off	Off	Off	Off	Off	Off	Off	Off	Off	Off	Off	Off	Off	Off	Off	Off	On	Off	On	Off	Off	Off	Off	Off	Off	Off	Off
WT_ATACTTCAGCATTGAA-1	Off	Off	Off	Off	Off	Off	Off	Off	Off	Off	Off	Off	Off	Off	Off	Off	Off	Off	Off	On	Off	Off	Off	Off	Off	Off	On	Off	Off	Off	Off	Off	Off	Off	Off	Off	Off	Off	Off	Off	On	Off	Off	Off	Off	Off	Off	Off	Off
WT_ATACTTCAGGATTTGA-1	On	Off	Off	Off	Off	Off	Off	Off	Off	Off	Off	Off	Off	Off	Off	Off	Off	Off	Off	Off	Off	Off	Off	Off	Off	Off	On	On	Off	On	Off	Off	Off	Off	Off	Off	Off	Off	On	Off	Off	Off	On	Off	Off	Off	Off	Off	Off
WT_ATACTTCAGGGTGAGG-1	Off	Off	Off	Off	Off	Off	Off	On	Off	Off	Off	Off	Off	Off	Off	On	Off	Off	On	Off	Off	On	Off	Off	Off	Off	Off	Off	Off	Off	Off	Off	Off	Off	Off	On	On	On	On	Off	Off	Off	On	Off	Off	Off	Off	On	Off
WT_ATACTTCAGTCCCAAT-1	Off	Off	Off	Off	Off	Off	Off	Off	Off	Off	Off	Off	Off	Off	Off	On	Off	Off	On	Off	Off	On	Off	Off	Off	Off	Off	Off	On	On	Off	Off	Off	Off	Off	Off	Off	Off	On	Off	Off	On	Off	Off	Off	Off	Off	On	Off
WT_ATACTTCGTAAGGCCA-1	Off	Off	Off	On	Off	Off	Off	Off	Off	Off	Off	Off	Off	Off	Off	Off	Off	Off	Off	Off	Off	Off	Off	Off	Off	Off	Off	Off	Off	Off	Off	Off	Off	Off	Off	Off	Off	Off	Off	Off	On	Off	Off	Off	Off	On	Off	On	Off
WT_ATACTTCGTCACCTTC-1	Off	On	Off	Off	Off	On	On	Off	On	On	On	Off	On	Off	Off	Off	Off	Off	Off	Off	On	Off	Off	Off	Off	Off	Off	Off	Off	Off	Off	On	Off	Off	Off	Off	Off	Off	Off	Off	Off	Off	Off	Off	Off	On	Off	Off	Off
WT_ATACTTCGTCTGCAAT-1	Off	On	Off	Off	On	Off	Off	Off	Off	On	On	Off	Off	Off	Off	On	Off	On	On	Off	Off	On	On	On	Off	On	Off	Off	Off	Off	Off	Off	Off	On	Off	Off	Off	On	On	Off	Off	On	On	Off	Off	Off	On	On	Off
WT_ATACTTCGTGCGAACA-1	On	Off	Off	On	Off	Off	Off	Off	On	Off	Off	Off	Off	On	On	Off	Off	Off	Off	On	Off	Off	Off	Off	Off	Off	Off	Off	Off	On	Off	Off	Off	Off	Off	On	Off	Off	Off	On	Off	Off	On	Off	Off	Off	Off	Off	Off
WT_ATACTTCTCACGATAC-1	Off	Off	Off	Off	Off	Off	Off	On	Off	Off	Off	Off	Off	On	Off	Off	Off	Off	Off	On	Off	Off	Off	Off	Off	Off	Off	Off	Off	On	Off	Off	Off	Off	Off	Off	Off	Off	On	Off	On	Off	Off	Off	Off	Off	Off	On	Off
WT_ATAGACCAGCCGTTAT-1	Off	Off	Off	Off	Off	Off	Off	Off	Off	Off	Off	Off	Off	Off	Off	On	On	Off	On	Off	Off	On	Off	Off	Off	Off	Off	Off	Off	Off	Off	Off	Off	Off	Off	Off	Off	Off	Off	Off	Off	On	Off	Off	Off	Off	On	On	Off
WT_ATAGACCAGTCAGAGC-1	Off	Off	Off	Off	Off	Off	On	Off	On	Off	Off	Off	Off	Off	Off	Off	Off	Off	Off	Off	Off	Off	Off	Off	Off	Off	Off	Off	Off	Off	Off	On	Off	Off	Off	Off	Off	Off	Off	Off	On	Off	Off	Off	On	Off	Off	Off	Off
WT_ATAGACCCAAATCCCA-1	Off	On	Off	On	On	Off	Off	Off	Off	On	On	Off	Off	Off	Off	On	On	On	On	Off	Off	Off	On	On	Off	Off	Off	Off	Off	Off	On	Off	On	On	Off	Off	On	On	Off	Off	Off	Off	On	Off	Off	Off	Off	On	Off
WT_ATAGACCCACCTAAAC-1	Off	Off	Off	Off	Off	Off	Off	Off	Off	Off	Off	Off	Off	On	Off	Off	Off	Off	Off	On	Off	Off	Off	Off	Off	Off	On	Off	Off	On	Off	Off	Off	Off	Off	Off	Off	Off	Off	Off	On	Off	Off	Off	Off	Off	Off	Off	Off
WT_ATAGACCCATAGAGGC-1	Off	On	Off	Off	Off	On	On	Off	On	On	On	Off	On	Off	Off	Off	Off	Off	Off	Off	Off	Off	Off	Off	Off	Off	Off	Off	Off	Off	Off	On	Off	Off	Off	Off	Off	Off	Off	Off	On	Off	Off	Off	Off	On	Off	On	Off
WT_ATAGACCGTCTGTGGC-1	Off	Off	Off	Off	Off	Off	Off	On	Off	Off	Off	Off	Off	Off	On	Off	On	On	Off	Off	Off	On	Off	Off	Off	On	Off	Off	Off	Off	Off	Off	Off	Off	Off	On	Off	On	Off	On	Off	On	On	Off	Off	Off	On	On	Off
WT_ATAGACCGTGCAGGAT-1	Off	Off	Off	Off	Off	Off	Off	On	Off	Off	Off	Off	Off	On	Off	Off	Off	Off	Off	On	Off	Off	Off	Off	Off	Off	On	On	Off	On	Off	Off	Off	Off	Off	On	Off	Off	Off	Off	Off	Off	Off	Off	Off	Off	Off	Off	Off
WT_ATAGACCGTGTAAACA-1	Off	On	Off	Off	Off	Off	Off	Off	Off	On	On	Off	On	Off	Off	On	Off	Off	On	Off	Off	Off	On	On	Off	On	Off	On	Off	Off	On	Off	On	On	Off	Off	Off	On	On	Off	Off	On	On	Off	On	Off	Off	On	Off
WT_ATAGACCGTTCAAACC-1	Off	Off	Off	On	Off	Off	Off	Off	Off	Off	Off	Off	Off	Off	On	On	On	Off	On	Off	Off	On	Off	Off	Off	On	Off	Off	Off	Off	Off	Off	Off	Off	Off	On	On	On	On	On	Off	On	On	Off	Off	Off	On	On	Off
WT_ATAGACCGTTGTATGC-1	Off	Off	Off	Off	Off	Off	Off	Off	Off	Off	Off	Off	Off	Off	Off	Off	Off	Off	Off	Off	Off	Off	Off	Off	Off	Off	Off	Off	Off	Off	Off	Off	Off	Off	Off	Off	On	Off	Off	Off	Off	Off	On	Off	Off	Off	Off	Off	Off
WT_ATAGAGAAGCAGCACA-1	Off	On	Off	Off	Off	Off	Off	On	Off	Off	On	Off	On	Off	On	Off	Off	Off	Off	Off	Off	Off	Off	Off	Off	Off	Off	On	Off	Off	Off	Off	Off	On	Off	On	Off	Off	Off	Off	Off	Off	Off	Off	Off	Off	Off	Off	Off
WT_ATAGAGAAGTCGCGAA-1	On	On	Off	Off	On	Off	Off	Off	Off	On	Off	Off	On	Off	Off	Off	On	Off	Off	Off	Off	On	Off	Off	Off	Off	Off	Off	Off	Off	Off	Off	Off	Off	Off	On	On	On	On	On	Off	Off	Off	Off	Off	Off	Off	On	Off
WT_ATAGAGACACAAGCCC-1	Off	Off	Off	Off	Off	Off	Off	Off	Off	Off	Off	Off	Off	On	Off	Off	On	Off	Off	On	Off	On	Off	Off	Off	Off	Off	Off	On	On	Off	Off	Off	Off	Off	Off	Off	Off	On	On	Off	Off	On	Off	Off	Off	On	Off	Off
WT_ATAGAGACACCTCTAC-1	Off	Off	Off	Off	Off	Off	Off	Off	Off	Off	Off	Off	Off	Off	Off	On	On	Off	On	Off	Off	On	Off	Off	Off	Off	Off	Off	Off	Off	Off	Off	Off	Off	Off	Off	Off	Off	On	Off	On	On	Off	Off	Off	Off	On	Off	Off
WT_ATAGAGACAGTTTCGA-1	Off	Off	Off	Off	Off	Off	Off	Off	Off	Off	Off	Off	Off	Off	Off	On	Off	Off	Off	Off	Off	Off	Off	Off	Off	Off	Off	Off	Off	Off	Off	Off	Off	Off	Off	Off	On	Off	Off	Off	On	Off	On	Off	Off	Off	Off	On	Off
WT_ATAGAGAGTCGTACTA-1	Off	Off	Off	Off	Off	Off	Off	Off	Off	Off	Off	Off	Off	Off	Off	On	Off	Off	On	Off	Off	On	Off	Off	Off	Off	Off	Off	Off	Off	Off	Off	Off	Off	Off	Off	Off	Off	On	Off	Off	Off	Off	Off	Off	Off	On	Off	Off
WT_ATAGAGAGTGGTCTGC-1	Off	Off	Off	Off	Off	Off	Off	Off	Off	Off	Off	Off	Off	On	Off	Off	Off	Off	Off	Off	Off	Off	Off	Off	Off	Off	On	Off	Off	Off	Off	Off	Off	Off	Off	Off	Off	Off	On	Off	Off	Off	Off	Off	Off	Off	Off	On	Off
WT_ATAGAGATCAGGAACG-1	Off	Off	Off	Off	Off	Off	Off	On	Off	Off	Off	Off	Off	On	Off	Off	Off	Off	Off	On	Off	Off	Off	Off	On	Off	On	On	Off	On	Off	Off	Off	Off	Off	Off	Off	Off	Off	Off	Off	Off	Off	Off	Off	Off	Off	On	Off
WT_ATAGGCTAGACGTCGA-1	Off	Off	Off	Off	Off	Off	Off	Off	Off	Off	Off	Off	Off	Off	Off	On	On	Off	On	Off	Off	On	Off	Off	Off	Off	Off	Off	Off	Off	Off	Off	Off	Off	Off	Off	Off	Off	Off	Off	Off	On	Off	Off	Off	Off	On	Off	Off
WT_ATAGGCTAGACTGGGT-1	Off	Off	Off	Off	Off	Off	Off	Off	Off	Off	Off	Off	Off	On	Off	Off	On	Off	Off	On	Off	Off	Off	Off	On	Off	On	Off	Off	On	Off	Off	Off	Off	Off	Off	Off	Off	Off	On	Off	Off	Off	Off	Off	Off	Off	On	Off
WT_ATAGGCTAGCCTCCAG-1	Off	Off	Off	Off	Off	On	On	Off	On	Off	On	Off	Off	Off	Off	Off	Off	Off	Off	Off	On	Off	Off	Off	Off	Off	Off	Off	Off	Off	Off	On	Off	Off	Off	Off	Off	Off	On	Off	Off	Off	On	Off	Off	On	Off	On	Off
WT_ATAGGCTAGGACTGGT-1	Off	Off	Off	Off	Off	Off	Off	Off	Off	Off	Off	Off	Off	Off	Off	On	Off	Off	On	Off	Off	On	Off	Off	Off	Off	Off	Off	Off	Off	Off	Off	Off	Off	Off	Off	Off	Off	On	Off	Off	On	Off	Off	Off	Off	On	On	Off
WT_ATAGGCTAGTCTGCAT-1	Off	On	Off	Off	Off	Off	Off	Off	Off	On	On	Off	Off	Off	Off	Off	Off	On	On	Off	Off	Off	On	Off	Off	On	Off	Off	Off	Off	On	On	On	Off	Off	On	On	On	Off	Off	Off	Off	Off	Off	Off	Off	Off	On	Off
WT_ATAGGCTCAAGGAGTC-1	Off	Off	Off	Off	Off	Off	Off	Off	Off	Off	Off	Off	Off	Off	Off	Off	Off	Off	Off	Off	Off	Off	Off	Off	Off	Off	Off	Off	Off	Off	Off	Off	Off	Off	Off	Off	Off	Off	Off	Off	On	Off	Off	Off	Off	Off	Off	On	Off
WT_ATAGGCTCACAAATCC-1	Off	Off	Off	Off	Off	Off	Off	On	Off	Off	Off	Off	Off	On	Off	Off	Off	Off	Off	On	Off	Off	Off	Off	Off	Off	On	Off	Off	On	Off	Off	Off	Off	Off	Off	Off	Off	On	Off	Off	Off	Off	Off	Off	Off	Off	Off	Off
WT_ATAGGCTGTCAGGAGT-1	Off	Off	Off	Off	Off	Off	Off	Off	Off	Off	Off	Off	Off	Off	Off	Off	Off	Off	Off	On	Off	Off	Off	Off	Off	Off	On	Off	Off	On	Off	Off	Off	Off	Off	Off	Off	Off	Off	Off	Off	Off	Off	Off	Off	Off	Off	Off	Off
WT_ATAGGCTGTCTACAGT-1	Off	Off	Off	Off	Off	Off	Off	On	Off	Off	On	Off	Off	Off	On	Off	Off	Off	Off	Off	Off	On	Off	Off	Off	On	Off	Off	Off	Off	Off	On	On	On	Off	On	On	On	On	Off	Off	On	On	Off	Off	Off	On	On	Off
WT_ATAGGCTGTGGAAATT-1	Off	On	Off	On	Off	Off	Off	Off	Off	On	On	Off	Off	Off	Off	Off	Off	On	On	Off	Off	On	Off	Off	Off	On	Off	Off	Off	Off	On	Off	On	Off	Off	Off	Off	On	On	Off	Off	On	On	Off	Off	Off	On	On	Off
WT_ATAGGCTTCGCGTGCA-1	Off	Off	Off	Off	Off	Off	Off	On	Off	Off	Off	Off	Off	Off	Off	Off	Off	Off	Off	On	Off	Off	Off	Off	Off	Off	Off	Off	Off	Off	Off	Off	Off	Off	Off	Off	On	Off	Off	Off	Off	Off	Off	Off	Off	Off	Off	On	Off
WT_ATAGGCTTCTCGCGTT-1	Off	Off	Off	On	Off	Off	Off	Off	Off	Off	Off	Off	Off	Off	On	Off	Off	Off	Off	Off	Off	Off	Off	Off	Off	Off	Off	Off	Off	Off	Off	Off	Off	Off	Off	Off	Off	On	On	Off	Off	Off	Off	Off	Off	Off	Off	Off	Off
WT_ATATCCTCAAGGAGTC-1	Off	Off	Off	Off	Off	Off	Off	On	Off	Off	Off	Off	Off	Off	On	Off	On	Off	On	Off	Off	On	Off	Off	Off	Off	Off	On	Off	Off	Off	Off	Off	Off	Off	Off	On	On	On	Off	Off	On	Off	Off	Off	Off	On	On	Off
WT_ATATCCTCACCTCTGT-1	Off	Off	Off	Off	Off	Off	Off	Off	Off	Off	Off	Off	Off	Off	Off	On	Off	Off	On	Off	Off	On	Off	Off	Off	Off	Off	Off	Off	Off	Off	Off	Off	Off	Off	Off	Off	Off	On	Off	Off	On	Off	Off	Off	Off	On	Off	Off
WT_ATATCCTCAGATCACT-1	Off	Off	Off	Off	Off	Off	Off	Off	Off	Off	Off	Off	Off	Off	Off	Off	Off	Off	Off	Off	Off	On	Off	Off	Off	On	Off	Off	Off	Off	Off	Off	Off	Off	Off	Off	Off	On	On	Off	Off	Off	On	Off	Off	Off	Off	On	Off
WT_ATATCCTCATACGCAT-1	Off	On	Off	Off	Off	Off	Off	Off	Off	On	On	Off	Off	Off	Off	On	Off	Off	On	Off	Off	Off	On	On	Off	Off	Off	Off	Off	Off	Off	Off	Off	Off	Off	Off	Off	On	Off	Off	Off	Off	Off	Off	Off	Off	Off	On	Off
WT_ATATCCTGTCCTGGGT-1	Off	Off	Off	Off	Off	Off	Off	Off	Off	Off	Off	Off	Off	On	Off	Off	Off	Off	Off	On	Off	Off	Off	Off	Off	Off	On	Off	Off	Off	Off	Off	Off	Off	Off	Off	Off	Off	Off	Off	Off	Off	Off	Off	Off	Off	Off	On	Off
WT_ATATCCTGTCGAGTTT-1	On	Off	Off	Off	Off	Off	Off	Off	Off	Off	Off	Off	Off	Off	On	Off	Off	Off	Off	Off	On	On	Off	Off	Off	On	Off	Off	Off	Off	Off	Off	Off	Off	Off	On	Off	Off	On	On	Off	On	On	Off	Off	Off	On	On	Off
WT_ATATCCTGTGCCTATA-1	Off	Off	Off	Off	Off	Off	Off	Off	Off	Off	Off	Off	Off	On	Off	Off	Off	Off	Off	On	Off	Off	Off	Off	Off	Off	On	Off	Off	Off	Off	Off	Off	Off	Off	Off	Off	Off	Off	Off	Off	Off	Off	Off	Off	Off	Off	Off	Off
WT_ATATCCTTCATTGGTG-1	Off	On	Off	Off	Off	On	On	On	On	On	On	Off	On	Off	Off	Off	Off	Off	Off	Off	Off	Off	Off	Off	Off	Off	Off	Off	Off	Off	Off	On	Off	Off	Off	Off	Off	Off	Off	Off	Off	Off	Off	Off	Off	On	Off	Off	Off
WT_ATATCCTTCGCGGACT-1	Off	Off	Off	Off	Off	On	On	On	On	Off	Off	Off	Off	Off	Off	Off	Off	On	Off	Off	Off	Off	Off	Off	Off	Off	Off	Off	Off	Off	Off	On	Off	Off	Off	Off	Off	On	Off	Off	Off	Off	Off	Off	Off	On	Off	Off	Off
WT_ATCACAGAGAACAGGA-1	Off	On	Off	Off	Off	Off	Off	Off	Off	On	On	Off	Off	Off	Off	On	Off	Off	Off	Off	Off	Off	Off	Off	Off	On	Off	Off	Off	Off	Off	Off	Off	Off	Off	Off	On	On	On	Off	Off	On	On	Off	Off	Off	Off	On	Off
WT_ATCACAGAGAGCCTGA-1	Off	Off	Off	Off	Off	Off	Off	Off	Off	Off	Off	Off	Off	Off	Off	On	Off	Off	On	Off	Off	Off	Off	Off	Off	Off	Off	Off	Off	Off	Off	Off	Off	Off	Off	Off	Off	Off	Off	Off	On	On	Off	Off	Off	Off	Off	Off	Off
WT_ATCACAGAGTACCGGA-1	Off	Off	Off	Off	Off	Off	Off	Off	Off	Off	Off	Off	Off	Off	On	Off	On	Off	Off	Off	Off	Off	Off	Off	Off	Off	Off	Off	Off	Off	Off	Off	Off	Off	Off	On	Off	Off	Off	Off	Off	Off	On	Off	Off	Off	Off	On	Off
WT_ATCACAGCAAGAAATC-1	Off	Off	Off	Off	Off	Off	Off	Off	Off	Off	Off	Off	Off	Off	On	Off	Off	Off	Off	Off	Off	Off	Off	Off	Off	On	Off	Off	Off	Off	Off	Off	Off	Off	Off	Off	On	On	Off	Off	Off	Off	On	Off	Off	Off	Off	Off	Off
WT_ATCACAGCAAGCTCTA-1	Off	Off	Off	Off	Off	Off	Off	Off	Off	Off	Off	Off	Off	Off	Off	Off	Off	On	Off	Off	Off	On	Off	Off	Off	Off	Off	Off	Off	Off	Off	Off	Off	Off	Off	On	Off	Off	On	Off	Off	On	Off	Off	Off	Off	Off	Off	Off
WT_ATCACAGCAATCACGT-1	On	On	Off	Off	Off	Off	Off	Off	Off	On	On	Off	On	Off	Off	Off	Off	Off	Off	Off	Off	Off	On	Off	Off	Off	Off	On	Off	Off	On	On	Off	On	Off	Off	Off	Off	Off	Off	Off	Off	On	Off	On	Off	Off	Off	Off
WT_ATCACAGGTATAATGG-1	Off	Off	Off	Off	Off	Off	Off	On	Off	Off	Off	Off	Off	On	Off	Off	Off	Off	Off	On	Off	Off	Off	Off	Off	Off	On	Off	Off	On	Off	Off	Off	Off	Off	Off	Off	Off	Off	Off	Off	Off	Off	Off	Off	Off	Off	On	Off
WT_ATCACAGGTGCCTATA-1	Off	Off	Off	Off	Off	Off	Off	Off	Off	Off	Off	Off	Off	Off	Off	On	Off	Off	On	Off	Off	Off	Off	Off	Off	Off	Off	Off	Off	Off	Off	Off	Off	Off	Off	Off	Off	Off	Off	Off	On	Off	Off	Off	Off	Off	Off	Off	Off
WT_ATCACAGTCACCTCGT-1	Off	Off	Off	On	Off	Off	Off	On	Off	On	Off	Off	Off	Off	Off	On	Off	Off	On	Off	Off	On	Off	On	Off	On	Off	Off	Off	Off	Off	Off	Off	Off	Off	Off	Off	On	On	Off	Off	On	Off	Off	Off	Off	On	On	Off
WT_ATCACGACACCGGCTA-1	Off	Off	Off	Off	Off	Off	Off	Off	On	Off	Off	Off	On	Off	Off	Off	Off	Off	Off	Off	Off	Off	Off	Off	Off	Off	Off	Off	Off	Off	Off	Off	Off	Off	Off	On	On	Off	Off	Off	Off	Off	Off	Off	Off	On	Off	Off	Off
WT_ATCACGACAGTCAGTT-1	Off	Off	Off	Off	Off	Off	Off	Off	Off	Off	Off	Off	Off	Off	Off	On	Off	Off	On	Off	Off	Off	Off	Off	Off	Off	Off	Off	Off	Off	Off	Off	Off	Off	Off	Off	Off	Off	On	Off	Off	On	Off	Off	Off	Off	Off	On	Off
WT_ATCACGACATCGCCTT-1	Off	Off	Off	Off	Off	Off	Off	Off	Off	Off	Off	Off	Off	On	Off	Off	Off	Off	Off	On	Off	Off	Off	Off	Off	Off	On	Off	Off	On	Off	Off	Off	Off	Off	Off	Off	Off	Off	Off	On	Off	Off	Off	Off	Off	Off	On	Off
WT_ATCACGACATGGATCT-1	Off	On	Off	Off	Off	Off	Off	Off	Off	On	Off	Off	Off	Off	Off	On	Off	Off	On	Off	Off	Off	Off	Off	Off	Off	Off	Off	Off	Off	Off	Off	Off	Off	Off	Off	Off	Off	Off	Off	On	Off	Off	Off	Off	Off	Off	On	Off
WT_ATCACGAGTAAGCGGT-1	Off	Off	Off	Off	Off	Off	Off	Off	Off	Off	Off	Off	Off	Off	Off	Off	Off	Off	Off	On	Off	Off	Off	Off	Off	Off	On	Off	Off	Off	Off	Off	Off	Off	Off	Off	Off	Off	Off	Off	On	Off	Off	Off	Off	Off	Off	Off	Off
WT_ATCACGATCGTAGGAG-1	Off	Off	Off	Off	Off	Off	Off	Off	Off	Off	Off	Off	Off	Off	Off	Off	Off	Off	On	Off	Off	On	Off	Off	Off	On	Off	Off	Off	Off	Off	Off	Off	Off	Off	Off	Off	Off	On	Off	Off	On	Off	Off	Off	Off	On	On	Off
WT_ATCACGATCTGTACAG-1	Off	Off	Off	Off	Off	Off	Off	Off	Off	Off	Off	Off	Off	Off	Off	On	Off	Off	Off	Off	Off	Off	Off	Off	Off	Off	Off	Off	Off	Off	Off	Off	Off	Off	Off	Off	Off	Off	On	Off	On	Off	On	Off	Off	Off	Off	Off	Off
WT_ATCACTTAGGCTCTAT-1	Off	Off	Off	Off	Off	Off	On	Off	On	Off	Off	Off	Off	Off	Off	Off	Off	Off	Off	Off	On	Off	Off	Off	Off	Off	Off	Off	Off	Off	Off	On	Off	Off	Off	Off	Off	Off	On	Off	Off	Off	Off	Off	Off	Off	Off	Off	Off
WT_ATCACTTCACCATAAC-1	Off	Off	Off	Off	Off	Off	On	On	On	Off	Off	Off	Off	Off	Off	Off	Off	Off	Off	Off	On	Off	Off	Off	Off	Off	Off	Off	Off	Off	Off	On	Off	Off	Off	Off	Off	Off	Off	Off	Off	Off	Off	Off	Off	On	Off	Off	Off
WT_ATCACTTCATAACTCG-1	Off	Off	Off	Off	Off	Off	Off	On	Off	Off	Off	Off	Off	On	Off	Off	Off	Off	Off	On	Off	Off	Off	Off	Off	Off	On	Off	Off	On	Off	Off	Off	Off	Off	Off	Off	Off	Off	Off	Off	Off	Off	Off	On	Off	Off	On	Off
WT_ATCACTTGTACTGCGC-1	Off	On	Off	Off	Off	Off	Off	Off	Off	On	On	Off	Off	Off	Off	Off	Off	Off	Off	Off	Off	Off	Off	Off	Off	Off	Off	Off	Off	Off	Off	Off	Off	Off	Off	Off	Off	On	On	Off	Off	On	Off	Off	Off	Off	Off	On	Off
WT_ATCACTTGTCCACGCA-1	Off	On	Off	On	Off	Off	Off	Off	Off	On	On	Off	Off	Off	Off	Off	Off	On	Off	Off	Off	Off	On	Off	Off	Off	Off	Off	Off	Off	Off	Off	Off	Off	Off	On	Off	On	On	On	Off	Off	On	Off	Off	Off	Off	On	Off
WT_ATCACTTGTGCGCTCA-1	Off	Off	Off	Off	Off	Off	Off	On	Off	Off	Off	Off	Off	Off	On	Off	On	On	On	Off	Off	On	Off	Off	Off	Off	Off	Off	Off	Off	Off	Off	On	Off	Off	Off	Off	On	On	On	Off	On	On	Off	Off	Off	On	On	Off
WT_ATCACTTGTTAGGCCC-1	Off	Off	Off	Off	Off	Off	Off	Off	Off	Off	Off	Off	Off	Off	On	Off	On	Off	Off	Off	On	On	Off	Off	Off	On	Off	Off	Off	Off	Off	Off	Off	Off	Off	Off	Off	Off	On	Off	On	Off	On	Off	Off	Off	On	Off	Off
WT_ATCAGGTAGCAGAAAG-1	Off	On	Off	Off	Off	Off	Off	Off	Off	On	On	Off	On	Off	Off	Off	Off	On	Off	Off	Off	Off	On	On	Off	Off	Off	Off	Off	Off	On	Off	Off	On	Off	Off	On	Off	On	Off	Off	Off	On	Off	Off	Off	Off	On	Off
WT_ATCAGGTAGCGCACAA-1	Off	Off	Off	Off	Off	Off	Off	On	On	Off	Off	Off	Off	On	Off	Off	Off	Off	Off	On	Off	Off	Off	Off	Off	Off	Off	Off	Off	Off	Off	Off	Off	Off	Off	On	Off	Off	Off	Off	On	Off	Off	Off	Off	Off	Off	On	Off
WT_ATCAGGTCAACGACAG-1	Off	On	Off	Off	Off	Off	Off	Off	Off	On	Off	Off	Off	Off	Off	Off	Off	On	Off	Off	Off	Off	Off	On	Off	Off	Off	Off	Off	Off	Off	Off	Off	Off	Off	Off	On	On	On	Off	Off	Off	Off	Off	Off	Off	Off	On	Off
WT_ATCAGGTCAGGACGAT-1	Off	On	Off	Off	On	Off	Off	Off	Off	On	On	Off	Off	Off	Off	On	Off	Off	On	Off	Off	Off	On	On	Off	Off	Off	Off	Off	Off	On	Off	Off	Off	Off	Off	Off	On	On	Off	Off	On	Off	Off	Off	Off	Off	On	Off
WT_ATCAGGTCATGGCCCA-1	Off	On	Off	On	Off	Off	Off	Off	Off	On	On	Off	Off	Off	Off	Off	Off	On	On	Off	Off	On	On	On	Off	On	Off	Off	Off	Off	Off	Off	Off	Off	Off	On	On	On	On	Off	Off	On	On	Off	Off	Off	On	On	Off
WT_ATCAGGTGTCTGTTAG-1	Off	Off	Off	Off	Off	Off	Off	Off	Off	Off	Off	Off	Off	Off	On	Off	On	On	Off	Off	Off	Off	Off	Off	Off	Off	Off	On	Off	Off	Off	Off	Off	Off	Off	On	Off	Off	Off	On	Off	Off	On	Off	Off	Off	Off	On	Off
WT_ATCAGGTGTTATCTTC-1	Off	On	Off	Off	Off	Off	Off	Off	Off	On	On	Off	Off	Off	Off	Off	Off	Off	On	Off	Off	Off	On	On	Off	On	Off	Off	Off	Off	Off	Off	Off	Off	Off	On	Off	On	Off	Off	Off	Off	On	Off	Off	Off	Off	On	Off
WT_ATCAGGTTCAAAGACA-1	Off	Off	Off	Off	Off	Off	Off	On	Off	Off	Off	Off	Off	Off	Off	Off	On	On	Off	Off	Off	On	Off	Off	Off	Off	Off	Off	Off	Off	Off	Off	Off	Off	Off	Off	On	Off	On	Off	Off	On	On	Off	Off	Off	On	Off	Off
WT_ATCAGGTTCGACACCG-1	Off	On	Off	Off	Off	Off	Off	Off	Off	On	Off	Off	Off	Off	Off	On	Off	On	On	Off	Off	On	Off	On	Off	Off	Off	Off	Off	Off	Off	Off	Off	Off	Off	Off	Off	On	On	Off	Off	On	Off	Off	Off	Off	On	On	Off
WT_ATCAGGTTCGACACTA-1	Off	Off	Off	Off	Off	Off	Off	Off	Off	Off	Off	Off	Off	Off	Off	On	Off	Off	On	Off	Off	Off	Off	Off	Off	Off	Off	Off	Off	Off	Off	Off	Off	Off	Off	Off	Off	Off	On	Off	On	Off	Off	Off	Off	Off	Off	On	Off
WT_ATCAGGTTCGCGTGCA-1	Off	Off	Off	Off	Off	Off	Off	Off	Off	Off	Off	Off	Off	Off	On	Off	On	Off	Off	Off	Off	On	Off	Off	Off	On	Off	On	Off	Off	Off	Off	Off	Off	Off	On	Off	Off	On	On	Off	On	On	Off	Off	Off	On	Off	Off
WT_ATCATTCAGCGCCCAT-1	Off	Off	Off	Off	Off	Off	Off	Off	Off	Off	Off	Off	Off	On	Off	Off	Off	Off	Off	On	Off	Off	Off	Off	Off	Off	On	Off	Off	On	Off	Off	Off	Off	Off	Off	Off	Off	On	Off	Off	Off	Off	Off	Off	Off	Off	On	Off
WT_ATCATTCAGGTTAGTA-1	Off	Off	Off	Off	Off	Off	Off	Off	Off	Off	Off	Off	Off	On	Off	Off	Off	Off	Off	On	Off	Off	Off	Off	Off	Off	On	Off	Off	On	Off	Off	Off	Off	Off	Off	Off	Off	Off	Off	On	Off	Off	Off	Off	Off	Off	Off	Off
WT_ATCATTCCAATGAACA-1	Off	On	Off	Off	Off	Off	Off	On	Off	On	On	Off	On	Off	Off	Off	Off	On	On	Off	Off	Off	On	On	Off	Off	Off	Off	Off	Off	On	On	On	On	Off	Off	Off	Off	Off	Off	Off	Off	On	Off	Off	Off	Off	On	Off
WT_ATCATTCGTTAGGGTG-1	On	Off	Off	Off	Off	Off	Off	Off	Off	Off	Off	Off	Off	Off	On	Off	On	Off	Off	Off	Off	Off	Off	Off	Off	Off	Off	On	Off	Off	Off	Off	Off	Off	Off	On	On	Off	Off	On	Off	Off	Off	Off	Off	Off	Off	On	Off
WT_ATCCACCAGATACATG-1	Off	On	Off	Off	Off	On	On	Off	On	Off	On	Off	Off	Off	Off	Off	Off	On	Off	Off	Off	Off	Off	Off	Off	Off	Off	Off	Off	Off	Off	On	Off	Off	Off	Off	Off	Off	Off	Off	Off	Off	Off	Off	Off	On	Off	Off	Off
WT_ATCCACCAGCCAGAGT-1	Off	On	Off	Off	Off	On	On	On	On	On	On	Off	On	Off	Off	Off	Off	Off	Off	Off	Off	Off	Off	Off	Off	Off	Off	Off	Off	Off	On	On	Off	Off	Off	Off	Off	Off	Off	Off	Off	Off	Off	Off	Off	On	Off	Off	Off
WT_ATCCACCAGTACAGAT-1	Off	Off	Off	Off	Off	Off	Off	On	Off	Off	Off	Off	Off	On	Off	Off	On	Off	Off	On	Off	Off	Off	Off	Off	Off	Off	Off	On	On	Off	Off	Off	Off	Off	Off	Off	Off	Off	Off	Off	Off	Off	Off	Off	Off	Off	Off	Off
WT_ATCCACCGTGCGAGTA-1	Off	Off	Off	Off	Off	Off	Off	Off	Off	Off	Off	Off	Off	On	Off	Off	Off	Off	Off	On	Off	Off	Off	Off	Off	Off	On	Off	Off	Off	Off	Off	Off	Off	Off	Off	Off	Off	Off	Off	Off	Off	Off	Off	Off	Off	Off	On	Off
WT_ATCCACCGTGCGTGCT-1	Off	Off	Off	Off	Off	Off	Off	Off	Off	Off	Off	Off	Off	Off	On	Off	Off	Off	Off	Off	Off	Off	Off	Off	Off	On	Off	On	Off	Off	Off	Off	Off	Off	Off	Off	Off	Off	Off	On	Off	Off	Off	Off	Off	Off	Off	Off	Off
WT_ATCCACCGTTTGGAAA-1	Off	Off	Off	Off	Off	Off	Off	Off	Off	Off	Off	Off	Off	Off	Off	On	Off	Off	On	Off	Off	Off	Off	Off	Off	Off	Off	Off	Off	Off	Off	Off	Off	Off	Off	Off	Off	Off	Off	Off	On	Off	Off	Off	Off	Off	Off	On	Off
WT_ATCCACCTCGATTGGT-1	Off	Off	Off	Off	Off	Off	Off	Off	Off	Off	Off	Off	Off	Off	On	Off	Off	Off	Off	Off	Off	Off	Off	Off	Off	Off	Off	Off	Off	Off	Off	Off	Off	Off	Off	Off	On	Off	Off	Off	Off	Off	Off	Off	Off	Off	Off	On	Off
WT_ATCCACCTCGCGTGCA-1	Off	Off	Off	Off	Off	Off	Off	Off	Off	Off	Off	Off	Off	On	Off	Off	Off	Off	Off	On	Off	Off	Off	Off	Off	Off	On	Off	Off	Off	Off	Off	Off	Off	Off	Off	Off	Off	Off	Off	Off	Off	Off	Off	Off	Off	Off	Off	Off
WT_ATCCATTGTAACAAGT-1	Off	On	Off	Off	Off	On	On	On	On	On	On	Off	On	Off	Off	Off	Off	Off	Off	Off	Off	Off	Off	Off	Off	Off	Off	Off	Off	Off	Off	On	Off	Off	Off	Off	Off	Off	On	Off	On	Off	Off	Off	Off	On	Off	Off	Off
WT_ATCCATTGTTCAAAGA-1	Off	On	Off	Off	Off	Off	On	Off	On	On	On	Off	Off	Off	Off	Off	Off	Off	Off	Off	Off	Off	Off	Off	Off	Off	Off	Off	Off	Off	Off	On	Off	Off	Off	Off	Off	Off	On	Off	Off	Off	Off	Off	Off	On	Off	On	Off
WT_ATCCATTTCCAACCAA-1	Off	Off	Off	Off	Off	Off	Off	Off	Off	Off	Off	Off	Off	Off	Off	Off	On	Off	On	Off	Off	On	Off	Off	Off	Off	Off	Off	Off	Off	Off	Off	Off	Off	Off	Off	On	Off	On	Off	Off	On	Off	Off	Off	Off	On	On	Off
WT_ATCCATTTCCGCACTT-1	Off	Off	Off	Off	Off	Off	Off	Off	Off	Off	Off	Off	Off	Off	Off	On	On	Off	Off	Off	Off	On	Off	Off	Off	Off	Off	Off	Off	Off	Off	Off	Off	Off	Off	Off	Off	Off	On	Off	Off	Off	Off	Off	Off	Off	On	Off	Off
WT_ATCCCTGAGACAACTA-1	Off	Off	Off	Off	Off	Off	Off	On	Off	Off	Off	Off	Off	Off	On	Off	Off	Off	Off	Off	Off	Off	Off	Off	Off	On	Off	Off	Off	Off	Off	Off	Off	Off	Off	Off	On	Off	Off	On	Off	Off	Off	Off	Off	Off	Off	Off	Off
WT_ATCCCTGCAAGCCATT-1	Off	Off	Off	Off	Off	Off	Off	Off	Off	Off	Off	Off	Off	Off	Off	Off	Off	On	Off	Off	Off	On	Off	Off	Off	Off	Off	Off	Off	Off	Off	Off	Off	Off	Off	On	On	On	On	On	Off	On	Off	Off	Off	Off	On	On	Off
WT_ATCCCTGGTACTCAAC-1	Off	Off	Off	Off	Off	Off	Off	On	Off	Off	Off	Off	Off	Off	Off	Off	Off	Off	Off	Off	Off	Off	Off	Off	Off	Off	Off	On	Off	Off	Off	Off	Off	Off	Off	Off	Off	Off	On	Off	Off	Off	Off	Off	Off	Off	Off	Off	Off
WT_ATCCCTGGTCTCAGAT-1	Off	Off	Off	Off	Off	Off	Off	Off	On	Off	Off	Off	Off	Off	Off	Off	Off	On	Off	Off	Off	Off	Off	Off	Off	Off	Off	Off	Off	Off	Off	Off	Off	Off	Off	Off	On	Off	Off	Off	On	Off	Off	Off	Off	On	Off	Off	Off
WT_ATCCCTGGTTAAGACA-1	Off	Off	Off	Off	Off	Off	Off	Off	Off	Off	Off	Off	Off	Off	Off	On	Off	Off	On	Off	Off	Off	Off	Off	Off	Off	Off	Off	Off	Off	Off	Off	Off	Off	Off	Off	Off	Off	Off	Off	On	On	Off	Off	Off	Off	Off	On	Off
WT_ATCCCTGTCGGTAGAG-1	Off	Off	Off	On	Off	Off	Off	On	Off	Off	Off	Off	Off	Off	Off	On	On	Off	Off	Off	Off	Off	Off	Off	Off	Off	Off	Off	Off	Off	Off	Off	Off	Off	Off	Off	Off	Off	Off	Off	On	Off	Off	Off	Off	Off	On	Off	Off
WT_ATCCCTGTCTCAACCC-1	On	Off	Off	Off	Off	Off	Off	Off	Off	Off	Off	Off	Off	Off	On	Off	Off	On	Off	Off	Off	Off	Off	Off	Off	On	Off	Off	Off	Off	Off	Off	Off	Off	Off	Off	Off	Off	Off	Off	Off	Off	On	Off	On	Off	Off	Off	Off
WT_ATCCGTCAGACAAGCC-1	Off	On	Off	Off	Off	On	On	On	On	On	On	Off	On	Off	Off	Off	Off	Off	Off	Off	Off	Off	Off	Off	Off	Off	Off	Off	Off	Off	Off	On	Off	Off	Off	Off	Off	Off	Off	Off	Off	Off	Off	Off	Off	On	Off	Off	Off
WT_ATCCGTCAGATTGAGT-1	Off	Off	Off	Off	Off	Off	Off	Off	Off	Off	Off	Off	Off	On	Off	Off	Off	Off	Off	On	Off	Off	Off	Off	Off	Off	On	Off	Off	Off	Off	Off	Off	Off	Off	Off	Off	Off	Off	Off	Off	Off	Off	Off	Off	Off	Off	On	Off
WT_ATCCGTCAGCCATTCA-1	Off	Off	Off	Off	Off	Off	Off	Off	Off	Off	Off	Off	Off	Off	On	Off	Off	Off	Off	Off	Off	Off	Off	Off	Off	Off	Off	Off	Off	Off	Off	Off	Off	On	Off	Off	Off	Off	Off	Off	Off	Off	Off	Off	Off	Off	Off	Off	Off
WT_ATCCGTCAGGGACACT-1	Off	On	Off	Off	Off	On	On	Off	On	On	On	Off	Off	Off	Off	Off	Off	On	Off	Off	Off	Off	Off	Off	Off	Off	On	Off	Off	Off	Off	On	Off	Off	Off	Off	Off	Off	Off	Off	Off	Off	Off	Off	Off	On	Off	On	Off
WT_ATCCGTCGTACTTGTG-1	Off	Off	Off	Off	Off	Off	On	Off	On	Off	Off	Off	Off	Off	Off	Off	Off	Off	Off	Off	Off	Off	Off	Off	Off	Off	On	Off	Off	Off	Off	Off	Off	Off	Off	Off	On	Off	Off	Off	On	Off	Off	Off	Off	On	Off	Off	Off
WT_ATCCGTCGTATGCTAC-1	Off	On	Off	Off	On	Off	Off	Off	Off	On	Off	Off	On	Off	Off	Off	On	On	On	Off	Off	On	Off	Off	Off	On	Off	Off	Off	Off	Off	On	On	Off	Off	On	Off	On	On	On	Off	On	Off	Off	Off	Off	Off	On	Off
WT_ATCCGTCGTGTTGACT-1	Off	Off	Off	Off	Off	Off	Off	On	Off	Off	Off	Off	Off	Off	Off	Off	Off	On	Off	Off	Off	Off	Off	Off	Off	Off	Off	Off	Off	Off	Off	Off	Off	Off	Off	Off	Off	On	Off	Off	On	Off	Off	Off	Off	Off	Off	Off	Off
WT_ATCCGTCGTTACACAC-1	Off	Off	Off	Off	Off	Off	Off	Off	Off	Off	Off	Off	Off	Off	Off	Off	Off	Off	Off	Off	Off	Off	Off	Off	Off	Off	Off	Off	Off	Off	Off	Off	Off	Off	Off	Off	Off	Off	Off	Off	On	Off	Off	Off	Off	Off	Off	Off	Off
WT_ATCCGTCTCTAGGAAA-1	Off	Off	Off	Off	Off	On	On	Off	On	Off	On	Off	Off	Off	Off	Off	Off	Off	Off	Off	Off	Off	Off	Off	Off	Off	Off	Off	Off	Off	Off	On	Off	Off	Off	Off	Off	Off	Off	Off	Off	Off	Off	Off	On	Off	Off	On	Off
WT_ATCCGTCTCTAGTTCT-1	On	Off	Off	Off	Off	Off	On	On	On	Off	Off	Off	Off	Off	On	Off	Off	On	Off	Off	Off	Off	Off	Off	Off	Off	Off	On	Off	Off	Off	Off	Off	Off	Off	On	On	Off	Off	On	Off	Off	On	Off	Off	Off	Off	Off	Off
WT_ATCCGTCTCTGGGCAC-1	Off	On	Off	Off	Off	Off	Off	On	Off	On	On	Off	On	Off	Off	Off	Off	Off	Off	Off	Off	Off	On	Off	Off	Off	Off	Off	Off	Off	On	Off	Off	On	Off	On	Off	Off	Off	Off	Off	Off	On	Off	Off	Off	Off	On	Off
WT_ATCCTATAGTCACTGT-1	Off	Off	Off	Off	Off	Off	Off	On	Off	Off	Off	Off	Off	Off	Off	On	Off	Off	Off	Off	Off	Off	Off	Off	Off	Off	Off	Off	Off	Off	Off	Off	Off	Off	Off	Off	Off	Off	Off	Off	Off	Off	Off	Off	Off	Off	Off	Off	Off
WT_ATCCTATCACCCTCTA-1	Off	On	Off	Off	Off	Off	Off	Off	Off	On	Off	Off	Off	Off	Off	On	Off	Off	On	Off	Off	On	Off	Off	Off	On	Off	Off	Off	Off	Off	Off	Off	Off	Off	Off	Off	On	On	Off	Off	On	Off	Off	Off	Off	On	On	Off
WT_ATCCTATCAGAGGTAC-1	Off	Off	Off	Off	Off	Off	Off	Off	Off	Off	Off	Off	Off	On	Off	Off	Off	Off	Off	On	Off	Off	Off	Off	On	Off	On	Off	Off	Off	Off	Off	Off	Off	Off	Off	Off	Off	Off	Off	Off	Off	Off	Off	Off	Off	Off	On	Off
WT_ATCCTATCAGCGACCT-1	Off	Off	Off	Off	Off	Off	Off	Off	Off	Off	Off	Off	Off	On	Off	Off	On	Off	Off	On	Off	Off	Off	Off	On	Off	Off	Off	Off	On	Off	Off	Off	Off	Off	Off	Off	Off	Off	Off	Off	Off	Off	Off	Off	Off	Off	On	Off
WT_ATCCTATGTATACCCA-1	Off	Off	Off	Off	Off	Off	Off	Off	Off	Off	Off	Off	Off	Off	Off	On	Off	Off	On	Off	Off	Off	Off	Off	Off	Off	Off	Off	Off	Off	Off	Off	Off	Off	Off	Off	Off	On	Off	Off	Off	Off	Off	Off	Off	Off	Off	On	Off
WT_ATCCTATGTATCGATC-1	Off	Off	Off	Off	Off	Off	Off	On	Off	Off	Off	Off	Off	Off	On	Off	On	Off	Off	Off	Off	On	Off	Off	Off	Off	Off	Off	Off	Off	Off	Off	Off	Off	Off	On	Off	Off	On	On	Off	On	Off	Off	Off	Off	On	On	Off
WT_ATCCTATGTGAGCAGT-1	Off	Off	Off	Off	Off	Off	Off	Off	Off	Off	Off	Off	Off	On	Off	Off	Off	Off	Off	On	Off	Off	Off	Off	Off	Off	On	Off	Off	Off	Off	Off	Off	Off	Off	Off	Off	Off	Off	Off	On	Off	Off	Off	Off	Off	Off	On	Off
WT_ATCCTATGTTAGCGGA-1	Off	Off	Off	Off	Off	Off	Off	On	Off	Off	Off	Off	Off	Off	On	Off	Off	Off	Off	Off	Off	Off	Off	Off	Off	On	Off	On	Off	Off	Off	Off	Off	Off	Off	Off	On	Off	Off	Off	Off	Off	Off	Off	Off	Off	Off	Off	Off
WT_ATCCTATTCCTAGCGG-1	Off	Off	Off	Off	Off	Off	Off	Off	Off	Off	Off	Off	Off	Off	Off	Off	Off	Off	Off	Off	Off	Off	Off	Off	Off	Off	Off	Off	Off	Off	Off	Off	Off	Off	Off	Off	Off	Off	Off	Off	On	Off	Off	Off	Off	Off	Off	Off	Off
WT_ATCCTATTCTTACTGT-1	Off	Off	Off	Off	Off	Off	Off	Off	Off	Off	Off	Off	Off	On	Off	Off	Off	Off	Off	On	Off	Off	Off	Off	Off	Off	On	Off	Off	On	Off	Off	Off	Off	Off	Off	Off	Off	On	Off	On	Off	Off	Off	Off	Off	Off	Off	Off
WT_ATCGATGCAAATACAG-1	Off	Off	Off	Off	Off	Off	Off	Off	Off	Off	Off	Off	Off	Off	Off	On	Off	Off	On	Off	Off	Off	Off	Off	Off	Off	Off	Off	Off	Off	Off	Off	Off	Off	Off	Off	Off	Off	On	Off	On	Off	Off	Off	Off	Off	Off	Off	Off
WT_ATCGATGCACCCGTAG-1	Off	Off	Off	Off	Off	Off	Off	Off	Off	Off	Off	Off	Off	On	Off	Off	Off	Off	Off	On	Off	Off	Off	Off	Off	Off	On	Off	Off	On	Off	Off	Off	Off	Off	Off	Off	Off	Off	Off	Off	Off	Off	Off	Off	Off	Off	Off	Off
WT_ATCGATGCATACCAGT-1	Off	Off	Off	Off	Off	Off	Off	Off	Off	Off	Off	Off	Off	Off	Off	On	Off	Off	On	Off	Off	On	Off	Off	Off	On	Off	Off	Off	Off	Off	Off	Off	Off	Off	Off	Off	On	On	Off	Off	On	On	Off	Off	Off	On	On	Off
WT_ATCGATGGTTAGGCTT-1	Off	Off	Off	Off	Off	Off	Off	Off	Off	Off	Off	Off	Off	On	Off	Off	On	Off	Off	On	Off	Off	Off	Off	Off	Off	On	On	Off	On	Off	Off	Off	Off	Off	On	Off	Off	On	Off	Off	Off	Off	Off	Off	Off	Off	Off	Off
WT_ATCGATGGTTGTGTAC-1	Off	Off	Off	Off	Off	Off	Off	Off	Off	Off	Off	Off	Off	Off	Off	Off	Off	On	Off	Off	Off	Off	Off	Off	Off	On	Off	Off	Off	Off	Off	Off	Off	Off	Off	On	On	Off	On	Off	Off	Off	On	Off	Off	Off	Off	Off	Off
WT_ATCGATGTCATAGAGA-1	Off	Off	Off	Off	Off	Off	Off	Off	Off	Off	Off	Off	Off	Off	Off	On	Off	Off	On	Off	Off	Off	Off	Off	Off	Off	Off	Off	Off	Off	Off	Off	Off	Off	Off	Off	Off	Off	Off	Off	On	Off	Off	Off	Off	Off	Off	Off	Off
WT_ATCGATGTCCGCATAA-1	Off	Off	Off	Off	Off	Off	Off	Off	Off	Off	Off	Off	Off	On	Off	Off	Off	Off	Off	On	Off	Off	Off	Off	Off	Off	On	Off	Off	On	Off	Off	Off	Off	Off	Off	Off	Off	Off	Off	Off	Off	Off	Off	Off	Off	Off	On	Off
WT_ATCGATGTCGCATGAT-1	Off	Off	Off	Off	Off	Off	Off	On	Off	Off	Off	Off	Off	Off	On	Off	On	Off	Off	Off	Off	Off	Off	Off	Off	On	Off	Off	Off	Off	Off	Off	Off	Off	Off	On	On	On	Off	On	Off	Off	Off	Off	Off	Off	Off	On	Off
WT_ATCGCCTAGCATACTC-1	Off	On	Off	Off	Off	Off	Off	On	Off	On	On	Off	Off	Off	Off	On	Off	Off	On	Off	Off	Off	On	On	Off	Off	Off	Off	Off	Off	Off	Off	Off	Off	Off	Off	Off	On	On	Off	Off	On	Off	Off	Off	Off	Off	On	Off
WT_ATCGCCTCACGGGTAA-1	Off	Off	Off	Off	Off	Off	Off	Off	Off	Off	Off	Off	Off	On	Off	Off	Off	Off	Off	On	Off	Off	Off	Off	Off	Off	On	Off	Off	On	Off	Off	Off	Off	Off	Off	Off	Off	Off	Off	On	Off	Off	Off	Off	Off	Off	On	Off
WT_ATCGCCTGTAACAAGT-1	Off	Off	Off	Off	Off	Off	Off	Off	Off	Off	Off	Off	Off	On	Off	Off	Off	Off	Off	On	Off	Off	Off	Off	Off	Off	On	Off	Off	Off	Off	Off	Off	Off	Off	Off	Off	Off	Off	Off	Off	Off	Off	Off	Off	Off	Off	On	Off
WT_ATCGCCTGTACAGTAA-1	Off	Off	Off	Off	Off	Off	Off	Off	Off	Off	Off	Off	Off	On	Off	Off	Off	Off	Off	On	Off	Off	Off	Off	Off	Off	On	Off	Off	On	Off	Off	Off	Off	Off	Off	Off	Off	Off	Off	On	Off	Off	Off	Off	Off	Off	On	Off
WT_ATCGCCTGTACTCCGG-1	Off	On	Off	Off	On	Off	Off	Off	Off	On	On	Off	Off	Off	Off	On	On	On	On	Off	Off	Off	On	On	Off	Off	Off	On	Off	Off	On	On	On	On	Off	On	Off	On	Off	Off	Off	On	Off	Off	Off	Off	Off	On	Off
WT_ATCGCCTGTCGCTGCA-1	Off	On	Off	Off	Off	Off	Off	On	Off	On	On	Off	Off	Off	Off	Off	On	On	Off	Off	Off	On	Off	Off	Off	On	Off	Off	Off	Off	Off	Off	Off	Off	Off	On	Off	On	On	Off	Off	On	On	Off	Off	Off	Off	On	Off
WT_ATCGGATAGCGTCTGC-1	Off	Off	Off	Off	Off	Off	Off	Off	Off	Off	Off	Off	Off	Off	Off	On	Off	Off	Off	Off	Off	Off	Off	Off	Off	Off	Off	Off	Off	Off	Off	Off	Off	Off	Off	Off	Off	Off	Off	Off	On	Off	Off	Off	Off	Off	Off	Off	Off
WT_ATCGGATAGGACTAAT-1	Off	Off	Off	Off	Off	Off	Off	Off	Off	Off	Off	Off	Off	Off	Off	Off	On	Off	Off	Off	Off	Off	Off	Off	Off	Off	Off	On	Off	Off	Off	Off	Off	Off	Off	Off	On	Off	Off	On	Off	Off	Off	Off	Off	Off	Off	Off	Off
WT_ATCGGATAGGATTCCT-1	Off	Off	Off	On	Off	Off	Off	On	Off	Off	Off	Off	Off	On	On	Off	On	Off	Off	On	Off	On	Off	Off	Off	Off	Off	On	On	On	Off	Off	Off	Off	Off	Off	On	Off	On	On	Off	On	Off	Off	Off	Off	Off	Off	Off
WT_ATCGGATAGGGCATGT-1	Off	Off	Off	Off	Off	Off	Off	On	Off	Off	Off	Off	On	Off	On	Off	Off	Off	Off	Off	Off	Off	Off	Off	Off	Off	Off	Off	Off	Off	Off	Off	Off	Off	Off	Off	On	Off	Off	Off	Off	Off	Off	Off	Off	Off	Off	Off	Off
WT_ATCGGATAGTAGGAAG-1	Off	Off	Off	Off	Off	Off	Off	Off	Off	Off	Off	Off	Off	On	Off	Off	Off	Off	Off	On	Off	Off	Off	Off	Off	Off	On	Off	Off	Off	Off	Off	Off	Off	Off	Off	Off	Off	Off	Off	On	Off	Off	Off	Off	Off	Off	Off	Off
WT_ATCGGATCACAGCATT-1	Off	Off	Off	Off	Off	Off	Off	Off	Off	Off	Off	Off	Off	Off	On	Off	On	Off	Off	Off	Off	On	Off	Off	Off	Off	Off	Off	Off	Off	Off	Off	Off	Off	Off	On	Off	Off	Off	Off	Off	On	Off	Off	Off	Off	On	Off	Off
WT_ATCGGATCAGAGGACT-1	Off	Off	Off	Off	Off	Off	Off	Off	Off	Off	Off	Off	Off	Off	Off	On	Off	Off	On	Off	Off	Off	Off	Off	Off	Off	Off	Off	Off	Off	Off	Off	Off	Off	Off	Off	Off	Off	Off	Off	On	On	Off	Off	Off	Off	Off	Off	Off
WT_ATCGGATGTAGCGCCT-1	Off	Off	Off	Off	Off	Off	Off	Off	Off	Off	Off	Off	Off	Off	Off	On	On	Off	On	Off	Off	On	Off	Off	Off	Off	Off	Off	Off	Off	Off	Off	Off	Off	Off	Off	On	Off	On	Off	Off	On	Off	Off	Off	Off	On	Off	Off
WT_ATCGGATGTCGACTTA-1	Off	Off	Off	Off	Off	Off	Off	Off	Off	Off	Off	Off	Off	Off	On	Off	On	Off	Off	Off	Off	Off	Off	Off	Off	On	Off	On	Off	Off	Off	Off	Off	Off	Off	On	Off	Off	Off	Off	Off	Off	Off	Off	Off	Off	Off	Off	Off
WT_ATCGGATTCCACCTGT-1	Off	Off	Off	Off	Off	Off	Off	Off	Off	Off	Off	Off	Off	Off	Off	On	Off	Off	On	Off	Off	Off	Off	Off	Off	Off	Off	Off	Off	Off	Off	Off	Off	Off	Off	Off	Off	Off	On	Off	Off	Off	Off	Off	Off	Off	On	Off	Off
WT_ATCGGATTCGTTAGAC-1	Off	Off	Off	Off	Off	Off	Off	Off	Off	Off	Off	Off	Off	Off	Off	On	Off	Off	On	Off	Off	Off	Off	Off	Off	Off	Off	Off	Off	Off	Off	Off	Off	Off	Off	Off	Off	Off	On	Off	On	On	Off	Off	Off	Off	Off	On	Off
WT_ATCGGCGAGGAGTCTG-1	Off	On	Off	Off	Off	Off	Off	Off	Off	On	Off	Off	Off	Off	Off	On	Off	On	On	Off	Off	On	Off	Off	Off	Off	Off	Off	Off	Off	Off	Off	Off	Off	Off	Off	Off	Off	Off	Off	Off	Off	On	Off	Off	Off	On	On	Off
WT_ATCGGCGCAACTGATC-1	Off	Off	Off	Off	Off	Off	Off	Off	Off	Off	Off	Off	Off	Off	Off	On	On	Off	On	Off	Off	On	Off	Off	Off	Off	Off	Off	Off	Off	Off	Off	Off	Off	Off	Off	Off	Off	On	Off	On	On	Off	Off	Off	Off	On	On	Off
WT_ATCGGCGGTCAACGCC-1	Off	Off	Off	Off	Off	Off	Off	Off	Off	Off	Off	Off	Off	On	Off	Off	Off	Off	Off	On	Off	Off	Off	Off	Off	Off	On	Off	Off	On	Off	Off	Off	Off	Off	Off	Off	Off	Off	Off	Off	Off	Off	Off	Off	Off	Off	On	Off
WT_ATCGGCGTCACCGCTT-1	Off	Off	Off	Off	Off	Off	Off	Off	Off	Off	Off	Off	Off	On	Off	Off	Off	Off	Off	On	Off	Off	Off	Off	Off	Off	On	Off	Off	Off	Off	Off	Off	Off	Off	Off	Off	Off	Off	Off	On	Off	Off	Off	Off	Off	Off	On	Off
WT_ATCGGCGTCAGAGCGA-1	Off	Off	Off	Off	Off	Off	Off	Off	Off	Off	Off	Off	Off	Off	Off	On	Off	Off	On	Off	Off	Off	Off	Off	Off	Off	Off	Off	Off	Off	Off	Off	Off	Off	Off	Off	Off	Off	On	Off	On	Off	Off	Off	Off	Off	Off	On	Off
WT_ATCGTAGAGTAGAGTT-1	Off	Off	Off	Off	Off	Off	Off	Off	Off	Off	Off	Off	Off	On	Off	Off	Off	Off	Off	On	Off	Off	Off	Off	On	Off	On	Off	Off	Off	Off	Off	Off	Off	Off	Off	Off	Off	Off	Off	Off	Off	Off	Off	Off	Off	Off	Off	Off
WT_ATCGTAGAGTGCGACA-1	Off	On	Off	On	On	Off	Off	Off	Off	On	On	Off	Off	Off	Off	Off	Off	On	On	Off	Off	On	On	On	Off	Off	Off	Off	Off	Off	Off	Off	Off	Off	Off	On	Off	On	Off	Off	Off	On	On	Off	Off	Off	On	On	Off
WT_ATCGTAGCAATCTGCA-1	Off	Off	Off	Off	Off	Off	Off	Off	Off	Off	Off	Off	Off	Off	Off	On	Off	Off	On	Off	Off	Off	Off	Off	Off	Off	Off	Off	Off	Off	Off	Off	Off	Off	Off	Off	Off	Off	On	Off	Off	On	Off	Off	Off	Off	On	Off	Off
WT_ATCGTAGCAGTCACGC-1	Off	Off	Off	Off	Off	Off	Off	Off	Off	Off	Off	Off	Off	Off	Off	On	On	Off	On	Off	Off	Off	Off	Off	Off	Off	Off	Off	Off	Off	Off	Off	Off	Off	Off	Off	Off	Off	Off	Off	On	Off	Off	Off	Off	Off	Off	Off	Off
WT_ATCGTAGGTCACTACA-1	Off	Off	Off	Off	Off	Off	Off	On	Off	Off	Off	Off	Off	On	Off	Off	Off	Off	Off	On	Off	Off	Off	Off	Off	Off	Off	Off	Off	On	Off	Off	Off	Off	Off	Off	Off	Off	On	Off	Off	Off	Off	Off	Off	Off	Off	Off	Off
WT_ATCGTAGGTCTCAGAT-1	Off	Off	Off	Off	Off	Off	Off	Off	Off	Off	Off	Off	Off	Off	Off	On	Off	On	On	Off	Off	Off	Off	Off	Off	Off	Off	Off	Off	Off	Off	Off	Off	Off	Off	Off	Off	Off	Off	Off	Off	On	Off	Off	Off	Off	On	On	Off
WT_ATCGTAGGTCTCTCAC-1	Off	Off	Off	Off	Off	Off	Off	Off	Off	Off	Off	Off	Off	Off	Off	On	Off	Off	Off	Off	Off	Off	Off	Off	Off	Off	Off	Off	Off	Off	Off	Off	Off	Off	Off	Off	Off	Off	On	Off	On	Off	Off	Off	Off	Off	Off	Off	Off
WT_ATCGTAGGTGCTTCAA-1	Off	Off	Off	Off	Off	Off	Off	Off	Off	Off	Off	Off	Off	Off	Off	Off	Off	Off	Off	Off	Off	Off	Off	Off	Off	Off	Off	Off	Off	Off	Off	Off	Off	Off	Off	Off	Off	Off	On	Off	On	Off	Off	Off	Off	Off	Off	Off	Off
WT_ATCGTAGTCATAGAGA-1	Off	Off	Off	Off	Off	Off	Off	Off	Off	On	Off	Off	Off	Off	Off	On	Off	Off	On	Off	Off	On	Off	Off	Off	On	Off	Off	Off	Off	Off	Off	Off	Off	Off	Off	Off	On	On	Off	Off	On	On	Off	Off	Off	On	On	Off
WT_ATCGTAGTCTTGAACG-1	Off	On	Off	Off	On	Off	Off	Off	Off	On	On	Off	On	Off	Off	Off	Off	On	Off	Off	Off	Off	On	On	Off	Off	Off	Off	Off	Off	On	Off	Off	On	Off	Off	Off	On	Off	Off	Off	Off	On	Off	On	Off	Off	On	Off
WT_ATCGTCCAGAGCTGCA-1	Off	On	Off	Off	Off	Off	Off	Off	Off	On	On	Off	Off	Off	Off	Off	Off	Off	Off	Off	Off	Off	On	On	Off	Off	Off	Off	Off	Off	Off	Off	Off	Off	Off	Off	Off	On	On	Off	Off	Off	Off	Off	Off	Off	Off	On	Off
WT_ATCGTCCAGGAAGTGA-1	Off	Off	Off	On	Off	Off	Off	Off	Off	Off	Off	Off	Off	Off	Off	On	On	Off	On	Off	Off	On	Off	Off	Off	Off	Off	Off	Off	Off	Off	Off	Off	Off	Off	Off	Off	Off	On	Off	Off	On	Off	Off	Off	Off	On	On	Off
WT_ATCGTCCAGTCTGCAT-1	Off	Off	Off	Off	Off	Off	Off	On	On	Off	Off	Off	Off	On	Off	Off	Off	Off	Off	On	On	Off	Off	Off	Off	Off	On	Off	Off	Off	Off	Off	Off	Off	Off	Off	Off	Off	On	Off	On	Off	Off	Off	Off	Off	Off	Off	Off
WT_ATCGTCCCACCCAACG-1	Off	On	Off	Off	On	Off	Off	On	Off	On	On	Off	On	Off	Off	Off	Off	On	Off	Off	Off	Off	On	On	Off	Off	Off	On	Off	Off	On	Off	Off	On	Off	On	Off	Off	On	Off	Off	Off	On	Off	Off	Off	Off	On	Off
WT_ATCGTCCCAGCCATTA-1	Off	Off	Off	Off	Off	Off	Off	Off	Off	Off	Off	Off	Off	On	Off	Off	Off	Off	Off	On	Off	Off	Off	Off	Off	Off	On	Off	Off	On	Off	Off	Off	Off	Off	Off	Off	Off	Off	Off	Off	Off	Off	Off	Off	Off	Off	Off	Off
WT_ATCGTCCCATGACAGG-1	Off	Off	Off	Off	Off	Off	Off	Off	Off	Off	On	Off	Off	Off	Off	On	Off	Off	On	Off	Off	On	Off	On	Off	Off	Off	Off	Off	Off	Off	Off	Off	Off	Off	Off	Off	On	On	Off	Off	On	Off	Off	Off	Off	On	On	Off
WT_ATCGTCCGTACCGGAA-1	Off	Off	Off	Off	Off	Off	Off	On	Off	Off	Off	Off	Off	On	Off	Off	On	Off	Off	On	Off	Off	Off	Off	Off	Off	Off	Off	Off	Off	Off	Off	Off	Off	Off	Off	Off	Off	On	Off	Off	Off	Off	Off	Off	Off	Off	Off	Off
WT_ATCGTCCGTGCCTTTC-1	Off	Off	Off	Off	Off	Off	Off	Off	Off	Off	Off	Off	Off	Off	Off	Off	On	Off	Off	Off	Off	On	Off	Off	Off	Off	Off	Off	Off	Off	Off	Off	Off	Off	Off	On	Off	On	On	Off	Off	On	On	Off	Off	Off	On	On	Off
WT_ATCGTCCTCAAGAAAC-1	Off	On	Off	Off	Off	Off	Off	Off	Off	On	On	Off	Off	Off	Off	On	Off	On	On	Off	Off	Off	Off	On	Off	Off	Off	Off	Off	Off	On	Off	On	On	Off	Off	Off	On	Off	Off	Off	On	Off	Off	On	Off	Off	On	Off
WT_ATCGTCCTCAAGTCGT-1	Off	On	Off	Off	Off	Off	Off	On	Off	On	On	Off	Off	Off	Off	Off	Off	Off	Off	Off	Off	On	Off	Off	Off	On	Off	On	Off	Off	Off	Off	Off	Off	Off	On	On	On	On	On	Off	On	On	Off	Off	Off	On	On	Off
WT_ATCGTCCTCCAAATGC-1	Off	Off	Off	Off	Off	Off	Off	On	Off	Off	Off	Off	Off	On	Off	Off	Off	Off	Off	On	Off	Off	Off	Off	Off	Off	On	Off	Off	On	Off	Off	Off	Off	Off	Off	Off	Off	On	Off	Off	Off	Off	Off	Off	Off	Off	On	Off
WT_ATCGTCCTCGAGCCTG-1	Off	Off	Off	Off	Off	Off	Off	Off	Off	Off	Off	Off	Off	Off	On	Off	On	On	On	Off	Off	On	Off	Off	Off	Off	Off	Off	Off	Off	Off	Off	Off	Off	Off	Off	On	On	On	Off	Off	On	Off	Off	Off	Off	On	Off	Off
WT_ATCGTGAAGCTAATCC-1	Off	Off	Off	Off	Off	On	On	Off	On	Off	Off	Off	Off	Off	Off	Off	Off	Off	Off	Off	Off	Off	Off	Off	Off	Off	Off	Off	Off	Off	Off	On	Off	Off	Off	Off	Off	Off	On	Off	Off	Off	Off	Off	On	On	Off	Off	Off
WT_ATCGTGAAGGTACATA-1	Off	On	Off	Off	Off	Off	Off	Off	Off	On	On	Off	On	Off	Off	Off	Off	On	Off	Off	Off	Off	On	On	Off	Off	Off	Off	Off	Off	On	Off	Off	On	Off	Off	Off	Off	Off	Off	Off	Off	On	Off	Off	Off	Off	On	Off
WT_ATCGTGAAGTGGCCTC-1	Off	On	Off	Off	Off	On	On	On	On	On	On	Off	On	Off	Off	Off	Off	Off	Off	Off	Off	Off	Off	Off	Off	Off	Off	Off	Off	Off	Off	On	Off	Off	Off	Off	Off	Off	Off	Off	Off	Off	Off	Off	Off	On	Off	Off	Off
WT_ATCGTGACATGGGAAC-1	Off	Off	Off	Off	Off	Off	Off	Off	Off	Off	Off	Off	Off	Off	On	Off	On	Off	Off	Off	Off	Off	Off	Off	Off	On	Off	Off	Off	Off	Off	Off	Off	Off	Off	On	On	Off	Off	Off	Off	Off	Off	Off	Off	Off	Off	On	Off
WT_ATCGTGAGTAATACCC-1	Off	Off	Off	Off	Off	Off	Off	On	Off	Off	Off	Off	Off	On	Off	Off	On	Off	Off	On	Off	Off	Off	Off	On	Off	On	Off	Off	On	Off	Off	Off	Off	Off	Off	Off	Off	Off	On	Off	Off	Off	Off	Off	Off	Off	On	Off
WT_ATCGTGAGTATGAGAT-1	Off	On	Off	Off	On	Off	Off	Off	Off	On	On	Off	Off	Off	On	Off	Off	Off	Off	Off	Off	On	Off	Off	Off	Off	Off	Off	Off	Off	Off	Off	On	Off	Off	On	On	Off	On	On	Off	Off	Off	Off	Off	Off	Off	On	Off
WT_ATCGTGAGTCTACATG-1	Off	On	Off	Off	Off	Off	Off	On	Off	On	Off	Off	Off	Off	Off	On	Off	Off	On	Off	Off	On	Off	On	Off	On	Off	Off	Off	Off	Off	Off	Off	Off	Off	Off	Off	On	On	Off	Off	On	On	Off	Off	Off	On	On	Off
WT_ATCGTGAGTTCATCGA-1	Off	On	Off	Off	On	Off	Off	Off	Off	On	On	Off	Off	Off	Off	Off	Off	On	On	Off	Off	Off	On	On	Off	Off	Off	Off	Off	Off	On	Off	Off	On	Off	On	Off	On	On	Off	Off	Off	On	Off	Off	Off	Off	On	Off
WT_ATCGTGATCGCCATAA-1	Off	Off	Off	Off	Off	Off	On	Off	On	Off	Off	Off	Off	Off	Off	Off	Off	On	Off	Off	Off	Off	Off	Off	Off	Off	Off	On	Off	Off	Off	Off	Off	Off	Off	Off	Off	Off	Off	Off	Off	Off	Off	Off	Off	Off	Off	Off	Off
WT_ATCGTGATCGTAGCTA-1	Off	Off	Off	Off	Off	Off	Off	Off	Off	Off	Off	Off	Off	Off	On	Off	Off	Off	Off	Off	Off	Off	Off	Off	Off	On	Off	Off	Off	Off	Off	Off	Off	Off	Off	On	On	On	Off	Off	Off	Off	Off	Off	Off	Off	Off	Off	Off
WT_ATCGTGATCGTGAGAG-1	Off	Off	Off	Off	Off	Off	Off	Off	Off	Off	Off	Off	Off	Off	Off	On	On	Off	On	Off	Off	On	Off	Off	Off	Off	Off	Off	Off	Off	Off	Off	Off	Off	Off	Off	On	Off	On	Off	Off	On	On	Off	Off	Off	On	On	Off
WT_ATCTCTAAGCTAAGTA-1	Off	Off	Off	Off	Off	Off	Off	Off	Off	Off	Off	Off	Off	On	On	Off	On	Off	Off	On	Off	Off	Off	Off	Off	Off	Off	Off	On	On	Off	Off	Off	Off	Off	Off	On	Off	Off	On	Off	Off	Off	Off	Off	On	Off	Off	Off
WT_ATCTCTACAAAGACGC-1	Off	Off	Off	Off	Off	Off	Off	Off	Off	Off	Off	Off	Off	Off	Off	Off	On	Off	Off	Off	Off	Off	Off	Off	Off	On	Off	On	Off	Off	Off	Off	Off	Off	Off	Off	Off	Off	Off	On	Off	Off	Off	Off	Off	Off	Off	On	Off
WT_ATCTCTACAAAGTATG-1	Off	On	Off	Off	Off	On	On	Off	On	On	On	Off	On	Off	On	Off	On	Off	Off	Off	Off	Off	Off	Off	Off	Off	Off	On	Off	Off	Off	On	Off	Off	Off	Off	Off	Off	Off	Off	Off	Off	On	Off	Off	Off	Off	Off	Off
WT_ATCTCTACAAGCAGGT-1	Off	Off	Off	Off	Off	Off	Off	On	Off	Off	Off	Off	Off	On	Off	Off	Off	Off	Off	On	Off	Off	Off	Off	Off	Off	On	Off	Off	On	Off	Off	Off	Off	Off	Off	Off	Off	Off	Off	Off	Off	Off	Off	Off	Off	Off	Off	Off
WT_ATCTCTACACTCCTTG-1	Off	Off	Off	Off	Off	Off	Off	Off	Off	Off	Off	Off	Off	Off	Off	On	On	On	On	Off	Off	On	Off	Off	Off	Off	Off	Off	Off	Off	Off	Off	Off	Off	Off	Off	Off	Off	On	On	Off	On	Off	Off	Off	Off	On	On	Off
WT_ATCTCTACAGAGAGGG-1	Off	Off	Off	Off	Off	Off	Off	Off	Off	Off	Off	Off	Off	Off	Off	On	Off	Off	On	Off	Off	Off	Off	Off	Off	Off	Off	Off	Off	Off	Off	Off	Off	Off	Off	On	Off	Off	Off	Off	On	On	Off	Off	Off	Off	Off	Off	Off
WT_ATCTCTAGTACTCGCG-1	Off	Off	Off	Off	Off	Off	Off	Off	Off	Off	Off	Off	Off	On	Off	Off	Off	Off	Off	On	Off	Off	Off	Off	On	Off	On	Off	Off	Off	Off	Off	Off	Off	Off	Off	Off	Off	Off	Off	Off	Off	Off	Off	Off	Off	Off	Off	Off
WT_ATCTCTAGTGGCCTCA-1	Off	Off	Off	Off	Off	Off	Off	Off	Off	Off	Off	Off	Off	Off	Off	On	Off	Off	Off	Off	Off	Off	Off	Off	Off	Off	Off	Off	Off	Off	Off	Off	Off	Off	Off	Off	Off	Off	Off	Off	On	Off	Off	Off	Off	Off	Off	On	Off
WT_ATCTCTAGTGGGCTTC-1	Off	Off	Off	Off	Off	Off	Off	Off	Off	Off	Off	Off	Off	Off	Off	On	Off	Off	On	Off	Off	Off	Off	Off	Off	Off	Off	Off	Off	Off	Off	Off	Off	Off	Off	Off	Off	Off	On	Off	On	Off	Off	Off	Off	Off	Off	On	Off
WT_ATCTCTAGTTTGGAGG-1	Off	Off	Off	Off	Off	Off	Off	Off	Off	Off	Off	Off	Off	On	Off	Off	Off	Off	Off	On	Off	Off	Off	Off	On	Off	On	Off	Off	On	Off	Off	Off	Off	Off	Off	Off	Off	Off	Off	Off	Off	Off	Off	Off	Off	Off	Off	Off
WT_ATCTCTATCACTGCTC-1	Off	Off	Off	Off	Off	Off	Off	Off	Off	Off	Off	Off	Off	Off	On	Off	Off	Off	Off	Off	Off	Off	Off	Off	Off	On	Off	Off	Off	Off	Off	Off	Off	Off	Off	Off	Off	On	Off	On	Off	Off	Off	Off	Off	Off	Off	Off	Off
WT_ATCTCTATCCGACAGC-1	Off	Off	Off	Off	Off	Off	Off	Off	Off	Off	Off	Off	Off	Off	Off	Off	On	Off	Off	On	Off	Off	Off	Off	Off	Off	Off	Off	Off	Off	Off	Off	Off	Off	Off	Off	On	Off	Off	Off	On	Off	Off	Off	Off	On	Off	Off	Off
WT_ATCTCTATCTGCCTCA-1	Off	Off	Off	Off	Off	Off	Off	Off	Off	Off	Off	Off	Off	On	Off	Off	Off	Off	Off	On	Off	Off	Off	Off	Off	Off	On	Off	Off	On	Off	Off	Off	Off	Off	Off	Off	Off	Off	Off	Off	Off	Off	Off	Off	Off	Off	On	Off
WT_ATCTCTATCTTTCGAT-1	Off	Off	Off	Off	Off	Off	Off	Off	Off	Off	Off	Off	Off	On	Off	Off	Off	Off	Off	On	Off	Off	Off	Off	Off	Off	On	Off	Off	On	Off	Off	Off	Off	Off	Off	Off	Off	Off	Off	Off	Off	Off	Off	Off	Off	Off	On	Off
WT_ATCTTCAAGCGACTGA-1	Off	On	Off	Off	Off	Off	Off	Off	Off	On	On	Off	On	Off	Off	Off	Off	On	Off	Off	Off	Off	On	Off	Off	Off	Off	Off	Off	Off	On	On	On	On	Off	Off	Off	Off	Off	Off	On	Off	On	Off	Off	Off	Off	On	Off
WT_ATCTTCAAGTAATTGG-1	Off	Off	Off	Off	Off	Off	Off	On	Off	Off	Off	Off	Off	On	Off	Off	Off	Off	Off	On	Off	Off	Off	Off	On	Off	On	Off	Off	On	Off	Off	Off	Off	Off	On	Off	Off	Off	On	Off	Off	Off	Off	Off	Off	Off	On	Off
WT_ATCTTCACAGATTAAG-1	Off	Off	Off	On	Off	Off	On	On	On	Off	Off	Off	Off	Off	Off	Off	Off	Off	Off	Off	On	Off	Off	Off	Off	Off	Off	Off	Off	Off	Off	Off	Off	Off	Off	Off	On	Off	On	Off	Off	Off	On	Off	Off	Off	Off	Off	Off
WT_ATCTTCACATAACAGA-1	Off	On	Off	Off	On	Off	Off	Off	Off	On	On	Off	Off	Off	Off	Off	Off	On	On	Off	Off	Off	On	On	Off	On	Off	Off	Off	Off	On	On	On	On	Off	On	Off	On	On	Off	Off	Off	On	Off	Off	Off	Off	On	Off
WT_ATCTTCAGTAGGCAAC-1	Off	Off	Off	Off	Off	Off	Off	Off	Off	Off	Off	Off	Off	On	Off	Off	On	Off	Off	On	Off	Off	Off	Off	Off	Off	Off	Off	Off	On	Off	Off	Off	Off	Off	Off	Off	Off	On	Off	On	Off	Off	Off	Off	Off	Off	On	Off
WT_ATCTTCAGTCAAACGG-1	Off	Off	Off	Off	Off	Off	Off	On	Off	Off	Off	Off	Off	On	Off	Off	On	Off	Off	On	Off	Off	Off	Off	Off	Off	Off	Off	Off	On	Off	Off	Off	Off	Off	Off	Off	Off	Off	Off	On	Off	Off	Off	Off	Off	Off	Off	Off
WT_ATCTTCAGTTGGATCT-1	Off	Off	Off	Off	Off	Off	Off	Off	Off	Off	Off	Off	Off	Off	Off	Off	Off	Off	Off	Off	Off	Off	Off	Off	Off	Off	Off	Off	Off	Off	Off	Off	Off	Off	Off	Off	Off	Off	Off	Off	On	Off	Off	Off	Off	Off	Off	Off	Off
WT_ATCTTCATCGACGACC-1	Off	Off	Off	Off	Off	Off	Off	Off	Off	Off	Off	Off	Off	On	Off	Off	Off	Off	Off	On	Off	Off	Off	Off	Off	Off	On	Off	Off	Off	Off	Off	Off	Off	Off	Off	Off	Off	Off	Off	Off	Off	Off	Off	Off	Off	Off	On	Off
WT_ATGAAAGAGAATCCCT-1	Off	Off	Off	Off	Off	Off	Off	Off	Off	Off	Off	Off	Off	Off	Off	Off	Off	Off	Off	On	Off	Off	Off	Off	Off	Off	On	Off	Off	Off	Off	Off	Off	Off	Off	Off	Off	Off	Off	Off	On	Off	Off	Off	Off	Off	Off	Off	Off
WT_ATGAAAGCAGTTGTTG-1	Off	Off	Off	Off	Off	Off	Off	Off	Off	Off	Off	Off	Off	Off	Off	On	On	Off	On	Off	Off	On	Off	Off	Off	On	Off	Off	Off	Off	Off	Off	Off	Off	Off	Off	Off	On	Off	Off	Off	On	Off	Off	Off	Off	On	Off	Off
WT_ATGAAAGCATAACTCG-1	Off	Off	Off	Off	Off	Off	Off	On	Off	Off	Off	Off	Off	Off	Off	Off	Off	Off	Off	Off	Off	Off	Off	Off	Off	Off	Off	Off	Off	Off	Off	Off	Off	Off	Off	Off	On	Off	On	Off	Off	On	Off	Off	Off	Off	Off	On	Off
WT_ATGAAAGGTACGACTT-1	Off	Off	Off	Off	Off	Off	Off	On	Off	Off	Off	Off	Off	Off	Off	On	Off	Off	On	Off	Off	On	Off	Off	Off	On	Off	Off	Off	Off	Off	Off	Off	Off	Off	Off	Off	Off	On	On	Off	Off	Off	Off	Off	Off	On	Off	Off
WT_ATGAAAGGTTACACAC-1	Off	Off	Off	Off	Off	Off	Off	Off	Off	Off	Off	Off	Off	Off	Off	On	Off	Off	On	Off	Off	On	Off	Off	Off	Off	Off	Off	Off	Off	Off	Off	Off	Off	Off	Off	Off	Off	On	Off	Off	On	Off	Off	Off	Off	On	On	Off
WT_ATGAAAGTCAACTACG-1	Off	Off	Off	Off	Off	Off	Off	Off	Off	Off	Off	Off	Off	Off	Off	Off	Off	Off	Off	Off	Off	Off	Off	Off	Off	Off	On	Off	Off	Off	Off	Off	Off	Off	Off	Off	Off	Off	Off	Off	On	Off	Off	Off	Off	Off	Off	On	Off
WT_ATGAAAGTCATGGTAC-1	Off	Off	Off	Off	Off	Off	Off	On	Off	Off	Off	Off	Off	On	Off	Off	Off	On	Off	On	Off	Off	Off	Off	Off	Off	On	Off	Off	On	Off	Off	Off	Off	Off	Off	On	Off	On	Off	Off	Off	Off	Off	Off	Off	Off	Off	Off
WT_ATGAAAGTCGTTCTAT-1	Off	Off	Off	On	Off	Off	Off	Off	Off	Off	Off	Off	Off	Off	On	On	On	On	On	Off	Off	On	Off	Off	Off	On	Off	Off	Off	Off	Off	Off	Off	Off	Off	Off	On	Off	On	Off	Off	On	Off	Off	Off	Off	On	Off	Off
WT_ATGACCAAGGCCTAGA-1	Off	Off	Off	Off	Off	Off	Off	Off	Off	Off	Off	Off	Off	Off	On	Off	Off	Off	Off	Off	Off	Off	Off	Off	Off	Off	Off	Off	Off	Off	Off	Off	Off	Off	Off	Off	Off	Off	On	Off	Off	Off	Off	Off	Off	Off	Off	Off	Off
WT_ATGACCACAACAGCCC-1	Off	Off	Off	Off	Off	Off	Off	Off	Off	Off	Off	Off	Off	Off	Off	Off	Off	Off	Off	Off	Off	Off	Off	Off	Off	Off	Off	Off	Off	Off	Off	Off	Off	Off	Off	Off	Off	Off	On	Off	Off	Off	Off	Off	Off	Off	Off	On	Off
WT_ATGACCACATCCGTGG-1	Off	Off	Off	Off	Off	Off	Off	Off	Off	Off	Off	Off	Off	Off	On	Off	On	Off	Off	Off	Off	Off	Off	Off	Off	Off	Off	Off	Off	Off	Off	Off	Off	Off	Off	Off	On	On	Off	Off	Off	Off	Off	Off	Off	Off	Off	Off	Off
WT_ATGACCACATGGCGCT-1	Off	On	Off	On	Off	Off	Off	Off	Off	On	Off	Off	On	Off	Off	Off	Off	Off	Off	Off	Off	Off	Off	On	Off	On	Off	Off	Off	Off	Off	Off	Off	Off	Off	Off	Off	Off	Off	Off	Off	Off	Off	Off	Off	Off	Off	On	Off
WT_ATGACCAGTAACAGTA-1	Off	On	Off	Off	Off	Off	On	Off	On	On	On	Off	On	Off	Off	Off	Off	On	Off	Off	Off	Off	On	Off	Off	Off	Off	Off	Off	Off	Off	On	Off	Off	Off	Off	Off	Off	Off	Off	Off	Off	Off	Off	Off	Off	Off	On	Off
WT_ATGACCAGTTCAAACC-1	Off	Off	Off	Off	Off	Off	Off	Off	Off	Off	Off	Off	Off	Off	Off	On	Off	Off	Off	Off	Off	Off	Off	Off	Off	Off	Off	Off	Off	Off	Off	Off	Off	Off	Off	Off	Off	Off	On	Off	On	Off	Off	Off	Off	Off	Off	On	Off
WT_ATGACCATCACACCCT-1	Off	Off	Off	Off	Off	Off	Off	Off	Off	Off	Off	Off	Off	On	Off	Off	Off	Off	Off	On	Off	Off	Off	Off	Off	Off	On	Off	Off	On	Off	Off	Off	Off	Off	Off	Off	Off	Off	Off	Off	Off	Off	Off	Off	Off	Off	Off	Off
WT_ATGACCATCCTCAGAA-1	Off	Off	Off	Off	Off	Off	Off	Off	Off	Off	Off	Off	Off	On	Off	Off	Off	Off	Off	On	Off	Off	Off	Off	Off	Off	On	Off	Off	On	Off	Off	Off	Off	Off	Off	Off	Off	Off	Off	Off	Off	Off	Off	Off	Off	Off	Off	Off
WT_ATGAGGGAGGGTGAAA-1	On	On	Off	Off	Off	On	On	Off	On	Off	On	Off	On	Off	On	Off	Off	Off	Off	Off	Off	Off	Off	Off	Off	Off	Off	On	Off	Off	Off	On	Off	Off	Off	Off	On	Off	On	On	Off	Off	Off	Off	Off	Off	Off	Off	Off
WT_ATGAGGGCACGCTTAA-1	Off	Off	Off	Off	Off	Off	Off	Off	Off	Off	Off	Off	Off	On	Off	Off	On	On	Off	On	Off	On	Off	Off	Off	Off	Off	Off	On	On	Off	Off	Off	Off	Off	Off	Off	Off	On	Off	Off	On	Off	Off	Off	Off	On	On	Off
WT_ATGAGGGCATAAGCGG-1	Off	Off	Off	Off	Off	Off	Off	Off	Off	Off	Off	Off	Off	Off	Off	Off	On	Off	Off	Off	Off	Off	Off	Off	Off	Off	Off	Off	Off	Off	Off	Off	Off	Off	Off	Off	Off	Off	On	Off	Off	Off	Off	Off	Off	Off	Off	On	Off
WT_ATGAGGGGTATGTCTG-1	Off	On	Off	Off	Off	Off	Off	Off	Off	On	Off	Off	Off	Off	Off	On	Off	On	Off	Off	Off	Off	Off	Off	Off	Off	Off	Off	Off	Off	Off	Off	Off	Off	Off	Off	On	On	Off	Off	Off	Off	Off	Off	Off	Off	Off	On	Off
WT_ATGAGGGGTGCAGTGA-1	Off	Off	Off	Off	Off	Off	Off	On	On	Off	Off	Off	Off	On	Off	Off	Off	On	Off	On	On	Off	Off	Off	Off	Off	Off	Off	Off	Off	Off	Off	Off	Off	Off	Off	Off	Off	Off	Off	Off	Off	Off	Off	Off	On	Off	Off	Off
WT_ATGAGGGGTTGGACCC-1	Off	On	Off	Off	Off	On	On	On	On	On	On	Off	On	Off	Off	Off	Off	Off	Off	Off	Off	Off	Off	Off	Off	Off	Off	Off	Off	Off	Off	On	Off	Off	Off	Off	Off	Off	Off	Off	Off	Off	Off	Off	Off	On	Off	Off	Off
WT_ATGAGGGTCACTCACC-1	Off	On	Off	Off	Off	Off	Off	Off	Off	Off	Off	Off	Off	Off	Off	On	Off	Off	Off	Off	Off	Off	Off	Off	Off	Off	Off	Off	Off	Off	Off	Off	Off	Off	Off	Off	Off	On	Off	Off	Off	Off	Off	Off	Off	Off	Off	On	Off
WT_ATGAGGGTCCGCATAA-1	Off	Off	Off	Off	Off	Off	Off	Off	Off	Off	Off	Off	Off	Off	On	Off	Off	Off	Off	Off	Off	Off	Off	Off	Off	Off	Off	On	Off	Off	Off	Off	Off	Off	Off	Off	On	Off	On	Off	Off	Off	Off	Off	Off	On	Off	On	Off
WT_ATGAGGGTCCTCACGT-1	Off	Off	Off	Off	Off	Off	Off	Off	Off	Off	Off	Off	Off	Off	Off	Off	Off	On	Off	Off	Off	Off	Off	Off	Off	On	Off	Off	Off	Off	Off	Off	Off	Off	Off	Off	Off	Off	Off	Off	On	Off	Off	Off	Off	Off	Off	Off	Off
WT_ATGAGGGTCGCTTGAA-1	Off	Off	Off	Off	Off	Off	Off	Off	Off	Off	Off	Off	Off	On	Off	Off	Off	Off	Off	On	Off	Off	Off	Off	On	Off	On	On	Off	On	Off	Off	Off	Off	Off	On	Off	Off	On	Off	Off	Off	Off	Off	Off	Off	Off	Off	Off
WT_ATGAGTCCAACCAACT-1	Off	On	Off	Off	Off	On	On	On	On	On	On	Off	Off	Off	On	Off	On	On	Off	Off	Off	Off	Off	Off	Off	Off	Off	On	Off	Off	Off	On	On	Off	Off	Off	Off	Off	Off	Off	Off	Off	Off	Off	Off	On	Off	Off	Off
WT_ATGAGTCCAGGTGTTT-1	Off	Off	Off	Off	Off	Off	Off	Off	Off	Off	Off	Off	Off	On	Off	Off	Off	Off	Off	On	Off	Off	Off	Off	Off	Off	On	Off	Off	Off	Off	Off	Off	Off	Off	Off	Off	Off	Off	Off	On	Off	Off	Off	Off	Off	Off	On	Off
WT_ATGAGTCCATGGAAGC-1	Off	Off	Off	Off	Off	Off	Off	Off	Off	Off	Off	Off	Off	On	Off	Off	Off	Off	Off	On	Off	Off	Off	Off	Off	Off	On	Off	Off	Off	Off	Off	Off	Off	Off	Off	Off	Off	Off	Off	Off	Off	Off	Off	Off	Off	Off	On	Off
WT_ATGAGTCCATGTCAGT-1	Off	On	Off	Off	Off	On	On	On	On	Off	On	Off	Off	Off	Off	Off	Off	Off	Off	Off	Off	Off	Off	Off	Off	Off	Off	On	Off	Off	Off	On	Off	Off	Off	Off	Off	Off	Off	On	Off	Off	Off	Off	Off	Off	Off	Off	Off
WT_ATGAGTCGTAACTAAG-1	Off	Off	Off	Off	Off	Off	Off	On	Off	Off	Off	Off	Off	On	Off	Off	On	Off	Off	On	Off	Off	Off	Off	Off	Off	On	Off	On	On	Off	Off	Off	Off	Off	Off	Off	Off	On	Off	Off	Off	Off	Off	Off	Off	Off	On	Off
WT_ATGAGTCGTGGATCGA-1	Off	Off	Off	Off	Off	Off	Off	Off	Off	Off	Off	Off	Off	Off	Off	Off	Off	Off	Off	Off	Off	Off	Off	Off	Off	Off	Off	Off	Off	Off	Off	Off	Off	Off	Off	Off	Off	Off	On	Off	On	Off	Off	Off	Off	Off	Off	On	Off
WT_ATGAGTCTCTACGCGG-1	On	Off	Off	Off	Off	Off	Off	Off	Off	Off	Off	Off	Off	On	On	Off	On	Off	Off	On	Off	On	Off	Off	Off	Off	Off	Off	Off	Off	Off	Off	Off	Off	Off	On	On	Off	On	Off	Off	Off	On	Off	Off	Off	On	Off	Off
WT_ATGATCGAGCAAGTCG-1	Off	Off	Off	Off	Off	Off	Off	Off	Off	Off	Off	Off	Off	On	Off	Off	Off	Off	Off	On	Off	Off	Off	Off	Off	Off	On	Off	Off	Off	Off	Off	Off	Off	Off	Off	Off	Off	Off	Off	On	Off	Off	Off	Off	Off	Off	Off	Off
WT_ATGATCGAGTGCGCTC-1	Off	Off	Off	Off	Off	Off	Off	Off	Off	Off	Off	Off	Off	Off	Off	On	Off	Off	On	Off	Off	Off	Off	Off	Off	Off	Off	Off	Off	Off	Off	Off	Off	Off	Off	Off	Off	Off	On	Off	Off	On	Off	Off	Off	Off	On	On	Off
WT_ATGATCGCATCCGCGA-1	Off	On	Off	Off	Off	Off	Off	Off	Off	On	On	Off	On	Off	Off	Off	Off	Off	Off	Off	Off	Off	On	Off	Off	Off	Off	On	Off	Off	On	On	On	On	Off	Off	On	Off	On	Off	Off	Off	On	Off	Off	Off	Off	On	Off
WT_ATGATCGGTATAATGG-1	Off	Off	Off	Off	Off	Off	Off	Off	Off	Off	Off	Off	Off	Off	On	Off	On	On	Off	On	Off	On	Off	Off	Off	Off	Off	On	Off	On	Off	Off	Off	Off	Off	Off	On	Off	On	Off	Off	Off	On	Off	Off	Off	On	Off	Off
WT_ATGATCGGTCGCCACA-1	Off	On	Off	Off	Off	On	On	Off	On	Off	On	Off	On	Off	Off	Off	Off	Off	Off	Off	Off	Off	Off	Off	Off	Off	Off	Off	Off	Off	Off	On	Off	Off	Off	Off	Off	Off	On	Off	Off	Off	Off	Off	Off	On	Off	Off	Off
WT_ATGATCGGTCTAGGTT-1	Off	On	Off	Off	Off	Off	Off	Off	Off	On	On	Off	On	Off	Off	On	Off	On	On	Off	Off	Off	On	On	Off	Off	Off	Off	Off	Off	Off	Off	Off	Off	Off	Off	Off	On	On	Off	Off	Off	On	Off	Off	Off	Off	On	Off
WT_ATGATCGGTGGTGATG-1	Off	Off	Off	Off	Off	Off	Off	On	Off	Off	Off	Off	Off	On	Off	Off	Off	Off	Off	On	Off	Off	Off	Off	Off	Off	On	Off	Off	On	Off	Off	Off	Off	Off	Off	Off	Off	Off	Off	Off	Off	Off	Off	Off	Off	Off	Off	Off
WT_ATGATCGTCATAGCAC-1	Off	Off	Off	Off	Off	Off	On	On	On	Off	Off	Off	Off	On	On	Off	Off	Off	Off	Off	Off	Off	Off	Off	Off	Off	Off	Off	Off	Off	Off	Off	Off	Off	Off	Off	On	Off	Off	Off	Off	Off	On	Off	Off	Off	Off	Off	Off
WT_ATGATCGTCGACCATA-1	Off	On	Off	Off	Off	On	On	On	On	On	On	Off	On	Off	Off	Off	Off	On	Off	Off	Off	Off	Off	Off	Off	Off	Off	Off	Off	Off	Off	On	Off	Off	Off	Off	Off	Off	On	Off	On	Off	Off	Off	Off	On	Off	Off	Off
WT_ATGCATGAGACCAACG-1	Off	Off	Off	Off	Off	Off	Off	On	Off	Off	Off	Off	Off	On	Off	Off	Off	Off	Off	On	Off	Off	Off	Off	Off	Off	On	Off	Off	Off	Off	Off	Off	Off	Off	Off	Off	Off	Off	Off	Off	Off	Off	Off	Off	Off	Off	On	Off
WT_ATGCATGAGGGAACAA-1	On	Off	Off	Off	Off	Off	Off	On	Off	Off	Off	Off	Off	Off	On	Off	Off	On	Off	Off	Off	Off	Off	Off	Off	On	Off	On	Off	Off	Off	Off	On	Off	Off	Off	Off	Off	Off	Off	Off	Off	Off	Off	Off	Off	Off	Off	Off
WT_ATGCATGCAATTGCCA-1	Off	Off	Off	Off	Off	On	On	On	On	Off	On	Off	On	Off	Off	Off	Off	Off	Off	Off	Off	Off	Off	Off	Off	Off	Off	On	Off	Off	Off	On	Off	Off	Off	Off	Off	Off	Off	Off	Off	Off	Off	Off	Off	Off	Off	Off	Off
WT_ATGCATGCAGTGGGTA-1	Off	Off	Off	Off	Off	Off	Off	Off	Off	Off	Off	Off	Off	Off	Off	Off	Off	Off	Off	Off	Off	Off	Off	Off	Off	Off	Off	Off	Off	Off	Off	Off	Off	Off	Off	Off	Off	Off	Off	Off	On	Off	Off	Off	Off	Off	Off	On	Off
WT_ATGCATGGTAACTAAG-1	Off	Off	Off	Off	Off	Off	Off	Off	On	Off	Off	Off	Off	Off	Off	Off	Off	Off	Off	Off	Off	Off	Off	Off	Off	Off	Off	Off	Off	Off	Off	Off	Off	Off	Off	Off	Off	Off	Off	Off	On	Off	Off	Off	Off	Off	Off	Off	Off
WT_ATGCATGTCAACTTTC-1	Off	Off	Off	Off	Off	Off	Off	Off	Off	Off	Off	Off	Off	Off	Off	On	Off	Off	On	Off	Off	Off	Off	Off	Off	Off	Off	Off	Off	Off	Off	Off	Off	Off	Off	Off	Off	Off	Off	Off	On	Off	Off	Off	Off	Off	Off	On	Off
WT_ATGCATGTCACATCAG-1	Off	On	Off	Off	Off	Off	Off	Off	Off	On	Off	Off	Off	Off	Off	Off	Off	Off	On	Off	Off	Off	Off	On	Off	Off	Off	Off	Off	Off	Off	Off	Off	Off	Off	Off	Off	On	On	Off	Off	On	Off	Off	Off	Off	Off	On	Off
WT_ATGCATGTCGGTGTAT-1	Off	On	Off	Off	Off	On	On	On	On	On	On	Off	Off	Off	Off	Off	Off	Off	Off	Off	On	Off	Off	Off	Off	Off	Off	Off	Off	Off	Off	On	Off	Off	Off	Off	Off	Off	Off	Off	Off	Off	Off	Off	Off	On	Off	Off	Off
WT_ATGCCTCAGTAGGATT-1	Off	Off	Off	Off	Off	Off	Off	Off	Off	Off	Off	Off	Off	On	Off	Off	Off	Off	Off	On	Off	Off	Off	Off	Off	Off	On	Off	Off	On	Off	Off	Off	Off	Off	Off	Off	Off	Off	Off	Off	Off	Off	Off	Off	Off	Off	Off	Off
WT_ATGCCTCAGTGGAAAG-1	Off	Off	Off	Off	Off	Off	Off	Off	Off	Off	Off	Off	Off	On	Off	Off	On	Off	Off	On	Off	On	Off	Off	Off	Off	Off	Off	On	On	Off	Off	Off	Off	Off	Off	Off	Off	Off	On	Off	On	Off	Off	Off	Off	Off	On	Off
WT_ATGCCTCCAAAGACTA-1	Off	Off	Off	On	Off	Off	Off	On	Off	Off	Off	Off	Off	Off	On	Off	On	Off	Off	Off	Off	Off	Off	Off	Off	On	Off	On	Off	Off	Off	Off	Off	Off	Off	On	Off	On	Off	On	Off	Off	Off	Off	Off	Off	Off	On	Off
WT_ATGCCTCCACAGACGA-1	Off	Off	Off	Off	Off	Off	Off	Off	Off	Off	Off	Off	Off	On	Off	Off	Off	Off	Off	On	Off	Off	Off	Off	Off	Off	On	Off	Off	On	Off	Off	Off	Off	Off	Off	Off	Off	Off	Off	Off	Off	Off	Off	Off	Off	Off	Off	Off
WT_ATGCCTCCACATTCTT-1	Off	Off	Off	On	Off	Off	Off	Off	Off	Off	Off	Off	Off	Off	On	On	Off	Off	Off	Off	Off	On	Off	Off	Off	On	Off	Off	Off	Off	Off	Off	On	Off	Off	Off	Off	Off	On	Off	Off	On	On	Off	Off	Off	Off	On	Off
WT_ATGCCTCGTATGTCCA-1	Off	Off	Off	Off	Off	Off	Off	Off	Off	Off	Off	Off	Off	Off	Off	On	Off	Off	On	Off	Off	Off	Off	Off	Off	Off	Off	Off	Off	Off	Off	Off	Off	Off	Off	Off	Off	Off	On	Off	On	Off	Off	Off	Off	Off	Off	Off	Off
WT_ATGCCTCGTCGCGTTG-1	Off	Off	Off	Off	Off	Off	Off	Off	Off	Off	Off	Off	Off	Off	Off	On	Off	Off	Off	Off	Off	Off	Off	Off	Off	Off	Off	Off	Off	Off	Off	Off	Off	Off	Off	Off	Off	Off	Off	Off	On	Off	Off	Off	Off	Off	Off	Off	Off
WT_ATGCCTCGTCTCCTGT-1	Off	Off	Off	Off	Off	Off	Off	Off	Off	Off	Off	Off	Off	Off	On	On	On	Off	On	Off	Off	On	Off	Off	Off	Off	Off	Off	Off	Off	Off	Off	Off	Off	Off	Off	On	Off	On	Off	Off	On	Off	Off	Off	Off	On	Off	Off
WT_ATGCCTCTCAAATGCC-1	Off	Off	Off	Off	Off	Off	Off	On	On	On	Off	Off	On	Off	Off	Off	Off	Off	Off	Off	Off	Off	Off	Off	Off	Off	Off	Off	Off	Off	Off	Off	Off	Off	Off	On	Off	Off	On	On	Off	Off	On	Off	Off	On	Off	Off	Off
WT_ATGCCTCTCGATAACC-1	Off	Off	Off	Off	Off	Off	Off	Off	Off	Off	Off	Off	Off	On	Off	Off	Off	Off	Off	On	Off	Off	Off	Off	Off	Off	On	Off	Off	On	Off	Off	Off	Off	Off	Off	Off	Off	Off	Off	On	Off	Off	Off	Off	Off	Off	Off	Off
WT_ATGCCTCTCGTGGCGT-1	Off	On	Off	Off	Off	Off	Off	On	Off	Off	Off	Off	Off	Off	Off	Off	On	Off	Off	Off	Off	Off	Off	Off	Off	Off	Off	Off	Off	Off	Off	Off	Off	Off	Off	On	Off	On	On	On	Off	Off	On	Off	Off	Off	Off	On	Off
WT_ATGCCTCTCTTCCCGA-1	Off	Off	Off	Off	Off	Off	Off	Off	Off	Off	Off	Off	Off	Off	Off	On	On	Off	On	Off	Off	On	Off	Off	Off	Off	Off	Off	Off	Off	Off	Off	Off	Off	Off	Off	Off	Off	On	Off	On	On	Off	Off	Off	Off	On	Off	Off
WT_ATGCGATAGATTGACA-1	Off	Off	Off	Off	Off	Off	Off	Off	Off	Off	Off	Off	Off	Off	Off	Off	Off	Off	Off	Off	Off	Off	Off	Off	Off	Off	On	Off	Off	Off	Off	Off	Off	Off	Off	Off	Off	Off	Off	Off	On	Off	Off	Off	Off	Off	Off	Off	Off
WT_ATGCGATAGCCTCTGG-1	Off	Off	Off	On	Off	Off	Off	Off	Off	Off	Off	Off	Off	Off	Off	Off	Off	Off	Off	Off	Off	Off	Off	Off	Off	Off	Off	Off	Off	Off	Off	Off	Off	Off	Off	Off	Off	Off	Off	Off	On	Off	Off	Off	Off	Off	Off	Off	Off
WT_ATGCGATAGTGCACCC-1	Off	Off	Off	Off	Off	Off	Off	Off	Off	Off	Off	Off	Off	Off	Off	On	Off	Off	On	Off	Off	Off	Off	Off	Off	Off	Off	Off	Off	Off	Off	Off	Off	Off	Off	Off	Off	Off	On	Off	Off	Off	Off	Off	Off	Off	Off	On	Off
WT_ATGCGATCACACACTA-1	Off	Off	Off	Off	Off	Off	Off	Off	Off	Off	On	Off	Off	Off	Off	Off	Off	Off	Off	Off	Off	Off	Off	On	Off	On	Off	Off	Off	Off	Off	Off	Off	Off	Off	Off	Off	Off	On	Off	Off	Off	Off	Off	Off	Off	Off	On	Off
WT_ATGCGATCACTCTGCT-1	Off	On	Off	Off	Off	On	On	On	On	On	On	Off	On	Off	Off	Off	Off	Off	Off	Off	Off	Off	Off	Off	Off	Off	Off	Off	Off	Off	Off	On	Off	Off	Off	Off	Off	Off	Off	Off	Off	Off	Off	Off	Off	On	Off	Off	Off
WT_ATGCGATCAGAACATA-1	Off	Off	Off	Off	Off	Off	Off	Off	Off	Off	Off	Off	Off	Off	Off	Off	Off	Off	Off	Off	Off	Off	Off	Off	Off	Off	On	Off	Off	Off	Off	Off	Off	Off	Off	Off	Off	Off	On	Off	On	Off	Off	Off	Off	Off	Off	On	Off
WT_ATGCGATGTATCTCTT-1	Off	Off	Off	Off	Off	Off	Off	Off	Off	Off	Off	Off	Off	Off	On	On	On	Off	On	Off	Off	On	Off	Off	Off	On	Off	Off	Off	Off	Off	Off	Off	Off	Off	Off	Off	Off	On	On	Off	On	Off	Off	Off	Off	On	On	Off
WT_ATGCGATGTCAAATCC-1	Off	Off	Off	Off	Off	Off	Off	Off	Off	Off	Off	Off	Off	Off	Off	On	Off	Off	On	Off	Off	Off	Off	Off	Off	Off	Off	Off	Off	Off	Off	Off	Off	Off	Off	Off	Off	Off	Off	Off	Off	Off	Off	Off	Off	Off	Off	On	Off
WT_ATGCGATGTGGTAATA-1	Off	On	Off	Off	Off	On	On	On	On	On	On	Off	Off	Off	Off	Off	Off	Off	Off	Off	On	Off	Off	Off	Off	Off	Off	Off	Off	Off	Off	On	On	Off	Off	Off	Off	Off	Off	Off	Off	Off	Off	Off	Off	On	Off	Off	Off
WT_ATGCGATGTGTCTTCC-1	Off	On	Off	Off	Off	Off	Off	Off	Off	On	On	Off	Off	Off	Off	On	Off	On	On	Off	Off	Off	Off	On	Off	Off	Off	Off	Off	Off	Off	Off	Off	Off	Off	Off	Off	Off	On	Off	On	Off	Off	Off	Off	Off	Off	On	Off
WT_ATGCGATGTTCAATCG-1	Off	On	Off	Off	Off	Off	Off	Off	Off	On	On	Off	Off	Off	Off	On	Off	On	On	Off	Off	On	On	Off	Off	Off	Off	Off	Off	Off	On	Off	On	On	Off	Off	Off	Off	On	Off	Off	On	Off	Off	Off	Off	On	On	Off
WT_ATGCGATGTTGCTGAT-1	Off	On	Off	On	On	Off	Off	Off	Off	On	On	Off	On	Off	Off	Off	Off	On	On	Off	Off	On	On	Off	Off	Off	Off	On	Off	Off	On	Off	On	On	Off	On	On	On	Off	Off	Off	On	On	Off	Off	Off	Off	On	Off
WT_ATGCGATTCAAGTGGG-1	Off	On	Off	On	Off	On	On	Off	On	On	On	Off	On	Off	On	Off	Off	Off	Off	Off	Off	Off	Off	Off	Off	Off	Off	On	Off	Off	Off	On	Off	Off	Off	On	On	Off	Off	Off	Off	Off	Off	Off	Off	Off	Off	Off	Off
WT_ATGCGATTCTGCATGA-1	Off	Off	Off	Off	Off	Off	Off	Off	Off	Off	Off	Off	Off	Off	Off	Off	Off	Off	Off	On	Off	Off	Off	Off	Off	Off	Off	Off	Off	Off	Off	Off	Off	Off	Off	Off	Off	Off	On	Off	Off	Off	Off	Off	Off	Off	Off	On	Off
WT_ATGGAGGAGCTGGTGA-1	Off	On	Off	Off	Off	On	On	On	On	On	On	Off	On	Off	Off	Off	Off	On	Off	Off	Off	Off	Off	Off	Off	Off	Off	Off	Off	Off	Off	On	Off	Off	Off	Off	Off	Off	Off	Off	Off	Off	Off	Off	Off	On	Off	Off	Off
WT_ATGGAGGAGGAAAGTG-1	Off	Off	Off	Off	Off	Off	Off	Off	On	Off	Off	Off	Off	Off	On	Off	On	Off	Off	Off	On	Off	Off	Off	Off	Off	Off	On	Off	Off	On	On	Off	On	Off	On	On	Off	On	Off	Off	Off	Off	Off	Off	Off	Off	Off	Off
WT_ATGGAGGCACAGAGCA-1	Off	Off	Off	Off	Off	Off	Off	Off	On	Off	Off	Off	Off	Off	Off	Off	Off	Off	Off	Off	Off	Off	Off	Off	Off	Off	Off	Off	Off	Off	Off	Off	Off	Off	Off	Off	Off	Off	Off	Off	Off	Off	Off	Off	Off	Off	Off	Off	Off
WT_ATGGAGGCAGCAGACA-1	Off	Off	Off	Off	Off	Off	Off	On	Off	Off	Off	Off	Off	Off	On	On	On	Off	On	Off	Off	On	Off	Off	Off	Off	Off	On	Off	Off	Off	Off	Off	Off	Off	Off	On	Off	Off	Off	Off	On	Off	Off	Off	Off	On	Off	Off
WT_ATGGAGGGTCAGCTTA-1	Off	Off	Off	Off	Off	Off	Off	On	Off	Off	Off	Off	Off	Off	Off	Off	On	Off	Off	Off	Off	On	Off	Off	Off	Off	Off	Off	Off	Off	Off	Off	Off	Off	Off	Off	On	On	On	Off	Off	On	Off	Off	Off	Off	On	Off	Off
WT_ATGGAGGTCCTAAACG-1	Off	Off	Off	Off	Off	Off	Off	Off	Off	Off	Off	Off	Off	Off	Off	Off	Off	Off	Off	Off	Off	Off	Off	Off	Off	Off	Off	On	Off	Off	Off	Off	Off	Off	Off	On	Off	On	On	On	Off	Off	Off	Off	Off	On	Off	On	Off
WT_ATGGAGGTCTTCACGC-1	Off	On	Off	Off	Off	Off	Off	Off	Off	Off	On	Off	On	Off	On	Off	Off	On	Off	Off	Off	Off	On	Off	Off	Off	On	Off	Off	Off	On	Off	Off	Off	Off	Off	Off	Off	On	Off	Off	Off	Off	Off	Off	Off	Off	Off	Off
WT_ATGGATCAGGAAAGTG-1	Off	On	Off	Off	Off	Off	Off	Off	Off	On	On	Off	Off	Off	Off	On	Off	On	On	Off	Off	Off	On	On	Off	On	Off	Off	Off	Off	Off	Off	Off	Off	Off	Off	Off	On	Off	Off	Off	Off	Off	Off	Off	Off	Off	On	Off
WT_ATGGATCCAATTGAAG-1	Off	Off	Off	Off	Off	Off	Off	Off	Off	Off	Off	Off	Off	Off	Off	On	Off	Off	On	Off	Off	On	Off	Off	Off	Off	Off	Off	Off	Off	Off	Off	Off	Off	Off	Off	Off	Off	On	Off	Off	On	On	Off	Off	Off	On	On	Off
WT_ATGGATCCACGACCTG-1	Off	On	Off	Off	Off	Off	Off	Off	Off	On	On	Off	On	Off	Off	Off	Off	Off	Off	Off	Off	Off	Off	Off	Off	Off	Off	Off	Off	Off	Off	Off	Off	Off	Off	Off	Off	On	Off	Off	Off	Off	Off	Off	Off	Off	Off	On	Off
WT_ATGGATCCACTTGAGT-1	Off	Off	Off	Off	Off	Off	Off	Off	Off	Off	Off	Off	Off	Off	On	Off	Off	Off	Off	Off	Off	Off	Off	Off	Off	On	Off	On	Off	Off	Off	Off	Off	Off	Off	Off	On	On	Off	On	Off	Off	On	Off	Off	Off	Off	On	Off
WT_ATGGATCGTACCATAC-1	Off	Off	Off	Off	Off	Off	Off	Off	Off	Off	Off	Off	Off	On	Off	Off	Off	Off	Off	On	Off	Off	Off	Off	Off	Off	On	Off	Off	On	Off	Off	Off	Off	Off	Off	Off	Off	Off	Off	On	Off	Off	Off	Off	Off	Off	On	Off
WT_ATGGATCGTTCCGCAG-1	Off	Off	Off	Off	Off	Off	Off	Off	Off	Off	Off	Off	Off	On	Off	Off	Off	Off	Off	On	Off	Off	Off	Off	On	Off	On	Off	Off	On	Off	Off	Off	Off	Off	Off	Off	Off	On	On	Off	Off	Off	Off	Off	Off	Off	On	Off
WT_ATGGATCTCAGGACAG-1	Off	Off	Off	Off	Off	Off	Off	Off	Off	Off	Off	Off	Off	On	Off	Off	Off	Off	Off	On	Off	Off	Off	Off	On	Off	On	Off	Off	Off	Off	Off	Off	Off	Off	Off	Off	Off	Off	Off	Off	Off	Off	Off	Off	Off	Off	Off	Off
WT_ATGGATCTCTCCTGAC-1	Off	On	Off	Off	Off	On	On	Off	On	On	On	Off	Off	On	Off	Off	Off	On	Off	Off	On	Off	Off	Off	Off	Off	Off	On	Off	Off	Off	On	Off	Off	Off	Off	Off	Off	Off	Off	Off	Off	Off	Off	Off	On	Off	Off	Off
WT_ATGGGAGAGAGGGCGA-1	Off	Off	Off	Off	Off	Off	Off	On	Off	Off	Off	Off	Off	On	Off	Off	Off	Off	Off	Off	Off	Off	Off	Off	Off	Off	On	Off	Off	Off	Off	Off	Off	Off	Off	Off	Off	Off	Off	Off	On	Off	Off	Off	Off	Off	Off	Off	Off
WT_ATGGGAGAGCAGGCAT-1	Off	On	Off	Off	Off	On	On	On	On	On	On	Off	Off	Off	On	Off	On	On	Off	Off	Off	Off	Off	Off	Off	Off	Off	Off	Off	Off	Off	On	Off	Off	Off	On	On	Off	Off	On	Off	Off	Off	Off	Off	On	On	On	Off
WT_ATGGGAGAGCCGATTT-1	Off	Off	Off	Off	Off	Off	Off	Off	Off	Off	Off	Off	Off	Off	Off	On	Off	Off	On	Off	Off	On	Off	Off	Off	Off	Off	Off	Off	Off	Off	Off	Off	Off	Off	Off	Off	Off	On	Off	Off	Off	Off	Off	Off	Off	On	Off	Off
WT_ATGGGAGAGCCGGATA-1	Off	Off	Off	Off	Off	Off	Off	Off	Off	Off	Off	Off	Off	Off	Off	Off	Off	Off	Off	Off	On	Off	Off	Off	Off	Off	Off	Off	Off	On	Off	Off	Off	Off	Off	Off	Off	Off	Off	Off	On	Off	Off	Off	Off	Off	Off	Off	Off
WT_ATGGGAGAGCCTGTGC-1	Off	Off	Off	Off	Off	Off	Off	Off	Off	Off	Off	Off	Off	Off	Off	Off	Off	Off	Off	On	Off	Off	Off	Off	Off	Off	Off	Off	Off	On	Off	Off	Off	Off	Off	Off	Off	Off	Off	Off	On	Off	Off	Off	Off	Off	Off	On	Off
WT_ATGGGAGCACGCTTAA-1	Off	On	Off	Off	On	Off	Off	On	Off	On	On	Off	Off	Off	Off	On	On	Off	On	Off	Off	On	On	On	Off	On	Off	Off	Off	Off	Off	Off	Off	Off	Off	Off	Off	On	On	Off	Off	On	Off	Off	Off	Off	On	On	Off
WT_ATGGGAGCAGTGTACT-1	Off	Off	Off	Off	Off	Off	Off	Off	Off	Off	Off	Off	Off	Off	Off	On	Off	Off	On	Off	Off	Off	Off	On	Off	Off	Off	Off	Off	Off	Off	Off	Off	Off	Off	Off	Off	Off	Off	Off	On	Off	Off	Off	Off	Off	Off	On	Off
WT_ATGGGAGTCTGAATGC-1	Off	Off	Off	On	Off	Off	Off	On	Off	Off	Off	Off	Off	On	Off	Off	Off	Off	Off	On	Off	Off	Off	Off	Off	Off	Off	Off	Off	Off	Off	Off	Off	Off	Off	Off	On	Off	Off	Off	On	Off	Off	Off	Off	Off	Off	On	Off
WT_ATGGGTTAGCCTAGGA-1	Off	Off	Off	Off	Off	Off	Off	On	Off	Off	Off	Off	Off	Off	Off	Off	On	Off	Off	Off	Off	On	Off	Off	Off	Off	Off	Off	Off	Off	Off	Off	Off	Off	Off	Off	Off	Off	On	On	Off	Off	Off	Off	Off	Off	On	Off	Off
WT_ATGGGTTAGTATCCTG-1	Off	Off	Off	Off	Off	Off	Off	Off	Off	Off	Off	Off	Off	Off	Off	On	Off	Off	On	Off	Off	Off	Off	Off	Off	Off	Off	Off	Off	Off	Off	Off	Off	Off	Off	Off	Off	Off	Off	Off	On	Off	Off	Off	Off	Off	On	Off	Off
WT_ATGGGTTCAATCAAGA-1	Off	Off	Off	Off	Off	Off	Off	Off	Off	Off	Off	Off	Off	On	Off	Off	Off	Off	Off	On	Off	Off	Off	Off	Off	Off	Off	Off	Off	On	Off	Off	Off	Off	Off	Off	Off	Off	On	On	On	Off	Off	Off	Off	Off	Off	On	Off
WT_ATGGGTTGTACCAGAG-1	Off	Off	Off	Off	Off	Off	Off	Off	Off	Off	Off	Off	Off	Off	Off	Off	Off	Off	Off	Off	Off	Off	Off	Off	Off	Off	On	Off	Off	Off	Off	Off	Off	Off	Off	Off	Off	Off	Off	Off	On	Off	Off	Off	Off	Off	Off	On	Off
WT_ATGGGTTGTCGATTAC-1	Off	Off	Off	Off	Off	Off	Off	Off	Off	Off	Off	Off	Off	On	Off	Off	Off	Off	Off	On	Off	Off	Off	Off	On	Off	On	On	Off	On	Off	Off	Off	Off	Off	Off	Off	Off	Off	Off	Off	Off	Off	Off	Off	Off	Off	Off	Off
WT_ATGGGTTGTGGTCTGC-1	Off	Off	Off	Off	Off	Off	Off	Off	Off	Off	Off	Off	Off	Off	Off	On	On	Off	On	Off	Off	Off	Off	Off	Off	Off	Off	Off	Off	Off	Off	Off	Off	Off	Off	Off	Off	Off	On	Off	On	Off	Off	Off	Off	Off	Off	Off	Off
WT_ATGGGTTGTGTCGCTG-1	Off	On	Off	Off	Off	Off	Off	Off	Off	On	On	Off	Off	Off	Off	On	Off	On	On	Off	Off	On	Off	On	Off	Off	Off	Off	Off	Off	On	Off	On	Off	Off	Off	Off	Off	Off	Off	Off	On	On	Off	Off	Off	On	On	Off
WT_ATGGGTTGTTATCTGG-1	Off	Off	Off	Off	Off	Off	Off	Off	Off	Off	Off	Off	Off	Off	Off	On	Off	Off	On	Off	Off	Off	Off	Off	Off	Off	Off	Off	Off	Off	Off	Off	Off	Off	Off	Off	Off	Off	On	Off	On	On	Off	Off	Off	Off	Off	On	Off
WT_ATGGGTTTCCAATCCC-1	Off	Off	Off	Off	Off	Off	Off	Off	Off	Off	Off	Off	Off	Off	Off	On	On	Off	On	Off	Off	On	Off	Off	Off	Off	Off	Off	Off	Off	Off	Off	Off	Off	Off	Off	Off	Off	Off	Off	Off	On	Off	Off	Off	Off	On	Off	Off
WT_ATGGGTTTCCCAAGCG-1	Off	Off	Off	Off	Off	Off	Off	Off	Off	Off	Off	Off	Off	Off	Off	On	Off	Off	On	Off	Off	Off	Off	Off	Off	Off	Off	Off	Off	Off	Off	Off	Off	Off	Off	Off	Off	Off	On	Off	On	On	Off	Off	Off	Off	Off	On	Off
WT_ATGGTTGAGGTGCCAA-1	Off	Off	Off	Off	Off	Off	Off	Off	Off	Off	Off	Off	Off	Off	Off	Off	Off	On	Off	Off	Off	On	Off	Off	Off	Off	Off	Off	Off	Off	Off	Off	Off	Off	Off	Off	Off	Off	Off	On	Off	On	Off	Off	Off	Off	Off	On	Off
WT_ATGGTTGAGTCGCGAA-1	Off	Off	Off	Off	Off	Off	Off	Off	Off	Off	Off	Off	Off	Off	Off	Off	Off	Off	Off	Off	Off	Off	Off	Off	Off	Off	On	Off	Off	Off	Off	Off	Off	Off	Off	Off	Off	Off	Off	Off	On	Off	Off	Off	Off	Off	Off	Off	Off
WT_ATGGTTGCAAGAGGCT-1	Off	On	Off	Off	Off	Off	Off	Off	Off	On	On	Off	Off	Off	On	Off	On	On	Off	Off	Off	On	On	Off	Off	On	Off	Off	Off	Off	Off	Off	Off	Off	Off	On	On	On	Off	On	Off	On	On	Off	Off	Off	On	On	Off
WT_ATGGTTGGTTCAGGTT-1	Off	Off	Off	Off	Off	Off	Off	Off	Off	Off	Off	Off	Off	Off	Off	On	Off	Off	On	Off	Off	Off	Off	Off	Off	On	Off	Off	Off	Off	Off	Off	Off	Off	Off	Off	Off	Off	On	Off	Off	On	Off	Off	Off	Off	On	On	Off
WT_ATGGTTGGTTGACGGA-1	Off	On	Off	Off	Off	Off	Off	Off	Off	On	On	Off	Off	Off	Off	On	Off	On	On	Off	On	On	Off	On	Off	On	Off	Off	Off	Off	On	Off	On	Off	Off	Off	Off	On	On	Off	Off	On	On	Off	Off	Off	On	On	Off
WT_ATGTCCCGTAAGACCG-1	Off	Off	Off	Off	Off	Off	Off	Off	Off	Off	Off	Off	Off	Off	Off	On	Off	Off	On	Off	Off	Off	Off	Off	Off	Off	Off	Off	Off	Off	Off	Off	Off	Off	Off	Off	Off	Off	On	Off	Off	On	Off	Off	Off	Off	On	Off	Off
WT_ATGTCCCGTCGCGTCA-1	Off	Off	Off	Off	Off	Off	Off	On	Off	Off	Off	Off	Off	Off	Off	Off	Off	Off	Off	Off	Off	Off	Off	Off	Off	Off	Off	Off	Off	Off	Off	Off	Off	Off	Off	Off	Off	Off	Off	Off	On	Off	Off	Off	Off	Off	Off	Off	Off
WT_ATGTCCCGTGGGTATG-1	Off	On	Off	On	Off	On	On	On	On	On	On	Off	On	Off	Off	Off	On	Off	Off	Off	Off	Off	Off	Off	Off	Off	Off	On	Off	Off	Off	On	Off	Off	Off	On	On	Off	On	On	Off	Off	On	Off	Off	On	Off	On	Off
WT_ATGTCCCGTTGCAACT-1	Off	Off	Off	Off	Off	Off	Off	Off	Off	Off	Off	Off	Off	On	Off	Off	Off	Off	Off	On	Off	Off	Off	Off	Off	Off	On	Off	Off	On	Off	Off	Off	Off	Off	Off	Off	Off	Off	Off	Off	Off	Off	Off	Off	Off	Off	On	Off
WT_ATGTCCCTCGTTGCCT-1	Off	Off	Off	Off	Off	Off	Off	On	Off	Off	Off	Off	Off	Off	On	Off	On	Off	Off	On	Off	Off	Off	Off	Off	Off	Off	Off	Off	Off	Off	Off	Off	Off	Off	On	On	Off	On	Off	Off	Off	On	Off	Off	Off	Off	On	Off
WT_ATGTCCCTCTGCTAGA-1	Off	Off	Off	Off	Off	Off	Off	Off	Off	Off	Off	Off	Off	Off	On	Off	Off	Off	Off	Off	Off	Off	Off	Off	Off	Off	Off	On	Off	Off	Off	Off	Off	Off	Off	On	Off	Off	Off	On	Off	Off	Off	Off	Off	Off	Off	Off	Off
WT_ATGTCTTAGCAACCAG-1	Off	Off	Off	On	Off	Off	Off	On	Off	Off	Off	Off	Off	Off	On	Off	On	Off	Off	Off	Off	Off	Off	Off	Off	On	Off	Off	Off	Off	Off	Off	Off	Off	Off	On	Off	Off	Off	Off	Off	Off	Off	Off	Off	Off	Off	Off	Off
WT_ATGTCTTAGGTATTGA-1	Off	Off	Off	Off	Off	Off	Off	Off	Off	Off	Off	Off	Off	On	Off	On	On	Off	On	Off	Off	Off	Off	Off	Off	Off	Off	Off	Off	Off	Off	Off	Off	Off	Off	Off	Off	Off	On	Off	Off	On	Off	Off	Off	Off	Off	On	Off
WT_ATGTCTTAGGTGCTAG-1	Off	On	Off	Off	Off	On	On	On	On	On	On	Off	On	Off	Off	Off	Off	Off	Off	Off	Off	Off	Off	Off	Off	Off	Off	Off	Off	Off	Off	On	Off	Off	Off	Off	Off	Off	On	Off	Off	Off	Off	Off	On	On	Off	Off	Off
WT_ATGTCTTAGGTTACCT-1	Off	Off	Off	Off	Off	Off	Off	Off	Off	Off	Off	Off	Off	Off	Off	On	Off	Off	On	Off	Off	On	Off	Off	Off	On	Off	Off	Off	Off	Off	Off	Off	Off	Off	Off	On	Off	On	Off	Off	On	Off	Off	Off	Off	On	On	Off
WT_ATGTCTTCACCCAATA-1	Off	Off	Off	Off	Off	Off	Off	Off	Off	Off	Off	Off	Off	On	Off	Off	Off	Off	Off	On	Off	Off	Off	Off	Off	Off	On	Off	Off	Off	Off	Off	Off	Off	Off	Off	Off	Off	Off	Off	Off	Off	Off	Off	Off	Off	Off	Off	Off
WT_ATGTCTTCATTATGCG-1	Off	Off	Off	Off	Off	Off	Off	On	Off	Off	Off	Off	Off	Off	On	Off	On	Off	Off	On	Off	On	Off	Off	Off	Off	Off	Off	Off	Off	Off	Off	Off	Off	Off	Off	Off	Off	Off	On	Off	Off	Off	Off	Off	Off	Off	On	Off
WT_ATGTCTTGTGGCTTAT-1	Off	Off	Off	Off	Off	Off	Off	Off	Off	Off	Off	Off	Off	On	Off	Off	Off	Off	Off	On	Off	Off	Off	Off	Off	Off	On	Off	Off	On	Off	Off	Off	Off	Off	Off	Off	Off	Off	Off	Off	Off	Off	Off	Off	Off	Off	On	Off
WT_ATGTCTTTCGACGCTG-1	Off	On	Off	Off	Off	Off	Off	On	Off	On	On	Off	On	Off	Off	Off	Off	Off	Off	Off	Off	Off	Off	Off	On	Off	Off	On	Off	Off	Off	Off	Off	Off	Off	On	Off	On	Off	Off	Off	Off	Off	Off	Off	Off	Off	On	Off
WT_ATTACCTAGATTAGAC-1	Off	Off	Off	Off	Off	Off	Off	Off	Off	Off	Off	Off	Off	On	Off	Off	Off	Off	Off	On	Off	Off	Off	Off	Off	Off	On	Off	Off	Off	Off	Off	Off	Off	Off	Off	Off	Off	Off	Off	On	Off	Off	Off	Off	Off	Off	On	Off
WT_ATTACCTAGCCTTGAT-1	Off	Off	Off	Off	Off	Off	Off	On	Off	Off	Off	Off	Off	On	Off	Off	On	Off	Off	On	Off	Off	Off	Off	Off	Off	Off	On	Off	Off	Off	Off	Off	Off	Off	Off	Off	Off	On	Off	Off	Off	Off	Off	Off	Off	On	On	Off
WT_ATTACCTAGCGACTTT-1	Off	Off	Off	Off	Off	Off	Off	Off	Off	Off	Off	Off	Off	Off	Off	Off	Off	Off	Off	Off	Off	Off	Off	Off	Off	Off	Off	Off	Off	Off	Off	Off	Off	Off	Off	Off	Off	Off	Off	Off	On	Off	Off	Off	Off	Off	Off	Off	Off
WT_ATTACCTAGGTTACCT-1	Off	Off	Off	Off	Off	Off	Off	Off	Off	Off	Off	Off	Off	Off	Off	Off	Off	Off	Off	Off	Off	Off	Off	Off	Off	On	Off	Off	Off	Off	Off	Off	Off	Off	Off	Off	Off	Off	On	Off	Off	Off	Off	Off	Off	Off	On	Off	Off
WT_ATTACCTAGTGGTTGG-1	Off	Off	Off	Off	Off	Off	Off	Off	Off	Off	Off	Off	Off	Off	Off	On	Off	Off	On	Off	Off	On	Off	Off	Off	Off	Off	Off	Off	Off	Off	Off	Off	Off	Off	Off	Off	Off	On	Off	Off	On	Off	Off	Off	Off	On	Off	Off
WT_ATTACCTCACGATTCA-1	On	Off	Off	Off	Off	Off	Off	Off	Off	Off	Off	On	Off	On	On	Off	On	Off	Off	On	Off	Off	Off	Off	Off	Off	Off	Off	Off	Off	Off	Off	Off	Off	Off	On	On	Off	Off	Off	Off	Off	On	Off	Off	Off	Off	On	Off
WT_ATTACCTCATCAGCGC-1	Off	Off	Off	Off	Off	Off	Off	Off	Off	Off	Off	Off	Off	Off	Off	Off	Off	On	Off	Off	Off	On	Off	Off	Off	Off	Off	Off	Off	Off	On	Off	Off	On	Off	On	On	Off	On	On	Off	On	Off	Off	Off	Off	On	Off	Off
WT_ATTACCTCATGGGTTT-1	Off	On	Off	Off	Off	On	On	On	On	On	On	Off	On	Off	Off	Off	Off	Off	Off	Off	Off	Off	Off	Off	Off	Off	Off	Off	Off	Off	Off	On	Off	Off	Off	Off	Off	Off	On	Off	Off	Off	Off	Off	Off	On	Off	Off	Off
WT_ATTACCTTCCATAGAC-1	Off	Off	Off	Off	Off	Off	Off	Off	Off	Off	Off	Off	Off	On	Off	Off	Off	Off	Off	On	Off	Off	Off	Off	Off	Off	On	Off	Off	On	Off	Off	Off	Off	Off	Off	Off	Off	Off	Off	Off	Off	Off	Off	Off	Off	Off	Off	Off
WT_ATTACCTTCTAGGCAT-1	Off	Off	Off	Off	Off	Off	Off	Off	Off	Off	Off	Off	Off	Off	Off	On	On	Off	On	Off	Off	On	Off	Off	Off	Off	Off	Off	Off	Off	Off	Off	Off	Off	Off	On	Off	Off	On	Off	On	On	Off	Off	Off	Off	On	On	Off
WT_ATTACCTTCTGTAACG-1	Off	Off	Off	Off	Off	Off	Off	Off	Off	Off	Off	Off	Off	Off	Off	Off	On	Off	Off	Off	Off	On	Off	Off	Off	Off	Off	Off	Off	Off	Off	Off	Off	Off	Off	On	Off	Off	On	On	Off	On	Off	Off	Off	Off	On	Off	Off
WT_ATTACTCCACATAGCT-1	Off	Off	Off	Off	Off	Off	Off	Off	Off	Off	Off	Off	Off	Off	On	Off	On	On	Off	Off	Off	On	Off	Off	Off	On	Off	Off	Off	Off	Off	Off	Off	Off	Off	On	On	Off	Off	On	Off	Off	Off	Off	Off	Off	On	Off	Off
WT_ATTACTCGTGGCTGAA-1	Off	Off	Off	Off	Off	Off	Off	Off	Off	Off	Off	Off	Off	Off	Off	Off	Off	Off	Off	Off	Off	Off	Off	Off	Off	Off	On	Off	Off	Off	Off	Off	Off	Off	Off	Off	Off	Off	Off	Off	On	Off	Off	Off	Off	Off	Off	Off	Off
WT_ATTACTCGTTCCTACC-1	Off	Off	Off	On	Off	Off	Off	Off	Off	Off	Off	Off	Off	Off	Off	On	Off	Off	Off	Off	Off	Off	Off	Off	Off	Off	Off	Off	Off	Off	Off	Off	Off	Off	Off	Off	Off	Off	On	Off	On	Off	Off	Off	Off	Off	On	Off	Off
WT_ATTACTCTCCATCGTC-1	Off	Off	Off	On	Off	Off	Off	On	Off	On	On	Off	On	Off	On	Off	Off	Off	Off	Off	Off	On	Off	Off	Off	On	Off	Off	Off	Off	Off	Off	On	Off	Off	On	On	On	On	On	Off	On	Off	Off	Off	Off	On	On	Off
WT_ATTACTCTCCCAGCGA-1	On	Off	Off	Off	Off	Off	Off	Off	Off	Off	Off	Off	Off	On	Off	Off	On	Off	Off	On	Off	Off	Off	Off	Off	Off	Off	On	Off	On	On	Off	On	On	Off	Off	Off	On	Off	Off	Off	Off	Off	Off	Off	Off	Off	On	Off
WT_ATTACTCTCTTCGACC-1	Off	On	Off	On	Off	Off	Off	Off	Off	On	On	Off	On	Off	Off	Off	Off	Off	On	Off	Off	Off	On	On	Off	Off	Off	On	Off	Off	Off	Off	Off	Off	Off	On	Off	On	On	Off	Off	On	Off	Off	Off	Off	Off	On	Off
WT_ATTATCCAGTGGCAGT-1	Off	On	Off	Off	Off	Off	Off	Off	Off	On	On	Off	Off	Off	Off	On	Off	On	On	Off	Off	On	Off	On	Off	On	Off	Off	Off	Off	Off	Off	Off	Off	Off	Off	Off	Off	On	Off	Off	On	On	Off	Off	Off	On	On	Off
WT_ATTATCCCAGCGTGCT-1	Off	Off	Off	Off	Off	Off	Off	Off	Off	Off	Off	Off	Off	Off	Off	On	Off	Off	Off	Off	Off	Off	Off	Off	Off	Off	Off	Off	Off	Off	Off	Off	Off	Off	Off	Off	Off	Off	Off	Off	On	Off	Off	Off	Off	Off	Off	Off	Off
WT_ATTCACTAGTACGTCT-1	Off	Off	Off	Off	Off	Off	Off	On	Off	Off	Off	Off	Off	On	Off	Off	Off	Off	Off	On	Off	Off	Off	Off	Off	Off	On	Off	Off	On	Off	Off	Off	Off	Off	Off	Off	Off	Off	Off	On	Off	Off	Off	Off	Off	Off	Off	Off
WT_ATTCACTAGTATCCTG-1	Off	Off	Off	Off	Off	Off	Off	Off	Off	Off	Off	Off	Off	On	Off	Off	Off	Off	Off	On	Off	Off	Off	Off	Off	Off	On	Off	Off	On	Off	Off	Off	Off	Off	Off	Off	Off	Off	Off	Off	Off	Off	Off	Off	Off	Off	Off	Off
WT_ATTCACTCATCGGAGA-1	Off	Off	Off	Off	Off	Off	Off	Off	Off	Off	Off	Off	Off	On	Off	Off	Off	Off	Off	On	Off	Off	Off	Off	Off	Off	On	Off	Off	On	Off	Off	Off	Off	Off	Off	Off	Off	Off	Off	On	Off	Off	Off	Off	Off	Off	Off	Off
WT_ATTCACTCATTAAGCC-1	Off	Off	Off	Off	Off	Off	Off	On	Off	Off	Off	Off	Off	On	Off	Off	Off	Off	Off	On	Off	Off	Off	Off	Off	Off	On	Off	Off	On	Off	Off	Off	Off	Off	Off	Off	Off	Off	Off	Off	Off	Off	Off	Off	Off	Off	On	Off
WT_ATTCACTGTATCGCTA-1	Off	Off	Off	Off	Off	Off	Off	Off	Off	Off	Off	Off	Off	Off	Off	On	Off	Off	Off	Off	Off	Off	Off	Off	Off	Off	Off	Off	Off	Off	Off	Off	Off	Off	Off	Off	Off	Off	Off	Off	On	Off	Off	Off	Off	Off	Off	On	Off
WT_ATTCACTGTCCTGGGT-1	Off	Off	Off	Off	Off	Off	Off	Off	Off	Off	Off	Off	Off	On	Off	Off	Off	Off	Off	On	Off	Off	Off	Off	On	Off	On	Off	Off	On	Off	Off	Off	Off	Off	Off	Off	Off	Off	Off	Off	Off	Off	Off	Off	Off	Off	Off	Off
WT_ATTCACTGTGTTATCG-1	Off	Off	Off	Off	Off	Off	Off	Off	Off	Off	Off	Off	Off	Off	Off	Off	On	Off	Off	Off	Off	On	Off	Off	Off	Off	Off	Off	Off	Off	Off	Off	Off	Off	Off	Off	On	Off	On	Off	Off	On	Off	Off	Off	Off	On	On	Off
WT_ATTCAGGAGAGGTATT-1	Off	Off	Off	Off	Off	Off	Off	Off	Off	Off	Off	Off	Off	Off	Off	On	Off	On	On	Off	Off	Off	Off	Off	Off	Off	Off	Off	Off	Off	Off	Off	Off	Off	Off	Off	Off	On	On	Off	On	On	Off	Off	Off	Off	On	Off	Off
WT_ATTCAGGCAAAGGGCT-1	Off	On	Off	Off	Off	Off	Off	Off	Off	On	On	Off	Off	Off	Off	On	Off	Off	On	Off	Off	Off	Off	On	Off	Off	Off	On	Off	Off	Off	Off	Off	Off	Off	Off	Off	On	Off	Off	Off	Off	Off	Off	Off	Off	Off	On	Off
WT_ATTCAGGCACTAGGTT-1	Off	Off	Off	Off	Off	Off	Off	Off	Off	Off	Off	Off	Off	Off	Off	On	Off	Off	On	Off	Off	On	Off	Off	Off	On	Off	Off	Off	Off	Off	Off	Off	Off	Off	Off	Off	Off	On	Off	Off	On	On	Off	Off	Off	On	On	Off
WT_ATTCAGGCAGCACCCA-1	Off	Off	Off	Off	Off	Off	Off	Off	Off	Off	Off	Off	Off	Off	On	Off	Off	Off	Off	Off	Off	Off	Off	Off	Off	Off	Off	Off	Off	Off	Off	Off	Off	Off	Off	Off	On	Off	Off	Off	Off	Off	On	Off	Off	Off	Off	On	Off
WT_ATTCAGGGTATGGTTC-1	Off	Off	Off	Off	Off	Off	Off	Off	Off	Off	Off	Off	Off	On	Off	Off	Off	Off	Off	On	Off	On	Off	Off	Off	Off	Off	Off	On	On	Off	Off	Off	Off	Off	Off	Off	Off	On	On	Off	On	Off	Off	Off	Off	On	On	Off
WT_ATTCAGGGTGCCCGTA-1	Off	Off	Off	Off	Off	Off	Off	On	Off	Off	Off	Off	Off	Off	On	Off	Off	Off	Off	Off	Off	Off	Off	Off	Off	On	Off	On	Off	Off	Off	Off	Off	Off	Off	Off	Off	Off	On	On	Off	Off	On	Off	Off	Off	Off	Off	Off
WT_ATTCAGGGTTCGAACT-1	Off	Off	Off	Off	Off	Off	Off	Off	Off	Off	Off	Off	Off	Off	Off	On	Off	Off	On	Off	Off	Off	Off	Off	Off	Off	Off	Off	Off	Off	Off	Off	Off	Off	Off	Off	On	Off	Off	Off	Off	Off	Off	Off	Off	Off	Off	On	Off
WT_ATTCAGGGTTGAGTCT-1	Off	Off	Off	Off	Off	Off	Off	Off	Off	Off	Off	Off	Off	Off	On	Off	Off	Off	Off	Off	Off	Off	Off	Off	Off	Off	Off	On	Off	Off	Off	Off	Off	Off	Off	Off	On	On	On	Off	Off	Off	Off	Off	Off	Off	On	Off	Off
WT_ATTCAGGTCCGGTAAT-1	Off	Off	Off	Off	Off	Off	Off	Off	Off	Off	Off	Off	Off	Off	Off	Off	On	On	Off	Off	Off	Off	Off	Off	Off	On	Off	Off	Off	Off	Off	Off	Off	Off	Off	On	Off	Off	On	Off	Off	Off	Off	Off	Off	Off	Off	On	Off
WT_ATTCAGGTCGACTCCT-1	Off	Off	Off	Off	Off	Off	Off	On	Off	Off	Off	Off	On	Off	On	Off	Off	On	Off	Off	Off	Off	Off	Off	Off	Off	Off	On	Off	Off	Off	On	Off	Off	Off	On	Off	Off	Off	On	Off	Off	On	Off	Off	Off	Off	Off	Off
WT_ATTCAGGTCTAGTGAC-1	Off	Off	Off	Off	Off	Off	Off	Off	Off	Off	Off	Off	Off	Off	On	Off	On	Off	Off	Off	Off	On	Off	Off	Off	Off	Off	On	Off	Off	Off	Off	Off	Off	Off	On	On	On	On	Off	Off	On	On	Off	Off	Off	On	On	Off
WT_ATTCAGGTCTTACGGA-1	Off	Off	Off	On	Off	Off	Off	Off	Off	Off	Off	Off	Off	Off	Off	On	On	Off	On	Off	Off	On	Off	Off	Off	Off	Off	Off	Off	Off	Off	Off	Off	Off	Off	Off	On	Off	On	Off	Off	On	On	Off	Off	Off	On	On	Off
WT_ATTCATCAGTAGTCTC-1	Off	Off	Off	Off	Off	Off	Off	Off	Off	Off	Off	Off	Off	On	Off	On	Off	Off	On	Off	Off	Off	Off	Off	Off	Off	Off	Off	Off	On	Off	Off	Off	Off	Off	Off	Off	Off	Off	Off	On	Off	Off	Off	Off	Off	Off	On	Off
WT_ATTCATCCAGTGCGCT-1	Off	Off	Off	Off	Off	Off	Off	Off	Off	Off	Off	Off	Off	On	Off	Off	Off	Off	Off	On	Off	Off	Off	Off	Off	Off	On	Off	Off	On	Off	Off	Off	Off	Off	Off	Off	Off	On	Off	On	Off	Off	Off	Off	Off	Off	On	Off
WT_ATTCATCGTAGAGCTG-1	Off	Off	Off	Off	Off	Off	Off	Off	Off	Off	Off	Off	Off	Off	Off	On	Off	On	On	Off	Off	Off	Off	Off	Off	Off	Off	Off	Off	Off	Off	Off	Off	Off	Off	Off	Off	Off	On	Off	On	Off	Off	Off	Off	Off	Off	Off	Off
WT_ATTCCATAGAAGCGAA-1	Off	On	Off	Off	Off	Off	Off	Off	Off	On	On	Off	Off	Off	Off	On	Off	Off	On	Off	Off	On	Off	On	Off	On	Off	Off	Off	Off	On	Off	Off	Off	Off	Off	Off	Off	Off	Off	Off	On	Off	Off	Off	Off	On	On	Off
WT_ATTCCATAGCACTCTA-1	Off	Off	Off	On	On	Off	Off	Off	Off	Off	Off	Off	Off	Off	Off	Off	Off	Off	Off	Off	Off	Off	Off	Off	Off	Off	Off	On	Off	Off	Off	Off	Off	Off	Off	On	On	Off	On	Off	Off	Off	On	Off	Off	Off	Off	Off	Off
WT_ATTCCATAGGACTTCT-1	Off	Off	Off	Off	Off	Off	Off	Off	Off	Off	Off	Off	Off	On	Off	Off	Off	Off	Off	On	Off	Off	Off	Off	Off	Off	On	Off	Off	Off	Off	Off	Off	Off	Off	Off	Off	Off	Off	Off	Off	Off	Off	Off	Off	Off	Off	On	Off
WT_ATTCCATAGGCACCAA-1	Off	Off	Off	Off	Off	Off	Off	Off	Off	Off	Off	Off	Off	Off	Off	On	On	Off	On	Off	Off	On	Off	Off	Off	Off	Off	Off	Off	Off	Off	Off	Off	Off	Off	Off	Off	Off	On	Off	Off	On	Off	Off	Off	Off	On	Off	Off
WT_ATTCCATCAACTGCTA-1	Off	Off	Off	Off	Off	Off	Off	Off	Off	Off	Off	Off	Off	Off	Off	Off	Off	Off	Off	Off	Off	Off	Off	Off	Off	On	Off	Off	Off	Off	Off	Off	Off	Off	Off	Off	Off	Off	Off	Off	Off	Off	Off	Off	Off	Off	Off	On	Off
WT_ATTCCATCAGGTGACA-1	Off	Off	Off	Off	Off	Off	Off	Off	Off	Off	Off	Off	Off	Off	Off	On	Off	Off	On	Off	Off	On	Off	Off	Off	Off	Off	Off	Off	Off	Off	Off	Off	Off	Off	Off	Off	Off	Off	Off	Off	On	On	Off	Off	Off	On	On	Off
WT_ATTCCATTCCCTAGGG-1	On	Off	Off	Off	Off	Off	Off	On	Off	Off	Off	Off	Off	On	Off	Off	Off	Off	Off	On	Off	Off	Off	Off	On	Off	On	Off	Off	Off	Off	Off	Off	Off	Off	Off	Off	Off	Off	Off	Off	Off	Off	Off	Off	Off	Off	On	Off
WT_ATTCCCGAGCCACTCG-1	Off	Off	Off	Off	Off	Off	Off	Off	Off	Off	Off	Off	Off	Off	Off	Off	Off	Off	Off	Off	Off	Off	Off	Off	Off	Off	Off	Off	Off	Off	Off	Off	Off	Off	Off	Off	Off	Off	Off	Off	On	Off	Off	Off	Off	Off	Off	On	Off
WT_ATTCCCGAGCGAATGC-1	Off	Off	Off	Off	Off	Off	Off	Off	Off	Off	Off	Off	Off	On	Off	Off	Off	Off	Off	On	Off	Off	Off	Off	Off	Off	On	Off	Off	Off	Off	Off	Off	Off	Off	Off	Off	Off	Off	Off	On	Off	Off	Off	Off	Off	Off	On	Off
WT_ATTCCCGAGGCATGCA-1	Off	Off	Off	Off	Off	Off	Off	Off	Off	Off	Off	Off	Off	Off	Off	On	Off	Off	On	Off	Off	Off	Off	Off	Off	Off	Off	Off	Off	Off	Off	Off	Off	Off	Off	Off	Off	Off	Off	Off	On	Off	Off	Off	Off	Off	Off	Off	Off
WT_ATTCCCGAGGTCATTC-1	Off	Off	Off	Off	Off	Off	On	On	On	Off	Off	Off	On	Off	Off	Off	Off	Off	Off	Off	Off	Off	Off	Off	Off	Off	Off	Off	Off	Off	Off	On	Off	Off	Off	Off	Off	Off	Off	Off	Off	Off	Off	Off	Off	Off	Off	Off	Off
WT_ATTCCCGCAGGGCTTC-1	On	Off	Off	Off	Off	Off	Off	Off	Off	Off	Off	Off	Off	Off	Off	Off	Off	Off	Off	Off	Off	Off	Off	Off	Off	Off	Off	Off	Off	Off	Off	Off	Off	Off	Off	On	On	Off	Off	On	Off	Off	Off	Off	Off	Off	Off	On	Off
WT_ATTCCCGCATGACTTG-1	Off	Off	Off	Off	Off	Off	Off	Off	Off	Off	Off	Off	Off	Off	On	Off	On	Off	Off	Off	Off	On	Off	Off	Off	On	Off	On	Off	Off	Off	Off	Off	Off	Off	Off	Off	Off	On	Off	Off	On	Off	Off	Off	Off	On	On	Off
WT_ATTCCCGGTATCGTAC-1	Off	On	Off	Off	Off	Off	On	Off	On	Off	On	Off	On	Off	Off	Off	Off	On	Off	Off	Off	Off	Off	Off	Off	Off	Off	Off	Off	Off	Off	On	Off	Off	Off	Off	Off	Off	Off	Off	Off	Off	Off	Off	Off	On	Off	Off	Off
WT_ATTCCCGGTCCCTGTT-1	Off	Off	Off	On	Off	Off	Off	Off	Off	Off	Off	Off	Off	Off	Off	On	On	On	On	Off	Off	On	Off	Off	Off	Off	Off	Off	Off	Off	Off	Off	Off	Off	Off	Off	Off	On	On	Off	Off	On	On	Off	Off	Off	On	Off	Off
WT_ATTCCCGTCACCGGTG-1	Off	On	Off	Off	Off	On	On	On	On	Off	On	Off	Off	Off	Off	Off	Off	Off	Off	Off	On	Off	Off	Off	Off	Off	Off	On	Off	Off	Off	On	Off	Off	Off	On	Off	Off	On	Off	Off	Off	On	Off	Off	On	Off	Off	Off
WT_ATTCCCGTCCCATAGA-1	Off	Off	Off	Off	Off	Off	Off	Off	Off	Off	Off	Off	Off	On	Off	Off	Off	Off	Off	On	Off	Off	Off	Off	On	Off	On	Off	Off	On	Off	Off	Off	Off	Off	Off	Off	Off	Off	Off	Off	Off	Off	Off	Off	Off	Off	On	Off
WT_ATTCCCGTCTTCTTCC-1	Off	On	Off	Off	Off	Off	Off	Off	Off	On	On	Off	On	Off	On	Off	Off	On	Off	Off	Off	Off	On	Off	Off	Off	Off	On	Off	Off	On	Off	Off	On	Off	On	Off	On	Off	Off	Off	Off	On	Off	Off	Off	Off	Off	Off
WT_ATTCCTAAGGCGTCCT-1	Off	On	Off	Off	Off	Off	Off	Off	Off	On	On	Off	Off	Off	Off	Off	Off	On	Off	Off	Off	On	Off	On	Off	On	Off	Off	Off	Off	Off	Off	Off	Off	Off	Off	On	On	On	On	Off	On	Off	Off	On	Off	Off	On	Off
WT_ATTCCTAAGTACGAGC-1	Off	Off	Off	On	Off	Off	Off	On	Off	Off	Off	Off	Off	Off	On	Off	Off	Off	Off	Off	Off	Off	Off	Off	Off	Off	Off	Off	Off	Off	Off	Off	Off	Off	Off	Off	Off	On	Off	Off	Off	Off	On	Off	Off	Off	Off	On	Off
WT_ATTCCTAAGTAGGATT-1	Off	Off	Off	Off	Off	Off	Off	Off	Off	Off	Off	Off	Off	On	On	Off	Off	Off	Off	On	Off	Off	Off	Off	Off	On	Off	Off	Off	On	Off	Off	Off	Off	Off	On	Off	Off	Off	Off	Off	Off	Off	Off	Off	Off	Off	Off	Off
WT_ATTCCTACACGGTAGA-1	Off	On	Off	Off	Off	On	On	Off	On	On	On	Off	Off	Off	Off	Off	Off	Off	Off	Off	Off	Off	Off	Off	Off	Off	Off	Off	Off	Off	Off	On	Off	Off	Off	Off	Off	Off	Off	Off	Off	Off	Off	Off	Off	On	Off	Off	Off
WT_ATTCCTAGTCCAGGTC-1	Off	Off	Off	Off	Off	Off	Off	Off	Off	Off	Off	Off	Off	On	Off	Off	Off	Off	Off	On	Off	Off	Off	Off	Off	Off	On	Off	Off	On	Off	Off	Off	Off	Off	Off	Off	Off	Off	Off	On	Off	Off	Off	Off	Off	Off	On	Off
WT_ATTCCTAGTCGTTATG-1	Off	Off	Off	Off	Off	Off	Off	On	Off	Off	Off	Off	Off	On	Off	Off	Off	Off	Off	On	Off	Off	Off	Off	Off	Off	On	Off	Off	On	Off	Off	Off	Off	Off	Off	Off	Off	Off	Off	Off	Off	Off	Off	Off	Off	Off	Off	Off
WT_ATTCCTAGTTTGATCG-1	Off	Off	Off	Off	Off	Off	Off	On	Off	Off	Off	Off	Off	On	Off	Off	Off	Off	Off	On	On	Off	Off	Off	On	Off	On	Off	Off	Off	Off	Off	Off	Off	Off	Off	Off	Off	Off	On	Off	Off	Off	Off	Off	Off	Off	Off	Off
WT_ATTCCTATCACCCTGT-1	Off	Off	Off	Off	Off	Off	Off	Off	Off	Off	Off	Off	Off	On	Off	Off	Off	Off	Off	On	Off	Off	Off	Off	On	Off	On	Off	Off	On	Off	Off	Off	Off	Off	Off	Off	Off	Off	Off	Off	Off	Off	Off	Off	Off	Off	Off	Off
WT_ATTCGTTAGAGTCAGC-1	Off	Off	Off	Off	Off	Off	Off	Off	Off	Off	Off	Off	Off	On	Off	Off	Off	Off	Off	On	Off	Off	Off	Off	Off	Off	On	Off	Off	Off	Off	Off	Off	Off	Off	Off	Off	Off	Off	Off	On	Off	Off	Off	Off	Off	Off	Off	Off
WT_ATTCGTTAGCCATTTG-1	Off	On	Off	Off	Off	Off	Off	On	Off	On	On	Off	On	Off	Off	Off	Off	On	Off	Off	Off	Off	On	Off	Off	On	Off	Off	Off	Off	On	Off	On	On	Off	On	On	On	Off	On	Off	Off	Off	Off	Off	Off	Off	Off	Off
WT_ATTCGTTCAATACGCT-1	Off	Off	Off	Off	Off	Off	Off	Off	Off	Off	Off	Off	Off	Off	Off	Off	Off	Off	Off	Off	Off	Off	Off	Off	Off	Off	Off	Off	Off	Off	Off	Off	Off	Off	Off	On	On	Off	Off	Off	Off	Off	Off	Off	Off	Off	Off	On	Off
WT_ATTCGTTCACAGAGCA-1	Off	Off	Off	Off	Off	Off	Off	Off	Off	Off	Off	Off	Off	Off	Off	On	Off	Off	On	Off	Off	Off	Off	Off	Off	Off	Off	Off	Off	Off	Off	Off	Off	Off	Off	Off	Off	Off	Off	Off	On	Off	Off	Off	Off	Off	Off	Off	Off
WT_ATTCGTTCATGCAGGA-1	Off	Off	Off	Off	Off	Off	Off	Off	Off	Off	Off	Off	Off	Off	Off	Off	Off	Off	Off	On	Off	Off	Off	Off	Off	Off	On	Off	Off	Off	Off	Off	Off	Off	Off	Off	Off	Off	Off	Off	On	Off	Off	Off	Off	Off	Off	Off	Off
WT_ATTCGTTGTAAGATAC-1	Off	On	Off	Off	Off	Off	Off	Off	Off	On	Off	Off	Off	Off	Off	On	Off	On	On	Off	Off	Off	Off	Off	Off	Off	Off	Off	Off	Off	Off	Off	Off	Off	Off	On	Off	On	Off	Off	Off	Off	Off	Off	Off	Off	Off	On	Off
WT_ATTCGTTGTATCACGT-1	Off	On	Off	Off	Off	On	On	On	On	On	On	Off	Off	Off	Off	Off	Off	Off	Off	Off	Off	Off	Off	Off	Off	Off	Off	Off	Off	Off	Off	On	Off	Off	Off	Off	Off	Off	Off	Off	Off	Off	Off	Off	Off	Off	Off	Off	Off
WT_ATTCGTTTCCACTGGG-1	Off	Off	Off	Off	Off	Off	Off	Off	Off	Off	Off	Off	Off	Off	Off	On	Off	Off	On	Off	Off	On	Off	Off	Off	Off	Off	Off	Off	Off	Off	Off	Off	Off	Off	Off	Off	Off	On	Off	On	On	Off	Off	Off	Off	On	Off	Off
WT_ATTCGTTTCCGCGATG-1	Off	Off	Off	Off	Off	Off	Off	On	Off	Off	Off	On	Off	On	On	Off	Off	Off	Off	On	Off	Off	Off	Off	Off	Off	Off	On	Off	Off	Off	Off	Off	Off	Off	On	Off	Off	Off	On	Off	Off	On	Off	Off	Off	Off	Off	Off
WT_ATTCGTTTCCTACTGC-1	Off	Off	Off	Off	Off	Off	Off	Off	Off	Off	Off	Off	Off	On	Off	Off	Off	Off	Off	On	Off	Off	Off	Off	Off	Off	On	Off	Off	On	Off	Off	Off	Off	Off	Off	Off	Off	On	Off	Off	Off	Off	Off	Off	Off	Off	Off	Off
WT_ATTCTACAGCAGGCTA-1	Off	On	Off	Off	Off	Off	Off	Off	Off	On	Off	Off	Off	Off	Off	On	Off	Off	On	Off	Off	On	Off	On	Off	On	Off	Off	Off	Off	Off	Off	Off	Off	Off	Off	Off	On	Off	Off	Off	On	Off	Off	Off	Off	On	On	Off
WT_ATTCTACAGTAATTGG-1	Off	Off	Off	Off	Off	Off	Off	On	Off	Off	Off	Off	Off	Off	Off	On	Off	Off	On	Off	On	On	Off	Off	Off	Off	Off	Off	Off	Off	Off	Off	Off	Off	Off	Off	On	Off	On	Off	Off	On	Off	Off	Off	Off	On	Off	Off
WT_ATTCTACCAACCGATT-1	Off	On	Off	On	On	Off	Off	On	Off	Off	On	Off	Off	Off	Off	Off	Off	Off	Off	Off	Off	On	On	Off	Off	On	Off	Off	Off	Off	Off	Off	Off	Off	Off	On	On	On	On	On	Off	Off	On	Off	Off	Off	Off	On	Off
WT_ATTCTACCAGACAATA-1	Off	Off	Off	Off	Off	Off	Off	Off	Off	Off	Off	Off	Off	On	Off	Off	Off	Off	Off	On	Off	Off	Off	Off	Off	Off	On	Off	Off	On	Off	Off	Off	Off	Off	Off	Off	Off	Off	Off	Off	Off	Off	Off	Off	Off	Off	Off	Off
WT_ATTCTACTCATCGACA-1	Off	Off	Off	Off	Off	Off	Off	Off	Off	Off	Off	Off	Off	Off	Off	Off	On	On	Off	Off	Off	On	Off	Off	Off	On	Off	Off	Off	Off	Off	Off	Off	Off	Off	Off	Off	On	On	Off	Off	Off	On	Off	Off	Off	On	On	Off
WT_ATTCTACTCATTATCC-1	Off	Off	Off	Off	Off	Off	Off	Off	Off	Off	Off	Off	Off	Off	Off	Off	Off	Off	Off	Off	Off	Off	Off	Off	Off	Off	Off	Off	Off	Off	Off	Off	Off	Off	Off	Off	Off	Off	On	Off	On	Off	Off	Off	Off	Off	Off	On	Off
WT_ATTCTTGAGAATAACC-1	Off	Off	Off	Off	Off	Off	Off	Off	Off	Off	Off	Off	Off	Off	Off	On	Off	Off	On	Off	Off	On	Off	Off	Off	Off	Off	Off	Off	Off	Off	Off	Off	Off	Off	Off	Off	Off	On	Off	On	On	Off	Off	Off	Off	On	On	Off
WT_ATTCTTGAGTAAGAGG-1	Off	Off	Off	Off	Off	Off	Off	Off	Off	Off	Off	Off	Off	Off	Off	On	Off	Off	On	Off	Off	Off	Off	Off	Off	Off	Off	Off	Off	Off	Off	Off	Off	Off	Off	Off	Off	Off	On	Off	On	Off	Off	Off	Off	Off	Off	On	Off
WT_ATTCTTGCAACGTAAA-1	Off	On	Off	Off	On	Off	Off	Off	Off	On	On	Off	Off	Off	Off	On	Off	Off	On	Off	Off	On	On	On	Off	Off	Off	Off	Off	Off	Off	On	On	On	Off	On	Off	On	On	Off	Off	On	On	Off	Off	Off	Off	On	Off
WT_ATTCTTGCACTCCCTA-1	Off	Off	Off	Off	Off	Off	Off	Off	Off	Off	Off	Off	Off	On	Off	Off	Off	Off	Off	On	Off	Off	Off	Off	Off	Off	On	Off	Off	On	Off	Off	Off	Off	Off	Off	Off	Off	Off	Off	On	Off	Off	Off	Off	Off	Off	Off	Off
WT_ATTCTTGCATGCCGCA-1	Off	On	Off	Off	Off	Off	Off	Off	Off	On	On	Off	Off	Off	On	Off	On	Off	Off	Off	Off	On	On	Off	Off	On	Off	Off	Off	Off	Off	Off	Off	Off	Off	On	On	On	Off	On	Off	Off	On	Off	Off	Off	On	On	Off
WT_ATTCTTGGTACGTACT-1	Off	Off	Off	On	Off	Off	Off	On	Off	Off	Off	Off	Off	Off	On	Off	Off	Off	Off	Off	On	On	Off	Off	Off	On	Off	Off	Off	Off	Off	Off	Off	Off	Off	On	On	Off	On	On	Off	On	On	Off	Off	Off	On	On	Off
WT_ATTCTTGGTAGAGTTA-1	Off	Off	Off	Off	Off	Off	Off	Off	Off	On	Off	Off	Off	Off	Off	On	Off	Off	On	Off	Off	Off	Off	On	Off	Off	Off	Off	Off	Off	Off	Off	Off	Off	Off	Off	Off	On	Off	Off	Off	Off	Off	Off	Off	Off	Off	On	Off
WT_ATTCTTGTCAATGCAC-1	Off	Off	Off	Off	Off	Off	Off	Off	Off	Off	Off	Off	Off	Off	Off	On	On	Off	On	Off	Off	On	Off	Off	Off	Off	Off	Off	Off	Off	Off	Off	Off	Off	Off	Off	Off	Off	On	Off	Off	On	Off	Off	Off	Off	On	Off	Off
WT_ATTCTTGTCGTGCAGC-1	Off	Off	Off	Off	Off	Off	Off	Off	Off	Off	Off	Off	Off	Off	Off	On	Off	Off	On	Off	Off	Off	Off	Off	Off	Off	Off	Off	Off	Off	Off	Off	Off	Off	Off	Off	Off	On	On	Off	Off	Off	Off	Off	Off	Off	Off	On	Off
WT_ATTGGGTAGACTCTAC-1	Off	Off	Off	Off	Off	Off	Off	Off	Off	Off	Off	Off	Off	On	Off	Off	Off	Off	Off	On	Off	Off	Off	Off	Off	Off	On	Off	Off	On	Off	Off	Off	Off	Off	Off	Off	Off	Off	Off	On	Off	Off	Off	Off	Off	Off	On	Off
WT_ATTGGGTAGATGAATC-1	Off	On	Off	Off	Off	Off	Off	Off	Off	On	On	Off	On	Off	Off	On	Off	On	On	Off	On	On	On	Off	Off	On	Off	On	Off	Off	On	Off	On	On	Off	Off	Off	On	On	Off	Off	On	Off	Off	Off	Off	On	On	Off
WT_ATTGGGTAGCGAGTCA-1	Off	Off	Off	Off	Off	Off	Off	On	Off	Off	Off	Off	Off	Off	Off	Off	On	On	Off	Off	Off	On	Off	Off	Off	Off	Off	Off	Off	Off	Off	Off	Off	Off	Off	Off	Off	Off	On	Off	Off	On	Off	Off	Off	Off	On	On	Off
WT_ATTGGGTCACAAGTTC-1	Off	Off	Off	Off	Off	Off	Off	Off	Off	Off	Off	Off	Off	Off	Off	On	On	Off	On	Off	Off	On	Off	Off	Off	Off	Off	Off	Off	Off	Off	Off	Off	Off	Off	Off	Off	Off	On	Off	On	On	Off	Off	Off	Off	On	Off	Off
WT_ATTGGGTCACAGCCAC-1	Off	On	Off	On	Off	Off	Off	Off	Off	On	On	Off	Off	Off	Off	Off	Off	On	Off	Off	Off	Off	On	Off	Off	Off	Off	On	Off	Off	On	Off	Off	On	Off	Off	Off	On	On	Off	Off	Off	On	Off	Off	Off	Off	On	Off
WT_ATTGGGTCAGAGTAAT-1	Off	Off	Off	Off	Off	Off	Off	Off	Off	Off	Off	Off	Off	Off	Off	On	Off	Off	On	Off	Off	Off	Off	Off	Off	Off	Off	Off	Off	Off	Off	Off	Off	Off	Off	Off	Off	Off	On	Off	On	On	Off	Off	Off	Off	On	On	Off
WT_ATTGGGTCATGAGAAT-1	Off	On	Off	Off	Off	Off	Off	On	Off	On	On	Off	Off	Off	Off	Off	Off	On	Off	Off	Off	Off	On	Off	Off	Off	Off	On	Off	Off	On	Off	Off	On	Off	Off	Off	Off	Off	On	Off	Off	On	Off	Off	Off	Off	On	Off
WT_ATTGGGTCATGGCTGC-1	Off	Off	Off	Off	Off	Off	Off	Off	Off	Off	Off	Off	Off	Off	Off	Off	Off	Off	Off	On	Off	Off	Off	Off	Off	Off	On	Off	Off	Off	Off	Off	Off	Off	Off	Off	Off	Off	On	Off	On	Off	Off	Off	Off	Off	Off	Off	Off
WT_ATTGGGTGTATCGTTG-1	Off	Off	Off	Off	Off	Off	Off	Off	Off	Off	Off	Off	Off	Off	Off	On	On	Off	On	Off	Off	On	Off	Off	Off	Off	Off	Off	Off	Off	Off	Off	Off	Off	Off	Off	Off	Off	On	Off	Off	On	Off	Off	Off	Off	On	Off	Off
WT_ATTGGGTGTGTGCCTG-1	Off	Off	Off	Off	Off	Off	On	On	On	Off	Off	Off	Off	Off	Off	Off	Off	Off	Off	Off	Off	Off	Off	Off	Off	Off	Off	Off	Off	Off	Off	On	Off	Off	Off	Off	Off	Off	Off	Off	On	Off	Off	Off	Off	On	Off	Off	Off
WT_ATTGGGTTCCGAGATT-1	Off	Off	Off	Off	Off	Off	Off	Off	Off	Off	Off	On	Off	On	Off	Off	Off	On	Off	On	Off	Off	Off	Off	Off	Off	On	Off	Off	Off	Off	Off	Off	Off	Off	Off	Off	Off	Off	Off	On	Off	Off	Off	Off	Off	Off	Off	Off
WT_ATTGGGTTCTTTCCGG-1	Off	Off	Off	Off	Off	Off	Off	Off	Off	Off	Off	Off	Off	On	Off	Off	On	Off	Off	On	Off	Off	Off	Off	Off	Off	On	On	Off	On	Off	Off	Off	Off	Off	Off	Off	Off	Off	On	Off	Off	Off	Off	Off	Off	Off	Off	Off
WT_ATTGTTCAGCATATGA-1	Off	Off	Off	Off	Off	Off	Off	Off	Off	Off	Off	Off	Off	On	Off	Off	On	Off	Off	On	Off	Off	Off	Off	Off	Off	On	Off	Off	On	Off	Off	Off	Off	Off	Off	On	Off	On	Off	Off	Off	Off	Off	Off	Off	Off	Off	Off
WT_ATTGTTCAGGGTGAGG-1	Off	Off	Off	Off	Off	Off	Off	Off	Off	Off	Off	Off	Off	On	Off	Off	Off	Off	Off	On	Off	Off	Off	Off	Off	Off	On	Off	Off	On	Off	Off	Off	Off	Off	Off	Off	Off	Off	Off	Off	Off	Off	Off	Off	Off	Off	Off	Off
WT_ATTGTTCAGGTCACCC-1	Off	Off	Off	Off	Off	Off	Off	Off	Off	Off	Off	Off	Off	Off	Off	On	On	Off	On	Off	Off	On	Off	Off	Off	Off	Off	Off	Off	Off	Off	Off	Off	Off	Off	Off	Off	Off	On	Off	On	On	Off	Off	Off	Off	On	Off	Off
WT_ATTGTTCAGTTTAGGA-1	Off	Off	Off	Off	Off	Off	On	Off	On	Off	Off	Off	On	Off	Off	Off	Off	Off	Off	Off	Off	Off	Off	Off	Off	Off	Off	Off	Off	Off	Off	On	Off	Off	Off	Off	Off	Off	On	Off	On	Off	Off	Off	On	Off	Off	Off	Off
WT_ATTGTTCCATGAGATA-1	Off	Off	Off	Off	Off	Off	Off	Off	Off	Off	Off	Off	Off	Off	Off	On	Off	Off	On	Off	Off	Off	Off	Off	Off	Off	Off	Off	Off	Off	Off	Off	Off	Off	Off	Off	Off	Off	Off	Off	Off	Off	Off	Off	Off	Off	Off	Off	Off
WT_ATTGTTCGTATCTTCT-1	Off	On	Off	Off	Off	Off	Off	Off	Off	On	Off	Off	Off	Off	Off	Off	Off	Off	Off	Off	Off	Off	Off	On	Off	On	Off	Off	Off	Off	Off	Off	Off	Off	Off	On	Off	On	On	Off	Off	On	Off	Off	Off	Off	Off	On	Off
WT_ATTGTTCTCGGTTCAA-1	Off	On	Off	On	Off	Off	Off	On	Off	On	On	Off	On	Off	On	Off	Off	Off	Off	Off	Off	Off	On	Off	Off	On	Off	Off	Off	Off	On	Off	Off	Off	Off	Off	Off	Off	On	Off	Off	Off	On	Off	Off	Off	Off	On	Off
WT_ATTGTTCTCTGAGGTT-1	Off	Off	Off	Off	Off	Off	Off	Off	Off	Off	Off	Off	Off	Off	Off	On	Off	On	On	Off	Off	Off	Off	Off	Off	Off	Off	Off	Off	Off	Off	Off	Off	Off	Off	Off	Off	Off	Off	Off	On	Off	Off	Off	Off	Off	Off	Off	Off
WT_ATTTACCAGACCAGCA-1	Off	Off	Off	Off	Off	Off	Off	Off	Off	Off	Off	Off	Off	On	Off	Off	Off	Off	Off	On	Off	Off	Off	Off	Off	Off	On	Off	Off	Off	Off	Off	Off	Off	Off	Off	Off	Off	Off	Off	On	Off	Off	Off	Off	Off	Off	On	Off
WT_ATTTACCAGGCCTGCT-1	Off	On	Off	Off	Off	Off	Off	On	Off	On	On	Off	Off	Off	Off	On	Off	Off	On	Off	Off	Off	On	On	Off	On	Off	Off	Off	Off	Off	Off	Off	On	Off	On	Off	On	On	Off	Off	On	Off	Off	Off	Off	On	On	Off
WT_ATTTACCAGGTTGGAC-1	Off	Off	Off	Off	Off	Off	Off	On	Off	Off	Off	On	Off	Off	Off	Off	On	On	Off	On	Off	Off	Off	Off	Off	Off	Off	Off	Off	Off	Off	Off	Off	Off	Off	On	On	Off	Off	Off	On	Off	Off	Off	Off	Off	Off	Off	Off
WT_ATTTACCAGTCAACAA-1	Off	Off	Off	On	Off	Off	Off	Off	Off	Off	Off	Off	Off	Off	On	Off	On	Off	Off	Off	Off	On	Off	Off	Off	On	Off	Off	Off	Off	Off	Off	Off	Off	Off	Off	On	Off	On	Off	Off	On	On	Off	Off	Off	On	On	Off
WT_ATTTACCCAATTGCTG-1	Off	Off	Off	Off	Off	Off	Off	Off	Off	Off	Off	Off	Off	Off	Off	Off	Off	Off	Off	Off	Off	Off	Off	Off	Off	Off	Off	Off	Off	Off	Off	Off	Off	Off	Off	Off	Off	Off	Off	Off	On	Off	Off	Off	Off	On	Off	On	Off
WT_ATTTACCCACAGCCAC-1	Off	Off	Off	Off	Off	Off	Off	Off	Off	Off	Off	Off	Off	Off	On	Off	Off	Off	Off	Off	Off	On	Off	Off	Off	Off	Off	Off	Off	Off	Off	Off	Off	Off	Off	On	On	Off	On	Off	Off	Off	Off	Off	Off	Off	On	Off	Off
WT_ATTTACCGTGCCTGCA-1	Off	On	Off	Off	Off	Off	Off	On	Off	On	Off	Off	Off	Off	Off	Off	On	On	On	Off	Off	On	On	On	Off	On	Off	Off	Off	Off	Off	Off	Off	Off	Off	On	On	On	On	Off	Off	On	Off	Off	Off	Off	On	On	Off
WT_ATTTACCGTGTTAGCT-1	Off	Off	Off	Off	Off	Off	Off	Off	Off	Off	Off	Off	Off	On	Off	Off	Off	Off	Off	On	Off	Off	Off	Off	Off	Off	On	Off	Off	Off	Off	Off	Off	Off	Off	Off	Off	Off	Off	Off	Off	Off	Off	Off	Off	Off	Off	On	Off
WT_ATTTCACAGCAATTAG-1	Off	Off	Off	Off	Off	Off	Off	Off	Off	Off	Off	Off	Off	Off	On	Off	On	Off	Off	Off	Off	On	Off	Off	Off	Off	Off	Off	Off	Off	Off	Off	Off	Off	Off	Off	On	Off	On	On	Off	On	Off	Off	Off	Off	On	Off	Off
WT_ATTTCACAGTGGTTAA-1	On	On	Off	Off	Off	On	On	On	On	On	On	Off	On	Off	Off	Off	On	Off	Off	Off	Off	Off	Off	Off	Off	Off	Off	On	Off	Off	Off	On	Off	Off	Off	Off	On	Off	On	On	Off	Off	Off	Off	Off	On	Off	Off	Off
WT_ATTTCACCACCTGCAG-1	Off	Off	Off	Off	Off	Off	Off	Off	Off	Off	Off	Off	Off	Off	Off	Off	Off	Off	Off	Off	Off	On	Off	Off	Off	On	Off	Off	Off	Off	Off	Off	Off	Off	Off	On	On	On	Off	Off	Off	On	Off	Off	On	Off	Off	On	Off
WT_ATTTCACGTCTTGCTC-1	On	Off	Off	Off	Off	Off	Off	Off	Off	Off	Off	Off	Off	On	Off	Off	Off	Off	Off	On	Off	Off	Off	Off	On	Off	On	Off	Off	On	Off	Off	Off	Off	Off	On	Off	Off	Off	Off	Off	Off	Off	Off	Off	Off	Off	Off	Off
WT_ATTTCACGTTCAGTAC-1	Off	On	Off	Off	Off	Off	Off	On	Off	On	On	Off	Off	Off	Off	Off	Off	Off	Off	Off	Off	Off	On	On	Off	Off	Off	Off	Off	Off	Off	Off	Off	Off	Off	Off	Off	On	Off	Off	Off	Off	On	Off	Off	Off	Off	On	Off
WT_ATTTCACGTTGCCGAC-1	Off	On	Off	Off	Off	On	On	Off	On	On	On	Off	Off	On	Off	Off	On	Off	Off	Off	Off	Off	Off	Off	Off	Off	Off	On	Off	Off	Off	On	Off	Off	Off	Off	Off	Off	On	Off	Off	Off	Off	Off	Off	On	Off	On	Off
WT_ATTTCACTCAGGCGAA-1	Off	On	Off	Off	Off	Off	Off	Off	Off	On	On	Off	Off	Off	Off	On	Off	Off	On	Off	Off	Off	On	On	Off	On	Off	Off	Off	Off	Off	Off	Off	Off	Off	Off	Off	On	On	Off	Off	Off	Off	Off	Off	Off	Off	On	Off
WT_ATTTCACTCATGGGAG-1	Off	Off	Off	Off	Off	Off	Off	Off	Off	Off	Off	Off	Off	Off	Off	On	Off	Off	On	Off	Off	Off	Off	Off	Off	Off	Off	On	Off	Off	Off	Off	Off	Off	Off	Off	Off	Off	On	Off	On	Off	Off	Off	Off	Off	On	Off	Off
WT_ATTTCTGAGAAGGATG-1	Off	Off	Off	Off	Off	Off	Off	On	Off	Off	Off	Off	Off	Off	On	Off	Off	Off	Off	Off	Off	Off	Off	Off	Off	On	Off	On	Off	Off	Off	Off	Off	Off	Off	Off	On	Off	Off	Off	Off	Off	On	Off	Off	Off	Off	Off	Off
WT_ATTTCTGAGGCATGGT-1	Off	Off	Off	Off	Off	Off	Off	On	Off	Off	Off	Off	Off	On	Off	Off	Off	Off	Off	On	Off	On	Off	Off	Off	Off	Off	On	Off	Off	Off	Off	Off	Off	Off	On	On	Off	On	Off	Off	Off	On	Off	Off	Off	On	On	Off
WT_ATTTCTGAGGCTGGAT-1	Off	Off	Off	Off	Off	Off	Off	Off	Off	Off	Off	Off	Off	Off	Off	On	On	Off	On	Off	Off	On	Off	Off	Off	Off	Off	Off	Off	Off	Off	Off	Off	Off	Off	Off	Off	Off	On	Off	Off	On	Off	Off	Off	Off	On	On	Off
WT_ATTTCTGAGTAGGTTA-1	Off	Off	Off	Off	Off	Off	Off	Off	Off	Off	Off	Off	Off	Off	Off	On	Off	Off	On	Off	Off	Off	Off	Off	Off	Off	Off	Off	Off	Off	Off	Off	Off	Off	Off	Off	Off	Off	Off	Off	On	On	Off	Off	Off	Off	On	On	Off
WT_ATTTCTGCACTAGGTT-1	Off	On	Off	Off	Off	On	On	On	On	Off	Off	Off	Off	Off	Off	Off	On	Off	Off	Off	Off	Off	Off	Off	Off	Off	Off	On	Off	Off	Off	On	Off	Off	Off	Off	On	Off	Off	On	Off	Off	Off	Off	Off	On	Off	Off	Off
WT_ATTTCTGCACTGGCGT-1	Off	Off	Off	Off	On	Off	Off	Off	Off	Off	Off	Off	Off	Off	On	Off	On	Off	Off	Off	Off	On	Off	Off	Off	On	Off	Off	Off	Off	Off	Off	Off	Off	Off	On	On	On	Off	Off	Off	On	On	Off	Off	Off	Off	On	Off
WT_ATTTCTGTCTGCATAG-1	Off	Off	Off	Off	Off	Off	Off	Off	Off	Off	Off	Off	Off	Off	Off	On	Off	Off	On	Off	Off	On	Off	Off	Off	On	Off	Off	Off	Off	Off	Off	Off	Off	Off	Off	Off	Off	On	Off	Off	On	On	Off	Off	Off	On	On	Off
WT_CAAAGAAAGCCTGACC-1	Off	On	Off	On	Off	Off	Off	Off	Off	On	On	Off	Off	Off	On	Off	On	Off	Off	Off	Off	On	On	Off	Off	On	Off	Off	Off	Off	On	Off	Off	On	Off	On	Off	Off	On	Off	Off	Off	Off	Off	Off	Off	Off	On	Off
WT_CAAAGAAAGGCCCAAA-1	Off	Off	Off	Off	Off	Off	Off	Off	Off	Off	Off	Off	Off	On	Off	Off	Off	Off	Off	On	Off	Off	Off	Off	Off	On	On	Off	Off	Off	Off	Off	Off	Off	Off	Off	Off	Off	Off	On	Off	Off	Off	Off	Off	Off	Off	Off	Off
WT_CAAAGAAAGTGACACG-1	Off	Off	Off	Off	Off	Off	Off	Off	Off	Off	Off	Off	Off	Off	Off	On	Off	Off	On	Off	Off	On	Off	Off	Off	Off	Off	Off	Off	Off	Off	Off	Off	Off	Off	Off	Off	Off	On	Off	Off	On	Off	Off	Off	Off	On	On	Off
WT_CAAAGAACAAGGTACG-1	Off	Off	Off	On	Off	Off	Off	Off	Off	Off	Off	Off	Off	Off	Off	On	Off	Off	On	Off	Off	On	Off	Off	Off	Off	Off	Off	Off	Off	Off	Off	Off	Off	Off	Off	Off	Off	Off	Off	Off	On	Off	Off	Off	Off	On	On	Off
WT_CAAAGAACAATGGCAG-1	Off	On	Off	Off	Off	Off	Off	Off	Off	On	On	Off	On	Off	Off	Off	On	On	Off	Off	Off	Off	On	Off	Off	Off	Off	On	Off	Off	On	Off	Off	On	Off	Off	Off	On	Off	On	Off	Off	On	Off	Off	Off	Off	On	Off
WT_CAAAGAACAGAAATTG-1	Off	Off	Off	Off	Off	Off	Off	Off	Off	Off	Off	Off	Off	Off	On	Off	Off	Off	Off	Off	Off	Off	Off	Off	Off	On	Off	Off	Off	Off	Off	Off	Off	Off	Off	Off	On	Off	Off	On	Off	Off	On	Off	Off	Off	Off	Off	Off
WT_CAAAGAACATCTTTCA-1	Off	On	Off	Off	Off	Off	Off	Off	Off	On	On	Off	Off	Off	Off	Off	Off	On	Off	Off	Off	Off	On	Off	Off	On	Off	Off	Off	Off	Off	Off	Off	Off	Off	On	On	On	On	Off	Off	Off	Off	Off	Off	Off	Off	On	Off
WT_CAAAGAAGTACCAGAG-1	Off	On	Off	Off	Off	Off	Off	Off	Off	On	On	Off	On	Off	Off	Off	Off	On	On	Off	Off	Off	Off	On	Off	Off	Off	Off	Off	Off	Off	Off	Off	Off	Off	Off	Off	On	Off	Off	Off	Off	On	Off	Off	Off	Off	On	Off
WT_CAACAACAGACGCCCT-1	Off	Off	Off	Off	Off	Off	Off	Off	Off	Off	Off	Off	Off	Off	Off	Off	Off	Off	Off	Off	Off	Off	Off	Off	Off	Off	Off	Off	Off	On	Off	Off	Off	Off	Off	Off	Off	Off	On	Off	Off	On	Off	Off	Off	Off	Off	Off	Off
WT_CAACAACAGCGGGTTA-1	Off	On	Off	On	Off	On	On	On	On	On	On	Off	Off	Off	Off	Off	Off	Off	Off	Off	Off	Off	Off	Off	Off	Off	Off	Off	Off	Off	Off	On	Off	Off	Off	Off	Off	On	Off	Off	Off	Off	On	Off	Off	Off	Off	On	Off
WT_CAACAACAGTAGCCAG-1	Off	Off	Off	Off	Off	Off	Off	Off	Off	Off	Off	Off	Off	On	Off	Off	Off	Off	Off	On	Off	Off	Off	Off	Off	Off	On	Off	Off	On	Off	Off	Off	Off	Off	Off	Off	Off	On	Off	Off	Off	Off	Off	Off	Off	Off	On	Off
WT_CAACAACCAAAGCACG-1	Off	On	Off	Off	Off	Off	Off	Off	Off	On	On	Off	Off	Off	Off	On	Off	On	On	Off	Off	Off	On	On	Off	Off	Off	Off	Off	Off	Off	Off	Off	Off	Off	Off	Off	On	On	Off	Off	On	Off	Off	Off	Off	Off	On	Off
WT_CAACAACCACTAGGTT-1	Off	On	Off	On	Off	Off	Off	Off	Off	On	On	Off	Off	Off	Off	Off	On	On	On	Off	Off	On	On	On	Off	On	Off	Off	Off	Off	Off	Off	Off	Off	Off	Off	Off	Off	On	On	Off	On	On	Off	Off	Off	On	On	Off
WT_CAACAACCAGGGTTGA-1	Off	Off	Off	Off	Off	Off	Off	Off	Off	Off	Off	Off	Off	On	Off	Off	Off	Off	Off	On	Off	Off	Off	Off	Off	Off	On	Off	Off	On	Off	Off	Off	Off	Off	Off	Off	Off	On	Off	Off	Off	Off	Off	Off	Off	Off	On	Off
WT_CAACAACCATGACAAA-1	Off	On	Off	Off	Off	On	On	On	On	On	On	Off	Off	Off	Off	Off	Off	Off	Off	Off	On	Off	Off	Off	Off	Off	Off	On	Off	Off	On	On	On	On	Off	Off	Off	Off	Off	Off	Off	Off	Off	Off	Off	On	Off	Off	Off
WT_CAACAACCATTGCCTC-1	Off	On	Off	Off	Off	On	On	On	On	On	On	Off	On	Off	Off	Off	Off	On	Off	Off	Off	Off	Off	Off	Off	Off	Off	Off	Off	Off	On	On	Off	On	Off	Off	Off	Off	On	Off	Off	Off	Off	Off	Off	On	Off	Off	Off
WT_CAACAACGTTCAGCTA-1	Off	Off	Off	Off	Off	Off	Off	Off	Off	Off	Off	Off	Off	On	Off	Off	Off	Off	Off	On	Off	Off	Off	Off	Off	Off	On	Off	Off	On	Off	Off	Off	Off	Off	On	Off	Off	Off	Off	Off	Off	Off	Off	Off	Off	Off	Off	Off
WT_CAACAACGTTCGCGTG-1	Off	On	Off	On	On	Off	Off	Off	Off	On	On	Off	On	Off	Off	Off	Off	On	On	Off	Off	On	On	On	Off	On	Off	Off	Off	Off	Off	Off	Off	Off	Off	On	On	On	On	On	Off	On	On	Off	Off	Off	On	On	Off
WT_CAACAACTCACCCTTG-1	Off	Off	Off	Off	Off	Off	Off	On	Off	Off	Off	Off	Off	Off	On	Off	On	Off	On	Off	Off	On	Off	Off	Off	On	Off	Off	Off	Off	On	Off	Off	Off	Off	On	On	Off	On	On	Off	On	On	Off	Off	Off	On	Off	Off
WT_CAACAACTCACTGCTC-1	Off	On	Off	Off	Off	On	On	Off	On	On	On	Off	Off	Off	Off	Off	Off	Off	Off	Off	Off	Off	Off	Off	Off	Off	Off	Off	Off	Off	Off	On	Off	Off	Off	Off	Off	Off	Off	Off	Off	Off	Off	Off	Off	On	Off	Off	Off
WT_CAACAACTCTACCCAC-1	Off	On	Off	Off	Off	Off	Off	Off	Off	On	On	Off	Off	Off	Off	On	Off	On	On	Off	Off	On	Off	On	Off	On	Off	Off	Off	Off	Off	Off	Off	Off	Off	On	On	On	On	Off	Off	On	On	Off	Off	Off	On	On	Off
WT_CAACAGTAGGACATCG-1	Off	Off	Off	Off	Off	Off	Off	Off	Off	Off	Off	Off	Off	On	Off	Off	Off	Off	Off	On	Off	Off	Off	Off	Off	Off	On	Off	Off	Off	Off	Off	Off	Off	Off	Off	Off	Off	Off	Off	On	Off	Off	Off	Off	Off	Off	On	Off
WT_CAACAGTAGGCAGCTA-1	Off	On	Off	Off	Off	On	On	Off	On	On	On	Off	On	Off	Off	Off	Off	Off	Off	Off	Off	Off	Off	Off	Off	Off	Off	Off	Off	Off	Off	On	Off	Off	Off	Off	On	Off	On	Off	On	Off	Off	Off	Off	On	Off	Off	Off
WT_CAACAGTAGGCCCAAA-1	Off	Off	Off	Off	Off	Off	Off	On	Off	Off	Off	Off	Off	Off	Off	Off	On	Off	Off	On	Off	Off	Off	Off	Off	Off	Off	Off	Off	Off	Off	Off	Off	Off	Off	Off	Off	Off	On	Off	On	Off	Off	Off	Off	Off	Off	On	Off
WT_CAACAGTCACACCGAC-1	Off	On	Off	Off	Off	Off	Off	Off	Off	On	On	Off	On	Off	Off	Off	Off	Off	Off	Off	Off	Off	On	Off	Off	Off	Off	Off	Off	Off	On	On	On	On	Off	On	On	On	Off	On	Off	Off	On	Off	Off	Off	Off	On	Off
WT_CAACAGTGTCGTTGCG-1	Off	Off	Off	Off	Off	Off	Off	Off	Off	Off	Off	Off	Off	Off	Off	Off	Off	Off	Off	Off	Off	Off	Off	Off	Off	Off	On	Off	Off	Off	Off	Off	Off	Off	Off	Off	Off	Off	Off	Off	On	Off	Off	Off	Off	Off	Off	On	Off
WT_CAACAGTTCGTGTTCC-1	Off	Off	Off	Off	Off	Off	Off	Off	Off	Off	Off	Off	Off	Off	On	Off	Off	Off	Off	Off	Off	Off	Off	Off	Off	Off	Off	Off	Off	Off	Off	Off	Off	Off	Off	On	Off	On	Off	Off	Off	Off	Off	Off	Off	Off	Off	Off	Off
WT_CAACAGTTCTACCACC-1	Off	Off	Off	Off	Off	Off	Off	On	Off	Off	Off	Off	Off	Off	On	Off	Off	On	Off	Off	Off	Off	Off	Off	Off	On	Off	Off	Off	Off	Off	Off	Off	Off	Off	On	On	On	Off	On	Off	Off	Off	Off	Off	Off	Off	Off	Off
WT_CAACAGTTCTGAGCAT-1	Off	Off	Off	Off	Off	Off	Off	Off	Off	Off	Off	Off	Off	Off	Off	On	Off	Off	On	Off	Off	Off	Off	Off	Off	Off	Off	Off	Off	Off	Off	Off	Off	Off	Off	Off	Off	Off	Off	Off	On	Off	Off	Off	Off	Off	Off	Off	Off
WT_CAACCAAAGCACACCC-1	Off	On	Off	Off	Off	Off	Off	On	Off	Off	Off	Off	Off	Off	On	Off	Off	On	Off	Off	Off	Off	Off	Off	Off	Off	Off	On	Off	Off	Off	On	Off	Off	Off	Off	On	On	Off	Off	Off	Off	On	Off	Off	Off	Off	Off	Off
WT_CAACCAAAGCAGTCTT-1	Off	Off	Off	Off	Off	Off	Off	Off	Off	Off	Off	Off	Off	Off	Off	On	Off	Off	On	Off	Off	Off	Off	Off	Off	Off	Off	Off	Off	Off	Off	Off	Off	Off	Off	Off	Off	Off	On	Off	On	Off	Off	Off	Off	Off	Off	On	Off
WT_CAACCAAAGGAGTACC-1	Off	On	Off	Off	Off	Off	Off	On	Off	On	On	Off	On	Off	Off	Off	Off	On	On	Off	Off	On	On	On	Off	Off	Off	Off	Off	Off	Off	Off	Off	Off	Off	On	On	On	On	Off	Off	On	Off	Off	Off	Off	Off	On	Off
WT_CAACCAAAGTAAAGCT-1	Off	On	Off	Off	Off	Off	Off	Off	Off	On	On	Off	On	Off	Off	Off	Off	On	Off	Off	Off	Off	On	Off	Off	Off	Off	Off	Off	Off	Off	Off	Off	Off	Off	Off	Off	On	Off	Off	Off	Off	On	Off	Off	Off	Off	On	Off
WT_CAACCAACAACAGTGG-1	Off	On	Off	Off	Off	Off	Off	Off	Off	On	Off	Off	Off	Off	On	On	On	On	On	Off	Off	On	Off	On	Off	On	Off	Off	Off	Off	Off	Off	Off	Off	Off	On	On	On	On	On	Off	On	On	Off	Off	Off	On	On	Off
WT_CAACCAACACAAGGTG-1	Off	Off	Off	Off	Off	Off	Off	Off	Off	Off	Off	Off	Off	On	Off	Off	Off	Off	Off	On	Off	Off	Off	Off	Off	Off	On	Off	Off	On	Off	Off	Off	Off	Off	Off	Off	Off	Off	Off	On	Off	Off	Off	Off	Off	Off	Off	Off
WT_CAACCAACACGTAACT-1	Off	Off	Off	Off	Off	Off	Off	Off	Off	Off	Off	Off	Off	Off	Off	On	Off	Off	On	Off	Off	Off	Off	Off	Off	Off	Off	Off	Off	Off	Off	Off	Off	Off	Off	Off	Off	Off	On	Off	On	On	Off	Off	Off	Off	Off	On	Off
WT_CAACCAACATGACACT-1	Off	Off	Off	On	Off	On	On	Off	On	Off	On	Off	On	Off	On	Off	Off	Off	Off	Off	Off	Off	Off	Off	Off	Off	Off	On	Off	Off	Off	On	Off	Off	Off	On	Off	Off	Off	On	Off	Off	On	Off	Off	Off	Off	Off	Off
WT_CAACCAACATTGAAAG-1	Off	Off	Off	Off	Off	Off	Off	Off	Off	Off	Off	Off	Off	Off	Off	Off	Off	Off	Off	On	Off	Off	Off	Off	Off	Off	Off	Off	Off	Off	Off	Off	Off	Off	Off	Off	Off	Off	On	Off	Off	Off	Off	Off	Off	Off	Off	On	Off
WT_CAACCAAGTCCAGGTC-1	Off	Off	Off	Off	Off	Off	Off	Off	Off	Off	Off	Off	Off	Off	On	Off	Off	Off	Off	Off	Off	Off	Off	Off	Off	Off	Off	Off	Off	Off	Off	Off	Off	Off	Off	Off	Off	Off	Off	Off	Off	Off	Off	Off	Off	Off	Off	Off	Off
WT_CAACCAAGTTGCATAC-1	Off	Off	Off	Off	Off	Off	Off	Off	Off	Off	Off	Off	Off	On	Off	Off	Off	Off	Off	On	Off	Off	Off	Off	On	Off	On	Off	Off	On	Off	Off	Off	Off	Off	Off	Off	Off	Off	Off	Off	Off	Off	Off	Off	Off	Off	On	Off
WT_CAACCAATCCAAGCAT-1	Off	Off	Off	Off	Off	Off	Off	Off	Off	Off	Off	Off	Off	On	Off	Off	Off	Off	Off	On	Off	Off	Off	Off	Off	Off	On	Off	Off	On	Off	Off	Off	Off	Off	Off	Off	Off	Off	Off	Off	Off	Off	Off	Off	Off	Off	Off	Off
WT_CAACCTCAGGATTTAG-1	Off	Off	Off	Off	Off	Off	Off	On	Off	Off	Off	Off	Off	On	Off	Off	On	Off	Off	On	Off	On	Off	Off	Off	Off	Off	Off	On	On	Off	Off	Off	Off	Off	Off	Off	Off	On	On	Off	On	Off	Off	Off	Off	On	Off	Off
WT_CAACCTCAGTCTGGAG-1	Off	Off	Off	Off	Off	Off	Off	Off	Off	Off	Off	Off	Off	Off	Off	Off	On	Off	Off	Off	Off	On	Off	Off	Off	Off	Off	Off	Off	Off	Off	Off	Off	Off	Off	On	Off	On	On	On	Off	On	Off	Off	Off	Off	On	Off	Off
WT_CAACCTCAGTTCCATG-1	Off	On	Off	Off	Off	On	On	On	On	On	On	Off	Off	On	On	Off	Off	Off	Off	Off	Off	Off	Off	Off	Off	Off	Off	On	Off	On	Off	On	Off	Off	Off	On	Off	Off	Off	Off	Off	Off	Off	Off	Off	Off	Off	Off	Off
WT_CAACCTCCAGAGCCCT-1	Off	Off	Off	Off	Off	Off	Off	Off	Off	Off	Off	Off	Off	Off	Off	On	Off	Off	On	Off	Off	Off	Off	Off	Off	Off	Off	Off	Off	Off	Off	Off	Off	Off	Off	Off	Off	Off	Off	Off	On	Off	Off	Off	Off	Off	On	Off	Off
WT_CAACCTCCAGTCCCGA-1	Off	On	Off	On	Off	On	On	On	On	On	On	Off	On	Off	Off	Off	On	Off	Off	Off	Off	Off	Off	Off	Off	Off	Off	Off	Off	Off	Off	On	On	Off	Off	On	Off	Off	On	Off	Off	Off	On	Off	Off	On	Off	On	Off
WT_CAACCTCCAGTTGGTT-1	Off	Off	Off	Off	Off	Off	Off	Off	Off	Off	Off	Off	Off	Off	Off	Off	Off	Off	Off	Off	Off	Off	Off	Off	Off	Off	Off	Off	Off	Off	Off	Off	Off	Off	Off	Off	Off	Off	Off	Off	On	Off	Off	Off	Off	Off	Off	Off	Off
WT_CAACCTCCATCTAACG-1	Off	Off	Off	Off	Off	Off	Off	Off	Off	Off	Off	Off	Off	Off	Off	On	Off	Off	On	Off	Off	On	Off	Off	Off	Off	Off	Off	Off	Off	Off	Off	Off	Off	Off	Off	Off	Off	On	Off	Off	On	Off	Off	Off	Off	On	On	Off
WT_CAACCTCCATTCCTAT-1	Off	Off	Off	Off	Off	Off	Off	Off	Off	Off	Off	Off	Off	Off	Off	Off	Off	Off	Off	Off	Off	Off	Off	Off	Off	Off	Off	Off	Off	Off	Off	Off	Off	Off	Off	Off	Off	Off	Off	Off	On	Off	Off	Off	Off	Off	Off	Off	Off
WT_CAACCTCTCGGTGTTA-1	Off	On	Off	Off	Off	On	On	Off	On	On	On	Off	On	Off	Off	Off	Off	Off	Off	Off	Off	Off	Off	Off	Off	Off	Off	Off	Off	Off	Off	On	Off	Off	Off	Off	Off	Off	On	Off	Off	Off	Off	Off	On	On	Off	Off	Off
WT_CAACCTCTCTAAACGC-1	Off	On	Off	Off	Off	Off	Off	On	Off	On	On	Off	Off	On	On	Off	On	Off	Off	Off	Off	Off	On	Off	Off	On	Off	On	Off	Off	Off	Off	On	Off	Off	On	Off	On	On	On	Off	Off	On	Off	Off	Off	Off	Off	Off
WT_CAACGATCAAATTGGA-1	Off	Off	Off	Off	Off	Off	Off	Off	Off	Off	Off	Off	Off	Off	Off	Off	Off	Off	Off	Off	Off	Off	Off	Off	Off	Off	Off	Off	Off	Off	Off	Off	Off	Off	Off	Off	Off	Off	Off	On	Off	Off	Off	Off	Off	Off	Off	On	Off
WT_CAACGATCATTGCCTC-1	Off	On	Off	Off	Off	Off	Off	Off	Off	On	On	Off	On	Off	Off	On	On	Off	On	Off	Off	On	Off	Off	Off	Off	Off	Off	Off	Off	Off	Off	On	On	Off	On	Off	On	On	Off	Off	On	On	Off	Off	Off	On	On	Off
WT_CAACGATGTGTTAAAG-1	Off	Off	Off	Off	Off	Off	Off	Off	Off	Off	Off	Off	Off	Off	Off	On	Off	Off	Off	Off	Off	Off	Off	Off	Off	Off	Off	Off	Off	Off	Off	Off	Off	Off	Off	Off	Off	Off	On	Off	On	Off	Off	Off	Off	Off	Off	Off	Off
WT_CAACGATTCACGGACC-1	Off	On	Off	Off	Off	Off	Off	Off	Off	On	Off	Off	Off	Off	Off	On	Off	On	On	Off	Off	Off	Off	On	Off	Off	Off	Off	Off	Off	Off	Off	Off	Off	Off	Off	Off	On	Off	Off	On	On	Off	Off	Off	Off	Off	On	Off
WT_CAACGATTCGTTAGAC-1	Off	Off	Off	Off	Off	Off	Off	Off	Off	Off	Off	Off	Off	Off	Off	Off	Off	Off	Off	Off	Off	Off	Off	Off	Off	Off	Off	Off	Off	Off	Off	Off	Off	Off	Off	Off	On	Off	Off	Off	Off	Off	Off	Off	Off	On	Off	Off	Off
WT_CAACGATTCTCGACCT-1	Off	Off	Off	Off	Off	Off	Off	Off	Off	Off	Off	Off	Off	Off	Off	Off	Off	Off	Off	Off	Off	Off	Off	Off	Off	Off	On	Off	Off	Off	Off	Off	Off	Off	Off	Off	Off	Off	Off	Off	On	Off	Off	Off	Off	Off	Off	Off	Off
WT_CAACGATTCTGCTGAA-1	Off	Off	Off	Off	Off	Off	Off	Off	Off	Off	Off	Off	Off	On	Off	Off	Off	Off	Off	On	Off	Off	Off	Off	Off	Off	On	Off	Off	On	Off	Off	Off	Off	Off	Off	Off	Off	On	Off	Off	Off	Off	Off	Off	Off	Off	On	Off
WT_CAACGATTCTTGAGCA-1	Off	Off	Off	Off	Off	Off	Off	Off	Off	Off	Off	Off	On	Off	On	Off	On	Off	Off	Off	Off	Off	Off	Off	Off	Off	Off	On	Off	Off	Off	Off	Off	Off	Off	On	Off	Off	On	Off	Off	Off	On	Off	Off	Off	Off	On	Off
WT_CAACGGCAGGTAACTA-1	Off	Off	Off	Off	Off	Off	Off	Off	Off	Off	Off	Off	Off	On	Off	Off	Off	Off	Off	On	Off	Off	Off	Off	Off	Off	On	Off	Off	On	Off	Off	Off	Off	Off	Off	Off	Off	On	Off	Off	Off	Off	Off	Off	Off	Off	On	Off
WT_CAACGGCCAAGCTACT-1	Off	Off	Off	Off	Off	Off	Off	Off	Off	Off	Off	Off	Off	Off	Off	Off	Off	Off	Off	On	Off	Off	Off	Off	Off	Off	Off	Off	Off	Off	Off	Off	Off	Off	Off	Off	Off	Off	Off	Off	Off	Off	Off	Off	Off	Off	Off	Off	Off
WT_CAACGGCTCACCTGTC-1	Off	Off	Off	Off	Off	Off	Off	On	Off	Off	Off	Off	Off	Off	Off	Off	Off	Off	Off	Off	Off	Off	Off	Off	Off	Off	Off	Off	Off	Off	Off	Off	Off	Off	Off	Off	Off	Off	Off	Off	Off	Off	Off	Off	Off	Off	Off	On	Off
[truncated: 12,969 more rows]
[truncated: 261 more columns]
